# Supplementary material for: Transcriptomics and network pharmacology reveal the potential mechanism related to integrated stress response in the treatment of osteoporosis by Jiawei Shentong Zhuyu Decoction and verified by RT-qPCR
Source: Front Endocrinol (Lausanne). 2025 Oct 21;16:1618296. doi: 10.3389/fendo.2025.1618296 (PMC12583211; doi:10.3389/fendo.2025.1618296)
Supplement: Supplementary file 2 [file Table2.xlsx]

## Sheet: Reverse transcription
Supplementary table2. The reaction conditions of RT-qPCR
Component	Volume
cDNA	3ul
2xUniversal Blue SYBR Green qPCR Master Mix	5ul
Forward primer (10µM)	1ul
Reverse primer (10µM)	1ul

## Sheet: Primer
Supplementary table2. The reaction conditions of RT-qPCR
Primer	Sequence
COL4A6 F	GCCACTTCGTCCACCTACTC
COL4A6 R	AGGCACAACGTAACCAGGAG
NKX3-1 F	TGAGCAAGCAAGGGACTGAG
NKX3-1 R	TCTCCCCTCTACCAGCTCAC
Internal reference-GAPDH F	CGAAGGTGGAGTCAACGGATTT
Internal reference-GAPDH R	ATGGGTGGAATCATATTGGAAC

## Sheet: PCR reaction
Supplementary table2. The reaction conditions of RT-qPCR
	Temperature	Time
Premutability	95℃	1min
Denaturation	95℃	20s
Annealing	55℃	20s
Extension	72℃	30s
