# Supplementary material for: Transcriptomics and network pharmacology reveal the potential mechanism related to integrated stress response in the treatment of osteoporosis by Jiawei Shentong Zhuyu Decoction and verified by RT-qPCR
Source: Front Endocrinol (Lausanne). 2025 Oct 21;16:1618296. doi: 10.3389/fendo.2025.1618296 (PMC12583211; doi:10.3389/fendo.2025.1618296)
Supplement: Supplementary file 3 [file Table3.xlsx]

## Sheet: 02.active_mol299
Supplementary table3. The main active compound of JWSTZYD
MOL_ID	mol name	Chinese name	Chinese pinyin name	Latin name
MOL000359	sitosterol	秦艽	Qinjia	Gentiana Macrophylla Pall
MOL000358	beta-sitosterol	秦艽	Qinjia	Gentiana Macrophylla Pall
MOL002881	Diosmetin	羌活	Qianghuo	Notopterygii Rhizoma Et Radix
MOL011962	6'-Feruloylnodakenin	羌活	Qianghuo	Notopterygii Rhizoma Et Radix
MOL001956	Cnidilin	羌活	Qianghuo	Notopterygii Rhizoma Et Radix
MOL011968	coumarin,glycoside	羌活	Qianghuo	Notopterygii Rhizoma Et Radix
MOL001941	Ammidin	羌活	Qianghuo	Notopterygii Rhizoma Et Radix
MOL002644	Phellopterin	羌活	Qianghuo	Notopterygii Rhizoma Et Radix
MOL011963	8-geranoxy-5-methoxypsoralen	羌活	Qianghuo	Notopterygii Rhizoma Et Radix
MOL011969	Demethylfuropinnarin	羌活	Qianghuo	Notopterygii Rhizoma Et Radix
MOL001951	Bergaptin	羌活	Qianghuo	Notopterygii Rhizoma Et Radix
MOL001942	isoimperatorin	羌活	Qianghuo	Notopterygii Rhizoma Et Radix
MOL004792	nodakenin	羌活	Qianghuo	Notopterygii Rhizoma Et Radix
MOL011975	notoptol	羌活	Qianghuo	Notopterygii Rhizoma Et Radix
MOL011971	diversoside_qt	羌活	Qianghuo	Notopterygii Rhizoma Et Radix
MOL001323	Sitosterol alpha1	桃仁	Taoren	Persicae Semen
MOL001328	2,3-didehydro GA70	桃仁	Taoren	Persicae Semen
MOL001329	2,3-didehydro GA77	桃仁	Taoren	Persicae Semen
MOL001339	GA119	桃仁	Taoren	Persicae Semen
MOL001340	GA120	桃仁	Taoren	Persicae Semen
MOL001342	GA121-isolactone	桃仁	Taoren	Persicae Semen
MOL001343	GA122	桃仁	Taoren	Persicae Semen
MOL001344	GA122-isolactone	桃仁	Taoren	Persicae Semen
MOL001348	gibberellin 17	桃仁	Taoren	Persicae Semen
MOL001349	4a-formyl-7alpha-hydroxy-1-methyl-8-methylidene-4aalpha,4bbeta-gibbane-1alpha,10beta-dicarboxylic acid	桃仁	Taoren	Persicae Semen
MOL001350	GA30	桃仁	Taoren	Persicae Semen
MOL001351	Gibberellin A44	桃仁	Taoren	Persicae Semen
MOL001352	GA54	桃仁	Taoren	Persicae Semen
MOL001353	GA60	桃仁	Taoren	Persicae Semen
MOL001355	GA63	桃仁	Taoren	Persicae Semen
MOL001358	gibberellin 7	桃仁	Taoren	Persicae Semen
MOL001360	GA77	桃仁	Taoren	Persicae Semen
MOL001361	GA87	桃仁	Taoren	Persicae Semen
MOL001368	3-O-p-coumaroylquinic acid	桃仁	Taoren	Persicae Semen
MOL001371	Populoside_qt	桃仁	Taoren	Persicae Semen
MOL000296	hederagenin	桃仁	Taoren	Persicae Semen
MOL000493	campesterol	桃仁	Taoren	Persicae Semen
MOL002712	6-Hydroxykaempferol	红花	Honghua	Carthami Flos
MOL002680	Flavoxanthin	红花	Honghua	Carthami Flos
MOL002717	qt_carthamone	红花	Honghua	Carthami Flos
MOL002694	4-[(E)-4-(3,5-dimethoxy-4-oxo-1-cyclohexa-2,5-dienylidene)but-2-enylidene]-2,6-dimethoxycyclohexa-2,5-dien-1-one	红花	Honghua	Carthami Flos
MOL002710	Pyrethrin II	红花	Honghua	Carthami Flos
MOL000098	quercetin	红花	Honghua	Carthami Flos
MOL002757	7,8-dimethyl-1H-pyrimido[5,6-g]quinoxaline-2,4-dione	红花	Honghua	Carthami Flos
MOL002721	quercetagetin	红花	Honghua	Carthami Flos
MOL000449	Stigmasterol	红花	Honghua	Carthami Flos
MOL002695	lignan	红花	Honghua	Carthami Flos
MOL002707	phytofluene	红花	Honghua	Carthami Flos
MOL000422	kaempferol	红花	Honghua	Carthami Flos
MOL002776	Baicalin	红花	Honghua	Carthami Flos
MOL002706	Phytoene	红花	Honghua	Carthami Flos
MOL000953	CLR	红花	Honghua	Carthami Flos
MOL002773	beta-carotene	红花	Honghua	Carthami Flos
MOL001771	poriferast-5-en-3beta-ol	红花	Honghua	Carthami Flos
MOL000006	luteolin	红花	Honghua	Carthami Flos
MOL002698	lupeol-palmitate	红花	Honghua	Carthami Flos
MOL002714	baicalein	红花	Honghua	Carthami Flos
MOL002719	6-Hydroxynaringenin	红花	Honghua	Carthami Flos
MOL001494	Mandenol	川芎	Chuanxiong	Chuanxiong Rhizoma
MOL002135	Myricanone	川芎	Chuanxiong	Chuanxiong Rhizoma
MOL002140	Perlolyrine	川芎	Chuanxiong	Chuanxiong Rhizoma
MOL002151	senkyunone	川芎	Chuanxiong	Chuanxiong Rhizoma
MOL002157	wallichilide	川芎	Chuanxiong	Chuanxiong Rhizoma
MOL000433	FA	川芎	Chuanxiong	Chuanxiong Rhizoma
MOL000979	2-methoxyfuranoguaia-9-ene-8-one	没药	Moyao	Myrrha
MOL001033	diayangambin	没药	Moyao	Myrrha
MOL001031	epimansumbinol	没药	Moyao	Myrrha
MOL001131	phellamurin_qt	没药	Moyao	Myrrha
MOL001009	guggulsterol-VI	没药	Moyao	Myrrha
MOL000988	4,17(20)-(cis)-pregnadiene-3,16-dione	没药	Moyao	Myrrha
MOL001013	mansumbinoic acid	没药	Moyao	Myrrha
MOL001028	(8R)-3-oxo-8-hydroxy-polypoda -13E,17E,21-triene	没药	Moyao	Myrrha
MOL001088	1伪-acetoxy-9,19-cyclolanost-24-en-3尾-ol	没药	Moyao	Myrrha
MOL001045	(13E,17E,21E)-8-hydroxypolypodo-13,17,21-trien-3-one	没药	Moyao	Myrrha
MOL001126	[(5aS,8aR,9R)-8-oxo-9-(3,4,5-trimethoxyphenyl)-5,5a,6,9-tetrahydroisobenzofurano[6,5-f][1,3]benzodioxol-8a-yl] acetate	没药	Moyao	Myrrha
MOL001021	7尾,15尾- dihydroxypregn-4-ene-3,16-dione	没药	Moyao	Myrrha
MOL001002	ellagic acid	没药	Moyao	Myrrha
MOL001006	poriferasta-7,22E-dien-3beta-ol	没药	Moyao	Myrrha
MOL001175	Guggulsterone	没药	Moyao	Myrrha
MOL001040	(2R)-5,7-dihydroxy-2-(4-hydroxyphenyl)chroman-4-one	没药	Moyao	Myrrha
MOL001063	28-acetoxy-15伪-hydroxymansumbinone	没药	Moyao	Myrrha
MOL001052	mansumbin-13(17)-en- 3,16-dione	没药	Moyao	Myrrha
MOL001049	16-hydroperoxymansumbin-13(17)-en-3尾-ol	没药	Moyao	Myrrha
MOL001095	isofouquierone	没药	Moyao	Myrrha
MOL001147	(20R)-3尾-acetoxy-16尾-dihydroxydammar-24-ene	没药	Moyao	Myrrha
MOL001148	3尾- hydroxydammar-24-ene	没药	Moyao	Myrrha
MOL001027	myrrhanone A	没药	Moyao	Myrrha
MOL001026	myrrhanol C	没药	Moyao	Myrrha
MOL001046	(13E,17E,21E)-polypodo-13,17,21-triene-3,18-diol	没药	Moyao	Myrrha
MOL001069	3尾-acetoxy-16尾,20(R)-dihydroxydammar-24-ene	没药	Moyao	Myrrha
MOL001004	pelargonidin	没药	Moyao	Myrrha
MOL001146	(20S)-3尾,12尾,16尾,25-pentahydroxydammar-23-ene	没药	Moyao	Myrrha
MOL001062	15伪-hydroxymansumbinone	没药	Moyao	Myrrha
MOL001138	(3R,20S)-3,20-dihydroxydammar- 24-ene	没药	Moyao	Myrrha
MOL001061	(16S, 20R)-dihydroxydammar-24-en-3-one	没药	Moyao	Myrrha
MOL001022	11伪-hydroxypregna-4,17(20)-trans-diene-3,16-dione	没药	Moyao	Myrrha
MOL001093	cabraleone	没药	Moyao	Myrrha
MOL001019	(7S,8R,9S,10R,13S,14S,17Z)-17-ethylidene-7-hydroxy-10,13-dimethyl-1,2,6,7,8,9,11,12,14,15-decahydrocyclopenta[a]phenanthrene-3,16-dione	没药	Moyao	Myrrha
MOL001156	3-methoxyfuranoguaia-9- en-8-one	没药	Moyao	Myrrha
MOL001145	(20S)-3尾-acetoxy-12尾,16尾,25-tetrahydroxydammar-23-ene	没药	Moyao	Myrrha
MOL001164	[(5S,6R,8R,9Z)-8-methoxy-3,6,10-trimethyl-4-oxo-6,7,8,11-tetrahydro-5H-cyclodeca[b]furan-5-yl] acetate	没药	Moyao	Myrrha
MOL001029	myrrhanones B	没药	Moyao	Myrrha
MOL000996	Guggulsterol IV	没药	Moyao	Myrrha
MOL001092	[(3R,5R,8R,9R,10R,13R,14R,17S)-17-[(2S,5S)-5-(2-hydroxypropan-2-yl)-2-methyloxolan-2-yl]-4,4,8,10,14-pentamethyl-2,3,5,6,7,9,11,12,13,15,16,17-dodecahydro-1H-cyclopenta[a]phenanthren-3-yl] acetate	没药	Moyao	Myrrha
MOL001001	quercetin-3-O-尾-D-glucuronide	没药	Moyao	Myrrha
MOL000490	petunidin	没药	Moyao	Myrrha
MOL003044	Chryseriol	香附	Xiangfu	Cyperi Rhizoma
MOL000354	isorhamnetin	香附	Xiangfu	Cyperi Rhizoma
MOL003542	8-Isopentenyl-kaempferol	香附	Xiangfu	Cyperi Rhizoma
MOL004027	1,4-Epoxy-16-hydroxyheneicos-1,3,12,14,18-pentaene	香附	Xiangfu	Cyperi Rhizoma
MOL004053	Isodalbergin	香附	Xiangfu	Cyperi Rhizoma
MOL004058	Khell	香附	Xiangfu	Cyperi Rhizoma
MOL004059	khellol glucoside	香附	Xiangfu	Cyperi Rhizoma
MOL010489	Resivit	香附	Xiangfu	Cyperi Rhizoma
MOL004068	rosenonolactone	香附	Xiangfu	Cyperi Rhizoma
MOL004071	Hyndarin	香附	Xiangfu	Cyperi Rhizoma
MOL004074	stigmasterol glucoside_qt	香附	Xiangfu	Cyperi Rhizoma
MOL004077	sugeonyl acetate	香附	Xiangfu	Cyperi Rhizoma
MOL000785	palmatine	牛膝	Niuxi	Niuxi Achyranthis Bidentatae Radix
MOL012542	尾-ecdysterone	牛膝	Niuxi	Niuxi Achyranthis Bidentatae Radix
MOL002897	epiberberine	牛膝	Niuxi	Niuxi Achyranthis Bidentatae Radix
MOL004355	Spinasterol	牛膝	Niuxi	Niuxi Achyranthis Bidentatae Radix
MOL012537	Spinoside A	牛膝	Niuxi	Niuxi Achyranthis Bidentatae Radix
MOL003847	Inophyllum E	牛膝	Niuxi	Niuxi Achyranthis Bidentatae Radix
MOL002643	delta 7-stigmastenol	牛膝	Niuxi	Niuxi Achyranthis Bidentatae Radix
MOL000085	beta-daucosterol_qt	牛膝	Niuxi	Niuxi Achyranthis Bidentatae Radix
MOL001454	berberine	牛膝	Niuxi	Niuxi Achyranthis Bidentatae Radix
MOL012461	28-norolean-17-en-3-ol	牛膝	Niuxi	Niuxi Achyranthis Bidentatae Radix
MOL012505	bidentatoside,ii_qt	牛膝	Niuxi	Niuxi Achyranthis Bidentatae Radix
MOL000173	wogonin	牛膝	Niuxi	Niuxi Achyranthis Bidentatae Radix
MOL001458	coptisine	牛膝	Niuxi	Niuxi Achyranthis Bidentatae Radix
MOL004806	euchrenone	牛膝	Niuxi	Niuxi Achyranthis Bidentatae Radix
MOL004864	5,7-dihydroxy-3-(4-methoxyphenyl)-8-(3-methylbut-2-enyl)chromone	甘草	Gancao	licorice
MOL004985	icos-5-enoic acid	甘草	Gancao	licorice
MOL004996	gadelaidic acid	甘草	Gancao	licorice
MOL004805	(2S)-2-[4-hydroxy-3-(3-methylbut-2-enyl)phenyl]-8,8-dimethyl-2,3-dihydropyrano[2,3-f]chromen-4-one	甘草	Gancao	licorice
MOL004814	Isotrifoliol	甘草	Gancao	licorice
MOL004833	Phaseolinisoflavan	甘草	Gancao	licorice
MOL004988	Kanzonol F	甘草	Gancao	licorice
MOL001792	DFV	甘草	Gancao	licorice
MOL004860	licorice glycoside E	甘草	Gancao	licorice
MOL004882	Licocoumarone	甘草	Gancao	licorice
MOL004905	3,22-Dihydroxy-11-oxo-delta(12)-oleanene-27-alpha-methoxycarbonyl-29-oic acid	甘草	Gancao	licorice
MOL004935	Sigmoidin-B	甘草	Gancao	licorice
MOL004978	2-[(3R)-8,8-dimethyl-3,4-dihydro-2H-pyrano[6,5-f]chromen-3-yl]-5-methoxyphenol	甘草	Gancao	licorice
MOL004945	(2S)-7-hydroxy-2-(4-hydroxyphenyl)-8-(3-methylbut-2-enyl)chroman-4-one	甘草	Gancao	licorice
MOL004917	glycyroside	甘草	Gancao	licorice
MOL004957	HMO	甘草	Gancao	licorice
MOL004991	7-Acetoxy-2-methylisoflavone	甘草	Gancao	licorice
MOL004884	Licoisoflavone B	甘草	Gancao	licorice
MOL004989	6-prenylated eriodictyol	甘草	Gancao	licorice
MOL004815	(E)-1-(2,4-dihydroxyphenyl)-3-(2,2-dimethylchromen-6-yl)prop-2-en-1-one	甘草	Gancao	licorice
MOL004980	Inflacoumarin A	甘草	Gancao	licorice
MOL000497	licochalcone a	甘草	Gancao	licorice
MOL004924	(-)-Medicocarpin	甘草	Gancao	licorice
MOL005013	18伪-hydroxyglycyrrhetic acid	甘草	Gancao	licorice
MOL005008	Glycyrrhiza flavonol A	甘草	Gancao	licorice
MOL004883	Licoisoflavone	甘草	Gancao	licorice
MOL003896	7-Methoxy-2-methyl isoflavone	甘草	Gancao	licorice
MOL004915	Eurycarpin A	甘草	Gancao	licorice
MOL004966	3'-Hydroxy-4'-O-Methylglabridin	甘草	Gancao	licorice
MOL004866	2-(3,4-dihydroxyphenyl)-5,7-dihydroxy-6-(3-methylbut-2-enyl)chromone	甘草	Gancao	licorice
MOL004948	Isoglycyrol	甘草	Gancao	licorice
MOL004828	Glepidotin A	甘草	Gancao	licorice
MOL004949	Isolicoflavonol	甘草	Gancao	licorice
MOL004811	Glyasperin C	甘草	Gancao	licorice
MOL004974	3'-Methoxyglabridin	甘草	Gancao	licorice
MOL004911	Glabrene	甘草	Gancao	licorice
MOL004898	(E)-3-[3,4-dihydroxy-5-(3-methylbut-2-enyl)phenyl]-1-(2,4-dihydroxyphenyl)prop-2-en-1-one	甘草	Gancao	licorice
MOL004961	Quercetin der.	甘草	Gancao	licorice
MOL000417	Calycosin	甘草	Gancao	licorice
MOL004913	1,3-dihydroxy-9-methoxy-6-benzofurano[3,2-c]chromenone	甘草	Gancao	licorice
MOL004827	Semilicoisoflavone B	甘草	Gancao	licorice
MOL004857	Gancaonin B	甘草	Gancao	licorice
MOL002565	Medicarpin	甘草	Gancao	licorice
MOL004848	licochalcone G	甘草	Gancao	licorice
MOL005016	Odoratin	甘草	Gancao	licorice
MOL005001	Gancaonin H	甘草	Gancao	licorice
MOL004820	kanzonols W	甘草	Gancao	licorice
MOL000239	Jaranol	甘草	Gancao	licorice
MOL004856	Gancaonin A	甘草	Gancao	licorice
MOL003656	Lupiwighteone	甘草	Gancao	licorice
MOL004885	licoisoflavanone	甘草	Gancao	licorice
MOL004912	Glabrone	甘草	Gancao	licorice
MOL004879	Glycyrin	甘草	Gancao	licorice
MOL004910	Glabranin	甘草	Gancao	licorice
MOL004908	Glabridin	甘草	Gancao	licorice
MOL004993	8-prenylated eriodictyol	甘草	Gancao	licorice
MOL005020	dehydroglyasperins C	甘草	Gancao	licorice
MOL005018	Xambioona	甘草	Gancao	licorice
MOL000211	Mairin	甘草	Gancao	licorice
MOL005012	Licoagroisoflavone	甘草	Gancao	licorice
MOL004838	8-(6-hydroxy-2-benzofuranyl)-2,2-dimethyl-5-chromenol	甘草	Gancao	licorice
MOL005003	Licoagrocarpin	甘草	Gancao	licorice
MOL004328	naringenin	甘草	Gancao	licorice
MOL004849	3-(2,4-dihydroxyphenyl)-8-(1,1-dimethylprop-2-enyl)-7-hydroxy-5-methoxy-coumarin	甘草	Gancao	licorice
MOL004824	(2S)-6-(2,4-dihydroxyphenyl)-2-(2-hydroxypropan-2-yl)-4-methoxy-2,3-dihydrofuro[3,2-g]chromen-7-one	甘草	Gancao	licorice
MOL005000	Gancaonin G	甘草	Gancao	licorice
MOL004907	Glyzaglabrin	甘草	Gancao	licorice
MOL004835	Glypallichalcone	甘草	Gancao	licorice
MOL004914	1,3-dihydroxy-8,9-dimethoxy-6-benzofurano[3,2-c]chromenone	甘草	Gancao	licorice
MOL004855	Licoricone	甘草	Gancao	licorice
MOL004829	Glepidotin B	甘草	Gancao	licorice
MOL004808	glyasperin B	甘草	Gancao	licorice
MOL004903	liquiritin	甘草	Gancao	licorice
MOL004863	3-(3,4-dihydroxyphenyl)-5,7-dihydroxy-8-(3-methylbut-2-enyl)chromone	甘草	Gancao	licorice
MOL000392	formononetin	甘草	Gancao	licorice
MOL004959	1-Methoxyphaseollidin	甘草	Gancao	licorice
MOL004941	(2R)-7-hydroxy-2-(4-hydroxyphenyl)chroman-4-one	甘草	Gancao	licorice
MOL005007	Glyasperins M	甘草	Gancao	licorice
MOL000500	Vestitol	甘草	Gancao	licorice
MOL001484	Inermine	甘草	Gancao	licorice
MOL004810	glyasperin F	甘草	Gancao	licorice
MOL004841	Licochalcone B	甘草	Gancao	licorice
MOL005017	Phaseol	甘草	Gancao	licorice
MOL004891	shinpterocarpin	甘草	Gancao	licorice
MOL004904	licopyranocoumarin	甘草	Gancao	licorice
MOL004990	7,2',4'-trihydroxy－5-methoxy-3－arylcoumarin	甘草	Gancao	licorice
MOL002311	Glycyrol	甘草	Gancao	licorice
MOL003152	Gentisin	续断	Xuduan	Dipsaci Radix
MOL009312	(E,E)-3,5-Di-O-caffeoylquinic acid	续断	Xuduan	Dipsaci Radix
MOL009317	Cauloside A_qt	续断	Xuduan	Dipsaci Radix
MOL008188	Japonine	续断	Xuduan	Dipsaci Radix
MOL009322	Sylvestroside III	续断	Xuduan	Dipsaci Radix
MOL009323	Sylvestroside III_qt	续断	Xuduan	Dipsaci Radix
MOL000358	beta-sitosterol	当归	Danggui	Angelicae Sinensis Radix
MOL000449	Stigmasterol	当归	Danggui	Angelicae Sinensis Radix
	1,3,7-trihydroxy-2-(3-methylbut-2-enyl)xanthone	狗脊	Gouji	Cudrania cochinchinensis
	(2r,3r)-4',7-dihydroxy-2',5-dimethoxydihy-droflavonol	狗脊	Gouji	Cudrania cochinchinensis
	(2r,3r)-aromadendrin	狗脊	Gouji	Cudrania cochinchinensis
	3-hydroxyblancoxanthone	狗脊	Gouji	Cudrania cochinchinensis
	3'-O-Methylorobol	狗脊	Gouji	Cudrania cochinchinensis
	4',7-dihydroxy-2',5-dimethoxyflavonol	狗脊	Gouji	Cudrania cochinchinensis
	6-deoxyjacareubin	狗脊	Gouji	Cudrania cochinchinensis
	alpinumisoflavone	狗脊	Gouji	Cudrania cochinchinensis
	alvaxanthone	狗脊	Gouji	Cudrania cochinchinensis
	Aspidinol	狗脊	Gouji	Cudrania cochinchinensis
	bergapten	狗脊	Gouji	Cudrania cochinchinensis
	cochinchinol a	狗脊	Gouji	Cudrania cochinchinensis
	cochinchinol b	狗脊	Gouji	Cudrania cochinchinensis
	cudraflavanone b	狗脊	Gouji	Cudrania cochinchinensis
	cudranone	狗脊	Gouji	Cudrania cochinchinensis
	cudraphenone a	狗脊	Gouji	Cudrania cochinchinensis
	cudraphenone b	狗脊	Gouji	Cudrania cochinchinensis
	cudraphenone c	狗脊	Gouji	Cudrania cochinchinensis
	cudraphenone d	狗脊	Gouji	Cudrania cochinchinensis
	cudraxanthone p	狗脊	Gouji	Cudrania cochinchinensis
	cudraxanthone q	狗脊	Gouji	Cudrania cochinchinensis
	cudraxanthone r	狗脊	Gouji	Cudrania cochinchinensis
	cudraxanthone s	狗脊	Gouji	Cudrania cochinchinensis
	gerontoxanthone a	狗脊	Gouji	Cudrania cochinchinensis
	gerontoxanthone b	狗脊	Gouji	Cudrania cochinchinensis
	gerontoxanthone g	狗脊	Gouji	Cudrania cochinchinensis
	gerontoxanthone h	狗脊	Gouji	Cudrania cochinchinensis
	gerontoxanthone i	狗脊	Gouji	Cudrania cochinchinensis
	isoalvaxanthone	狗脊	Gouji	Cudrania cochinchinensis
	isobavachin	狗脊	Gouji	Cudrania cochinchinensis
	toxyloxanthone c	狗脊	Gouji	Cudrania cochinchinensis
	Wighteone	狗脊	Gouji	Cudrania cochinchinensis
	lumbrifebrine	地龙	Dilong	Pheretima
	lumbritin	地龙	Dilong	Pheretima
	lumbrolysin	地龙	Dilong	Pheretima
	2α,19α-dihydroxyursolicacid	五灵脂	Wulingzhi	Trogopterus xanthipes
	3β,15xi,16-trihydroxy-isopimaricacid	五灵脂	Wulingzhi	Trogopterus xanthipes
	4'-dihydroxywogonin	五灵脂	Wulingzhi	Trogopterus xanthipes
	5-methoxy-7-hydroxycoumarin	五灵脂	Wulingzhi	Trogopterus xanthipes
	6-oxo purine	五灵脂	Wulingzhi	Trogopterus xanthipes
	9,10-dicarboxylic acid 3-carene	五灵脂	Wulingzhi	Trogopterus xanthipes
	allantoin	五灵脂	Wulingzhi	Trogopterus xanthipes
	alpha-agarofuran	五灵脂	Wulingzhi	Trogopterus xanthipes
	benzoic acid	五灵脂	Wulingzhi	Trogopterus xanthipes
	beta 2-bisabolene	五灵脂	Wulingzhi	Trogopterus xanthipes
	β2-sitosterol	五灵脂	Wulingzhi	Trogopterus xanthipes
	California laurel ketone	五灵脂	Wulingzhi	Trogopterus xanthipes
	catechol	五灵脂	Wulingzhi	Trogopterus xanthipes
	daucosterol	五灵脂	Wulingzhi	Trogopterus xanthipes
	Diterpene acid	五灵脂	Wulingzhi	Trogopterus xanthipes
	glucose	五灵脂	Wulingzhi	Trogopterus xanthipes
	Hexahydro Fani-one	五灵脂	Wulingzhi	Trogopterus xanthipes
	isophorone	五灵脂	Wulingzhi	Trogopterus xanthipes
	jacoumaric acid	五灵脂	Wulingzhi	Trogopterus xanthipes
	japondipsaponin e1	五灵脂	Wulingzhi	Trogopterus xanthipes
	l-tyrosine	五灵脂	Wulingzhi	Trogopterus xanthipes
	m-hydroxybenzoicacid	五灵脂	Wulingzhi	Trogopterus xanthipes
	N heptacosane	五灵脂	Wulingzhi	Trogopterus xanthipes
	Original catechol	五灵脂	Wulingzhi	Trogopterus xanthipes
	Pomolic acid	五灵脂	Wulingzhi	Trogopterus xanthipes
	ponalactone a	五灵脂	Wulingzhi	Trogopterus xanthipes
	sitostanol	五灵脂	Wulingzhi	Trogopterus xanthipes
	Table friedelinol	五灵脂	Wulingzhi	Trogopterus xanthipes
	tocopherylquinone	五灵脂	Wulingzhi	Trogopterus xanthipes
	trihydroxy isosterocholenic acid	五灵脂	Wulingzhi	Trogopterus xanthipes
	uracil	五灵脂	Wulingzhi	Trogopterus xanthipes
	urea	五灵脂	Wulingzhi	Trogopterus xanthipes
	Uric acid	五灵脂	Wulingzhi	Trogopterus xanthipes
	ursolic acid	五灵脂	Wulingzhi	Trogopterus xanthipes
	Verbena alkenyl ether	五灵脂	Wulingzhi	Trogopterus xanthipes
	verbenone	五灵脂	Wulingzhi	Trogopterus xanthipes
	vitamin c	五灵脂	Wulingzhi	Trogopterus xanthipes
	wulingzhic acid	五灵脂	Wulingzhi	Trogopterus xanthipes
	Wulingzhi diterpene acid	五灵脂	Wulingzhi	Trogopterus xanthipes
