# Supplementary material for: Transcriptomics and network pharmacology reveal the potential mechanism related to integrated stress response in the treatment of osteoporosis by Jiawei Shentong Zhuyu Decoction and verified by RT-qPCR
Source: Front Endocrinol (Lausanne). 2025 Oct 21;16:1618296. doi: 10.3389/fendo.2025.1618296 (PMC12583211; doi:10.3389/fendo.2025.1618296)
Supplement: Supplementary file 4 [file Table4.xlsx]

## Sheet: Supplementary table3
Supplementary table4. The main active compounds of JWSTZYD and their targets
	Entry	Reviewed	Entry Name	target_name.x	Gene Names	Organism	Length	MOL_ID.x	molecule_name	group.x	group.y	molecule_ID	MOL_ID.y	target_name.y
1	A0AV02	reviewed	S12A8_HUMAN	Solute carrier family 12 member 8 (Cation-chloride cotransporter 9)	SLC12A8	Homo sapiens (Human)	714	MOL000098	quercetin	红花	gancao	98	MOL000098	Solute carrier family 2, facilitated glucose transporter member 4
2	A0AV02	reviewed	S12A8_HUMAN	Solute carrier family 12 member 8 (Cation-chloride cotransporter 9)	CCC9	Homo sapiens (Human)	714	MOL000098	quercetin	红花	gancao	98	MOL000098	Solute carrier family 2, facilitated glucose transporter member 4
3	A0AVK6	reviewed	E2F8_HUMAN	Transcription factor E2F8 (E2F-8)	E2F8	Homo sapiens (Human)	867	MOL000358	beta-sitosterol	秦艽	dangui	358	MOL000358	Transcription factor AP-1
4	A0PK11	reviewed	CLRN2_HUMAN	Clarin-2	CLRN2	Homo sapiens (Human)	232	MOL000098	quercetin	红花	gancao	98	MOL000098	Claudin-4
5	A4D161	reviewed	F221A_HUMAN	Protein FAM221A	FAM221A	Homo sapiens (Human)	298	MOL000098	quercetin	红花	gancao	98	MOL000098	Protein CBFA2T1
6	A4D161	reviewed	F221A_HUMAN	Protein FAM221A	C7orf46	Homo sapiens (Human)	298	MOL000098	quercetin	红花	gancao	98	MOL000098	Protein CBFA2T1
7	A6H8Z2	reviewed	F221B_HUMAN	Protein FAM221B	FAM221B	Homo sapiens (Human)	402	MOL000098	quercetin	红花	gancao	98	MOL000098	Protein CBFA2T1
8	A6H8Z2	reviewed	F221B_HUMAN	Protein FAM221B	C9orf128	Homo sapiens (Human)	402	MOL000098	quercetin	红花	gancao	98	MOL000098	Protein CBFA2T1
9	A6NED2	reviewed	RCCD1_HUMAN	RCC1 domain-containing protein 1	RCCD1	Homo sapiens (Human)	376	MOL000098	quercetin	红花	gancao	98	MOL000098	ETS domain-containing protein Elk-1
10	A6NJ46	reviewed	NKX63_HUMAN	Homeobox protein Nkx-6.3	NKX6-3	Homo sapiens (Human)	265	MOL000098	quercetin	红花	gancao	98	MOL000098	Homeobox protein Nkx-3.1
11	A6NK89	reviewed	RASFA_HUMAN	Ras association domain-containing protein 10	RASSF10	Homo sapiens (Human)	507	MOL000098	quercetin	红花	gancao	98	MOL000098	Ras association domain-containing protein 1
12	A6NMZ7	reviewed	CO6A6_HUMAN	Collagen alpha-6(VI) chain	COL6A6	Homo sapiens (Human)	2263	MOL000098	quercetin	红花	gancao	98	MOL000098	Collagen alpha-1(I) chain
13	O00233	reviewed	PSMD9_HUMAN	26S proteasome non-ATPase regulatory subunit 9 (26S proteasome regulatory subunit p27)	PSMD9	Homo sapiens (Human)	223	MOL000098	quercetin	红花	gancao	98	MOL000098	26S proteasome non-ATPase regulatory subunit 3
14	O00470	reviewed	MEIS1_HUMAN	Homeobox protein Meis1	MEIS1	Homo sapiens (Human)	390	MOL000098	quercetin	红花	gancao	98	MOL000098	Homeobox protein Nkx-3.1
15	O00716	reviewed	E2F3_HUMAN	Transcription factor E2F3 (E2F-3)	E2F3	Homo sapiens (Human)	465	MOL000358	beta-sitosterol	秦艽	dangui	358	MOL000358	Transcription factor AP-1
16	O00716	reviewed	E2F3_HUMAN	Transcription factor E2F3 (E2F-3)	KIAA0075	Homo sapiens (Human)	465	MOL000358	beta-sitosterol	秦艽	dangui	358	MOL000358	Transcription factor AP-1
17	O00763	reviewed	ACACB_HUMAN	Acetyl-CoA carboxylase 2 (EC 6.4.1.2) (ACC-beta)	ACACB	Homo sapiens (Human)	2458	MOL000098	quercetin	红花	gancao	98	MOL000098	Acetyl-CoA carboxylase 1
18	O00763	reviewed	ACACB_HUMAN	Acetyl-CoA carboxylase 2 (EC 6.4.1.2) (ACC-beta)	ACC2	Homo sapiens (Human)	2458	MOL000098	quercetin	红花	gancao	98	MOL000098	Acetyl-CoA carboxylase 1
19	O00763	reviewed	ACACB_HUMAN	Acetyl-CoA carboxylase 2 (EC 6.4.1.2) (ACC-beta)	ACCB	Homo sapiens (Human)	2458	MOL000098	quercetin	红花	gancao	98	MOL000098	Acetyl-CoA carboxylase 1
20	O14730	reviewed	RIOK3_HUMAN	Serine/threonine-protein kinase RIO3 (EC 2.7.11.1) (RIO kinase 3) (sudD homolog)	RIOK3	Homo sapiens (Human)	519	MOL000098	quercetin	红花	gancao	98	MOL000098	Serine/threonine-protein kinase Chk2
21	O14730	reviewed	RIOK3_HUMAN	Serine/threonine-protein kinase RIO3 (EC 2.7.11.1) (RIO kinase 3) (sudD homolog)	SUDD	Homo sapiens (Human)	519	MOL000098	quercetin	红花	gancao	98	MOL000098	Serine/threonine-protein kinase Chk2
22	O14896	reviewed	IRF6_HUMAN	Interferon regulatory factor 6 (IRF-6)	IRF6	Homo sapiens (Human)	467	MOL000098	quercetin	红花	gancao	98	MOL000098	Interferon regulatory factor 1
23	O15165	reviewed	LRAD4_HUMAN	Low-density lipoprotein receptor class A domain-containing protein 4	LDLRAD4	Homo sapiens (Human)	306	MOL004328	naringenin	甘草	gancao	4328	MOL004328	Low-density lipoprotein receptor
24	O15165	reviewed	LRAD4_HUMAN	Low-density lipoprotein receptor class A domain-containing protein 4	C18orf1	Homo sapiens (Human)	306	MOL004328	naringenin	甘草	gancao	4328	MOL004328	Low-density lipoprotein receptor
25	O15392	reviewed	BIRC5_HUMAN	Baculoviral IAP repeat-containing protein 5 (Apoptosis inhibitor 4) (Apoptosis inhibitor survivin)	BIRC5	Homo sapiens (Human)	142	MOL000098	quercetin	红花	gancao	98	MOL000098	Baculoviral IAP repeat-containing protein 5
26	O15392	reviewed	BIRC5_HUMAN	Baculoviral IAP repeat-containing protein 5 (Apoptosis inhibitor 4) (Apoptosis inhibitor survivin)	API4	Homo sapiens (Human)	142	MOL000098	quercetin	红花	gancao	98	MOL000098	Baculoviral IAP repeat-containing protein 5
27	O15392	reviewed	BIRC5_HUMAN	Baculoviral IAP repeat-containing protein 5 (Apoptosis inhibitor 4) (Apoptosis inhibitor survivin)	IAP4	Homo sapiens (Human)	142	MOL000098	quercetin	红花	gancao	98	MOL000098	Baculoviral IAP repeat-containing protein 5
28	O60336	reviewed	MABP1_HUMAN	Mitogen-activated protein kinase-binding protein 1 (JNK-binding protein 1) (JNKBP-1)	MAPKBP1	Homo sapiens (Human)	1514	MOL000098	quercetin	红花	gancao	98	MOL000098	Mitogen-activated protein kinase 1
29	O60336	reviewed	MABP1_HUMAN	Mitogen-activated protein kinase-binding protein 1 (JNK-binding protein 1) (JNKBP-1)	JNKBP1	Homo sapiens (Human)	1514	MOL000098	quercetin	红花	gancao	98	MOL000098	Mitogen-activated protein kinase 1
30	O60336	reviewed	MABP1_HUMAN	Mitogen-activated protein kinase-binding protein 1 (JNK-binding protein 1) (JNKBP-1)	KIAA0596	Homo sapiens (Human)	1514	MOL000098	quercetin	红花	gancao	98	MOL000098	Mitogen-activated protein kinase 1
31	O60393	reviewed	NOBOX_HUMAN	Homeobox protein NOBOX	NOBOX	Homo sapiens (Human)	691	MOL000098	quercetin	红花	gancao	98	MOL000098	Homeobox protein Nkx-3.1
32	O60479	reviewed	DLX3_HUMAN	Homeobox protein DLX-3	DLX3	Homo sapiens (Human)	287	MOL000098	quercetin	红花	gancao	98	MOL000098	Homeobox protein Nkx-3.1
33	O60516	reviewed	4EBP3_HUMAN	Eukaryotic translation initiation factor 4E-binding protein 3 (4E-BP3) (eIF4E-binding protein 3)	EIF4EBP3	Homo sapiens (Human)	100	MOL000098	quercetin	红花	gancao	98	MOL000098	Eukaryotic translation initiation factor 6
34	O60706	reviewed	ABCC9_HUMAN	ATP-binding cassette sub-family C member 9 (Sulfonylurea receptor 2)	ABCC9	Homo sapiens (Human)	1549	MOL000098	quercetin	红花	gancao	98	MOL000098	ATP-binding cassette sub-family G member 2
35	O60706	reviewed	ABCC9_HUMAN	ATP-binding cassette sub-family C member 9 (Sulfonylurea receptor 2)	SUR2	Homo sapiens (Human)	1549	MOL000098	quercetin	红花	gancao	98	MOL000098	ATP-binding cassette sub-family G member 2
36	O60841	reviewed	IF2P_HUMAN	Eukaryotic translation initiation factor 5B (eIF-5B) (EC 3.6.5.3) (Translation initiation factor IF-2)	EIF5B	Homo sapiens (Human)	1220	MOL000098	quercetin	红花	gancao	98	MOL000098	Eukaryotic translation initiation factor 6
37	O60841	reviewed	IF2P_HUMAN	Eukaryotic translation initiation factor 5B (eIF-5B) (EC 3.6.5.3) (Translation initiation factor IF-2)	IF2	Homo sapiens (Human)	1220	MOL000098	quercetin	红花	gancao	98	MOL000098	Eukaryotic translation initiation factor 6
38	O60841	reviewed	IF2P_HUMAN	Eukaryotic translation initiation factor 5B (eIF-5B) (EC 3.6.5.3) (Translation initiation factor IF-2)	KIAA0741	Homo sapiens (Human)	1220	MOL000098	quercetin	红花	gancao	98	MOL000098	Eukaryotic translation initiation factor 6
39	O75031	reviewed	HSF2B_HUMAN	Heat shock factor 2-binding protein	HSF2BP	Homo sapiens (Human)	334	MOL000098	quercetin	红花	gancao	98	MOL000098	Heat shock factor protein 1
40	O75031	reviewed	HSF2B_HUMAN	Heat shock factor 2-binding protein	MEILB2	Homo sapiens (Human)	334	MOL000098	quercetin	红花	gancao	98	MOL000098	Heat shock factor protein 1
41	O75170	reviewed	PP6R2_HUMAN	Serine/threonine-protein phosphatase 6 regulatory subunit 2 (SAPS domain family member 2)	PPP6R2	Homo sapiens (Human)	966	MOL000422	kaempferol	红花	gancao	422	MOL000422	Serine/threonine-protein phosphatase 2B catalytic subunit alpha isoform
42	O75170	reviewed	PP6R2_HUMAN	Serine/threonine-protein phosphatase 6 regulatory subunit 2 (SAPS domain family member 2)	KIAA0685	Homo sapiens (Human)	966	MOL000422	kaempferol	红花	gancao	422	MOL000422	Serine/threonine-protein phosphatase 2B catalytic subunit alpha isoform
43	O75170	reviewed	PP6R2_HUMAN	Serine/threonine-protein phosphatase 6 regulatory subunit 2 (SAPS domain family member 2)	PP6R2	Homo sapiens (Human)	966	MOL000422	kaempferol	红花	gancao	422	MOL000422	Serine/threonine-protein phosphatase 2B catalytic subunit alpha isoform
44	O75170	reviewed	PP6R2_HUMAN	Serine/threonine-protein phosphatase 6 regulatory subunit 2 (SAPS domain family member 2)	SAPS2	Homo sapiens (Human)	966	MOL000422	kaempferol	红花	gancao	422	MOL000422	Serine/threonine-protein phosphatase 2B catalytic subunit alpha isoform
45	O75419	reviewed	CDC45_HUMAN	Cell division control protein 45 homolog (PORC-PI-1)	CDC45	Homo sapiens (Human)	566	MOL000098	quercetin	红花	gancao	98	MOL000098	Cell division control protein 2 homolog
46	O75419	reviewed	CDC45_HUMAN	Cell division control protein 45 homolog (PORC-PI-1)	CDC45L	Homo sapiens (Human)	566	MOL000098	quercetin	红花	gancao	98	MOL000098	Cell division control protein 2 homolog
47	O75419	reviewed	CDC45_HUMAN	Cell division control protein 45 homolog (PORC-PI-1)	CDC45L2	Homo sapiens (Human)	566	MOL000098	quercetin	红花	gancao	98	MOL000098	Cell division control protein 2 homolog
48	O75419	reviewed	CDC45_HUMAN	Cell division control protein 45 homolog (PORC-PI-1)	UNQ374/PRO710	Homo sapiens (Human)	566	MOL000098	quercetin	红花	gancao	98	MOL000098	Cell division control protein 2 homolog
49	O75461	reviewed	E2F6_HUMAN	Transcription factor E2F6 (E2F-6)	E2F6	Homo sapiens (Human)	281	MOL000358	beta-sitosterol	秦艽	dangui	358	MOL000358	Transcription factor AP-1
50	O75581	reviewed	LRP6_HUMAN	Low-density lipoprotein receptor-related protein 6 (LRP-6)	LRP6	Homo sapiens (Human)	1613	MOL004328	naringenin	甘草	gancao	4328	MOL004328	Low-density lipoprotein receptor
51	O75909	reviewed	CCNK_HUMAN	Cyclin-K	CCNK	Homo sapiens (Human)	580	MOL002135	Myricanone	川芎	chuanqiong	2135	MOL002135	Cyclin-A2
52	O75909	reviewed	CCNK_HUMAN	Cyclin-K	CPR4	Homo sapiens (Human)	580	MOL002135	Myricanone	川芎	chuanqiong	2135	MOL002135	Cyclin-A2
53	O94804	reviewed	STK10_HUMAN	Serine/threonine-protein kinase 10 (EC 2.7.11.1) (Lymphocyte-oriented kinase)	STK10	Homo sapiens (Human)	968	MOL000098	quercetin	红花	gancao	98	MOL000098	Serine/threonine-protein kinase Chk2
54	O94804	reviewed	STK10_HUMAN	Serine/threonine-protein kinase 10 (EC 2.7.11.1) (Lymphocyte-oriented kinase)	LOK	Homo sapiens (Human)	968	MOL000098	quercetin	红花	gancao	98	MOL000098	Serine/threonine-protein kinase Chk2
55	O94888	reviewed	UBXN7_HUMAN	UBX domain-containing protein 7	UBXN7	Homo sapiens (Human)	489	MOL000098	quercetin	红花	gancao	98	MOL000098	ETS domain-containing protein Elk-1
56	O94888	reviewed	UBXN7_HUMAN	UBX domain-containing protein 7	KIAA0794	Homo sapiens (Human)	489	MOL000098	quercetin	红花	gancao	98	MOL000098	ETS domain-containing protein Elk-1
57	O94888	reviewed	UBXN7_HUMAN	UBX domain-containing protein 7	UBXD7	Homo sapiens (Human)	489	MOL000098	quercetin	红花	gancao	98	MOL000098	ETS domain-containing protein Elk-1
58	O94993	reviewed	SOX30_HUMAN	Transcription factor SOX-30	SOX30	Homo sapiens (Human)	753	MOL000358	beta-sitosterol	秦艽	dangui	358	MOL000358	Transcription factor AP-1
59	O95067	reviewed	CCNB2_HUMAN	G2/mitotic-specific cyclin-B2	CCNB2	Homo sapiens (Human)	398	MOL000098	quercetin	红花	gancao	98	MOL000098	G2/mitotic-specific cyclin-B1
60	O95416	reviewed	SOX14_HUMAN	Transcription factor SOX-14 (Protein SOX-28)	SOX14	Homo sapiens (Human)	240	MOL000358	beta-sitosterol	秦艽	dangui	358	MOL000358	Transcription factor AP-1
61	O95416	reviewed	SOX14_HUMAN	Transcription factor SOX-14 (Protein SOX-28)	SOX28	Homo sapiens (Human)	240	MOL000358	beta-sitosterol	秦艽	dangui	358	MOL000358	Transcription factor AP-1
62	O95433	reviewed	AHSA1_HUMAN	Activator of 90 kDa heat shock protein ATPase homolog 1 (AHA1) (p38)	AHSA1	Homo sapiens (Human)	338	MOL000098	quercetin	红花	gancao	98	MOL000098	Activator of 90 kDa heat shock protein ATPase homolog 1
63	O95433	reviewed	AHSA1_HUMAN	Activator of 90 kDa heat shock protein ATPase homolog 1 (AHA1) (p38)	C14orf3	Homo sapiens (Human)	338	MOL000098	quercetin	红花	gancao	98	MOL000098	Activator of 90 kDa heat shock protein ATPase homolog 1
64	O95433	reviewed	AHSA1_HUMAN	Activator of 90 kDa heat shock protein ATPase homolog 1 (AHA1) (p38)	HSPC322	Homo sapiens (Human)	338	MOL000098	quercetin	红花	gancao	98	MOL000098	Activator of 90 kDa heat shock protein ATPase homolog 1
65	O95484	reviewed	CLD9_HUMAN	Claudin-9	CLDN9	Homo sapiens (Human)	217	MOL000098	quercetin	红花	gancao	98	MOL000098	Claudin-4
66	O95500	reviewed	CLD14_HUMAN	Claudin-14	CLDN14	Homo sapiens (Human)	239	MOL000098	quercetin	红花	gancao	98	MOL000098	Claudin-4
67	O95500	reviewed	CLD14_HUMAN	Claudin-14	UNQ777/PRO1571	Homo sapiens (Human)	239	MOL000098	quercetin	红花	gancao	98	MOL000098	Claudin-4
68	O95528	reviewed	GTR10_HUMAN	Solute carrier family 2, facilitated glucose transporter member 10 (Glucose transporter type 10) (GLUT-10)	SLC2A10	Homo sapiens (Human)	541	MOL000098	quercetin	红花	gancao	98	MOL000098	Solute carrier family 2, facilitated glucose transporter member 4
69	O95528	reviewed	GTR10_HUMAN	Solute carrier family 2, facilitated glucose transporter member 10 (Glucose transporter type 10) (GLUT-10)	GLUT10	Homo sapiens (Human)	541	MOL000098	quercetin	红花	gancao	98	MOL000098	Solute carrier family 2, facilitated glucose transporter member 4
70	O96020	reviewed	CCNE2_HUMAN	G1/S-specific cyclin-E2	CCNE2	Homo sapiens (Human)	404	MOL000098	quercetin	红花	gancao	98	MOL000098	G1/S-specific cyclin-D1
71	P00390	reviewed	GSHR_HUMAN	Glutathione reductase, mitochondrial (GR) (GRase) (EC 1.8.1.7)	GSR	Homo sapiens (Human)	522	MOL004328	naringenin	甘草	gancao	4328	MOL004328	Glutathione reductase, mitochondrial
72	P00390	reviewed	GSHR_HUMAN	Glutathione reductase, mitochondrial (GR) (GRase) (EC 1.8.1.7)	GLUR	Homo sapiens (Human)	522	MOL004328	naringenin	甘草	gancao	4328	MOL004328	Glutathione reductase, mitochondrial
73	P00390	reviewed	GSHR_HUMAN	Glutathione reductase, mitochondrial (GR) (GRase) (EC 1.8.1.7)	GRD1	Homo sapiens (Human)	522	MOL004328	naringenin	甘草	gancao	4328	MOL004328	Glutathione reductase, mitochondrial
74	P01130	reviewed	LDLR_HUMAN	Low-density lipoprotein receptor (LDL receptor)	LDLR	Homo sapiens (Human)	860	MOL004328	naringenin	甘草	gancao	4328	MOL004328	Low-density lipoprotein receptor
75	P01584	reviewed	IL1B_HUMAN	Interleukin-1 beta (IL-1 beta) (Catabolin)	IL1B	Homo sapiens (Human)	269	MOL000098	quercetin	红花	gancao	98	MOL000098	Interleukin-1 beta
76	P01584	reviewed	IL1B_HUMAN	Interleukin-1 beta (IL-1 beta) (Catabolin)	IL1F2	Homo sapiens (Human)	269	MOL000098	quercetin	红花	gancao	98	MOL000098	Interleukin-1 beta
77	P02452	reviewed	CO1A1_HUMAN	Collagen alpha-1(I) chain (Alpha-1 type I collagen)	COL1A1	Homo sapiens (Human)	1464	MOL000098	quercetin	红花	gancao	98	MOL000098	Collagen alpha-1(I) chain
78	P02461	reviewed	CO3A1_HUMAN	Collagen alpha-1(III) chain	COL3A1	Homo sapiens (Human)	1466	MOL000098	quercetin	红花	gancao	98	MOL000098	Collagen alpha-1(I) chain
79	P02462	reviewed	CO4A1_HUMAN	Collagen alpha-1(IV) chain [Cleaved into: Arresten]	COL4A1	Homo sapiens (Human)	1669	MOL000098	quercetin	红花	gancao	98	MOL000098	Collagen alpha-1(I) chain
80	P02649	reviewed	APOE_HUMAN	Apolipoprotein E (Apo-E)	APOE	Homo sapiens (Human)	317	MOL002714	baicalein	红花	honghua	2714	MOL002714	Apolipoprotein D
81	P03886	reviewed	NU1M_HUMAN	NADH-ubiquinone oxidoreductase chain 1 (EC 7.1.1.2) (NADH dehydrogenase subunit 1)	MT-ND1	Homo sapiens (Human)	318	MOL000392	formononetin	甘草	gancao	392	MOL000392	NADH-ubiquinone oxidoreductase chain 6
82	P03886	reviewed	NU1M_HUMAN	NADH-ubiquinone oxidoreductase chain 1 (EC 7.1.1.2) (NADH dehydrogenase subunit 1)	MTND1	Homo sapiens (Human)	318	MOL000392	formononetin	甘草	gancao	392	MOL000392	NADH-ubiquinone oxidoreductase chain 6
83	P03886	reviewed	NU1M_HUMAN	NADH-ubiquinone oxidoreductase chain 1 (EC 7.1.1.2) (NADH dehydrogenase subunit 1)	NADH1	Homo sapiens (Human)	318	MOL000392	formononetin	甘草	gancao	392	MOL000392	NADH-ubiquinone oxidoreductase chain 6
84	P03886	reviewed	NU1M_HUMAN	NADH-ubiquinone oxidoreductase chain 1 (EC 7.1.1.2) (NADH dehydrogenase subunit 1)	ND1	Homo sapiens (Human)	318	MOL000392	formononetin	甘草	gancao	392	MOL000392	NADH-ubiquinone oxidoreductase chain 6
85	P03891	reviewed	NU2M_HUMAN	NADH-ubiquinone oxidoreductase chain 2 (EC 7.1.1.2) (NADH dehydrogenase subunit 2)	MT-ND2	Homo sapiens (Human)	347	MOL000392	formononetin	甘草	gancao	392	MOL000392	NADH-ubiquinone oxidoreductase chain 6
86	P03891	reviewed	NU2M_HUMAN	NADH-ubiquinone oxidoreductase chain 2 (EC 7.1.1.2) (NADH dehydrogenase subunit 2)	MTND2	Homo sapiens (Human)	347	MOL000392	formononetin	甘草	gancao	392	MOL000392	NADH-ubiquinone oxidoreductase chain 6
87	P03891	reviewed	NU2M_HUMAN	NADH-ubiquinone oxidoreductase chain 2 (EC 7.1.1.2) (NADH dehydrogenase subunit 2)	NADH2	Homo sapiens (Human)	347	MOL000392	formononetin	甘草	gancao	392	MOL000392	NADH-ubiquinone oxidoreductase chain 6
88	P03891	reviewed	NU2M_HUMAN	NADH-ubiquinone oxidoreductase chain 2 (EC 7.1.1.2) (NADH dehydrogenase subunit 2)	ND2	Homo sapiens (Human)	347	MOL000392	formononetin	甘草	gancao	392	MOL000392	NADH-ubiquinone oxidoreductase chain 6
89	P03897	reviewed	NU3M_HUMAN	NADH-ubiquinone oxidoreductase chain 3 (EC 7.1.1.2) (NADH dehydrogenase subunit 3)	MT-ND3	Homo sapiens (Human)	115	MOL000392	formononetin	甘草	gancao	392	MOL000392	NADH-ubiquinone oxidoreductase chain 6
90	P03897	reviewed	NU3M_HUMAN	NADH-ubiquinone oxidoreductase chain 3 (EC 7.1.1.2) (NADH dehydrogenase subunit 3)	MTND3	Homo sapiens (Human)	115	MOL000392	formononetin	甘草	gancao	392	MOL000392	NADH-ubiquinone oxidoreductase chain 6
91	P03897	reviewed	NU3M_HUMAN	NADH-ubiquinone oxidoreductase chain 3 (EC 7.1.1.2) (NADH dehydrogenase subunit 3)	NADH3	Homo sapiens (Human)	115	MOL000392	formononetin	甘草	gancao	392	MOL000392	NADH-ubiquinone oxidoreductase chain 6
92	P03897	reviewed	NU3M_HUMAN	NADH-ubiquinone oxidoreductase chain 3 (EC 7.1.1.2) (NADH dehydrogenase subunit 3)	ND3	Homo sapiens (Human)	115	MOL000392	formononetin	甘草	gancao	392	MOL000392	NADH-ubiquinone oxidoreductase chain 6
93	P03905	reviewed	NU4M_HUMAN	NADH-ubiquinone oxidoreductase chain 4 (EC 7.1.1.2) (NADH dehydrogenase subunit 4)	MT-ND4	Homo sapiens (Human)	459	MOL000392	formononetin	甘草	gancao	392	MOL000392	NADH-ubiquinone oxidoreductase chain 6
94	P03905	reviewed	NU4M_HUMAN	NADH-ubiquinone oxidoreductase chain 4 (EC 7.1.1.2) (NADH dehydrogenase subunit 4)	MTND4	Homo sapiens (Human)	459	MOL000392	formononetin	甘草	gancao	392	MOL000392	NADH-ubiquinone oxidoreductase chain 6
95	P03905	reviewed	NU4M_HUMAN	NADH-ubiquinone oxidoreductase chain 4 (EC 7.1.1.2) (NADH dehydrogenase subunit 4)	NADH4	Homo sapiens (Human)	459	MOL000392	formononetin	甘草	gancao	392	MOL000392	NADH-ubiquinone oxidoreductase chain 6
96	P03905	reviewed	NU4M_HUMAN	NADH-ubiquinone oxidoreductase chain 4 (EC 7.1.1.2) (NADH dehydrogenase subunit 4)	ND4	Homo sapiens (Human)	459	MOL000392	formononetin	甘草	gancao	392	MOL000392	NADH-ubiquinone oxidoreductase chain 6
97	P03915	reviewed	NU5M_HUMAN	NADH-ubiquinone oxidoreductase chain 5 (EC 7.1.1.2) (NADH dehydrogenase subunit 5)	MT-ND5	Homo sapiens (Human)	603	MOL000392	formononetin	甘草	gancao	392	MOL000392	NADH-ubiquinone oxidoreductase chain 6
98	P03915	reviewed	NU5M_HUMAN	NADH-ubiquinone oxidoreductase chain 5 (EC 7.1.1.2) (NADH dehydrogenase subunit 5)	MTND5	Homo sapiens (Human)	603	MOL000392	formononetin	甘草	gancao	392	MOL000392	NADH-ubiquinone oxidoreductase chain 6
99	P03915	reviewed	NU5M_HUMAN	NADH-ubiquinone oxidoreductase chain 5 (EC 7.1.1.2) (NADH dehydrogenase subunit 5)	NADH5	Homo sapiens (Human)	603	MOL000392	formononetin	甘草	gancao	392	MOL000392	NADH-ubiquinone oxidoreductase chain 6
100	P03915	reviewed	NU5M_HUMAN	NADH-ubiquinone oxidoreductase chain 5 (EC 7.1.1.2) (NADH dehydrogenase subunit 5)	ND5	Homo sapiens (Human)	603	MOL000392	formononetin	甘草	gancao	392	MOL000392	NADH-ubiquinone oxidoreductase chain 6
101	P03923	reviewed	NU6M_HUMAN	NADH-ubiquinone oxidoreductase chain 6 (EC 7.1.1.2) (NADH dehydrogenase subunit 6)	MT-ND6	Homo sapiens (Human)	174	MOL000392	formononetin	甘草	gancao	392	MOL000392	NADH-ubiquinone oxidoreductase chain 6
102	P03923	reviewed	NU6M_HUMAN	NADH-ubiquinone oxidoreductase chain 6 (EC 7.1.1.2) (NADH dehydrogenase subunit 6)	MTND6	Homo sapiens (Human)	174	MOL000392	formononetin	甘草	gancao	392	MOL000392	NADH-ubiquinone oxidoreductase chain 6
103	P03923	reviewed	NU6M_HUMAN	NADH-ubiquinone oxidoreductase chain 6 (EC 7.1.1.2) (NADH dehydrogenase subunit 6)	NADH6	Homo sapiens (Human)	174	MOL000392	formononetin	甘草	gancao	392	MOL000392	NADH-ubiquinone oxidoreductase chain 6
104	P03923	reviewed	NU6M_HUMAN	NADH-ubiquinone oxidoreductase chain 6 (EC 7.1.1.2) (NADH dehydrogenase subunit 6)	ND6	Homo sapiens (Human)	174	MOL000392	formononetin	甘草	gancao	392	MOL000392	NADH-ubiquinone oxidoreductase chain 6
105	P04035	reviewed	HMDH_HUMAN	3-hydroxy-3-methylglutaryl-coenzyme A reductase (HMG-CoA reductase) (EC 1.1.1.34)	HMGCR	Homo sapiens (Human)	888	MOL004328	naringenin	甘草	gancao	4328	MOL004328	3-hydroxy-3-methylglutaryl-coenzyme A reductase
106	P04049	reviewed	RAF1_HUMAN	RAF proto-oncogene serine/threonine-protein kinase (EC 2.7.11.1) (Proto-oncogene c-RAF) (cRaf) (Raf-1)	RAF1	Homo sapiens (Human)	648	MOL000098	quercetin	红花	gancao	98	MOL000098	RAF proto-oncogene serine/threonine-protein kinase
107	P04049	reviewed	RAF1_HUMAN	RAF proto-oncogene serine/threonine-protein kinase (EC 2.7.11.1) (Proto-oncogene c-RAF) (cRaf) (Raf-1)	RAF	Homo sapiens (Human)	648	MOL000098	quercetin	红花	gancao	98	MOL000098	RAF proto-oncogene serine/threonine-protein kinase
108	P04201	reviewed	MAS_HUMAN	Proto-oncogene Mas	MAS1	Homo sapiens (Human)	325	MOL000098	quercetin	红花	gancao	98	MOL000098	Proto-oncogene c-Fos
109	P04201	reviewed	MAS_HUMAN	Proto-oncogene Mas	MAS	Homo sapiens (Human)	325	MOL000098	quercetin	红花	gancao	98	MOL000098	Proto-oncogene c-Fos
110	P05090	reviewed	APOD_HUMAN	Apolipoprotein D (Apo-D) (ApoD)	APOD	Homo sapiens (Human)	189	MOL002714	baicalein	红花	honghua	2714	MOL002714	Apolipoprotein D
111	P05129	reviewed	KPCG_HUMAN	Protein kinase C gamma type (PKC-gamma) (EC 2.7.11.13)	PRKCG	Homo sapiens (Human)	697	NA	ursolic acid	五灵脂	gancao	511	MOL000511	Protein kinase C gamma type
112	P05129	reviewed	KPCG_HUMAN	Protein kinase C gamma type (PKC-gamma) (EC 2.7.11.13)	PKCG	Homo sapiens (Human)	697	NA	ursolic acid	五灵脂	gancao	511	MOL000511	Protein kinase C gamma type
113	P05771	reviewed	KPCB_HUMAN	Protein kinase C beta type (PKC-B) (PKC-beta) (EC 2.7.11.13)	PRKCB	Homo sapiens (Human)	671	MOL000098	quercetin	红花	gancao	98	MOL000098	Protein kinase C beta type
114	P05771	reviewed	KPCB_HUMAN	Protein kinase C beta type (PKC-B) (PKC-beta) (EC 2.7.11.13)	PKCB	Homo sapiens (Human)	671	MOL000098	quercetin	红花	gancao	98	MOL000098	Protein kinase C beta type
115	P05771	reviewed	KPCB_HUMAN	Protein kinase C beta type (PKC-B) (PKC-beta) (EC 2.7.11.13)	PRKCB1	Homo sapiens (Human)	671	MOL000098	quercetin	红花	gancao	98	MOL000098	Protein kinase C beta type
116	P05997	reviewed	CO5A2_HUMAN	Collagen alpha-2(V) chain	COL5A2	Homo sapiens (Human)	1499	MOL000098	quercetin	红花	gancao	98	MOL000098	Collagen alpha-1(I) chain
117	P06400	reviewed	RB_HUMAN	Retinoblastoma-associated protein (p105-Rb) (p110-RB1) (pRb) (Rb) (pp110)	RB1	Homo sapiens (Human)	928	MOL000098	quercetin	红花	gancao	98	MOL000098	Retinoblastoma-associated protein
118	P06576	reviewed	ATPB_HUMAN	ATP synthase subunit beta, mitochondrial (EC 7.1.2.2) (ATP synthase F1 subunit beta)	ATP5F1B	Homo sapiens (Human)	529	MOL000392	formononetin	甘草	gancao	392	MOL000392	ATP synthase subunit beta, mitochondrial
119	P06576	reviewed	ATPB_HUMAN	ATP synthase subunit beta, mitochondrial (EC 7.1.2.2) (ATP synthase F1 subunit beta)	ATP5B	Homo sapiens (Human)	529	MOL000392	formononetin	甘草	gancao	392	MOL000392	ATP synthase subunit beta, mitochondrial
120	P06576	reviewed	ATPB_HUMAN	ATP synthase subunit beta, mitochondrial (EC 7.1.2.2) (ATP synthase F1 subunit beta)	ATPMB	Homo sapiens (Human)	529	MOL000392	formononetin	甘草	gancao	392	MOL000392	ATP synthase subunit beta, mitochondrial
121	P06576	reviewed	ATPB_HUMAN	ATP synthase subunit beta, mitochondrial (EC 7.1.2.2) (ATP synthase F1 subunit beta)	ATPSB	Homo sapiens (Human)	529	MOL000392	formononetin	甘草	gancao	392	MOL000392	ATP synthase subunit beta, mitochondrial
122	P06737	reviewed	PYGL_HUMAN	Glycogen phosphorylase, liver form (EC 2.4.1.1)	PYGL	Homo sapiens (Human)	847	MOL000354	isorhamnetin	香附	gancao	354	MOL000354	Glycogen phosphorylase, muscle form
123	P08047	reviewed	SP1_HUMAN	Transcription factor Sp1	SP1	Homo sapiens (Human)	785	MOL000358	beta-sitosterol	秦艽	dangui	358	MOL000358	Transcription factor AP-1
124	P08047	reviewed	SP1_HUMAN	Transcription factor Sp1	TSFP1	Homo sapiens (Human)	785	MOL000358	beta-sitosterol	秦艽	dangui	358	MOL000358	Transcription factor AP-1
125	P08123	reviewed	CO1A2_HUMAN	Collagen alpha-2(I) chain (Alpha-2 type I collagen)	COL1A2	Homo sapiens (Human)	1366	MOL000098	quercetin	红花	gancao	98	MOL000098	Collagen alpha-1(I) chain
126	P08172	reviewed	ACM2_HUMAN	Muscarinic acetylcholine receptor M2	CHRM2	Homo sapiens (Human)	466	MOL000358	beta-sitosterol	秦艽	dangui	358	MOL000358	Muscarinic acetylcholine receptor M3
127	P08173	reviewed	ACM4_HUMAN	Muscarinic acetylcholine receptor M4	CHRM4	Homo sapiens (Human)	479	MOL000358	beta-sitosterol	秦艽	dangui	358	MOL000358	Muscarinic acetylcholine receptor M3
128	P08572	reviewed	CO4A2_HUMAN	Collagen alpha-2(IV) chain [Cleaved into: Canstatin]	COL4A2	Homo sapiens (Human)	1712	MOL000098	quercetin	红花	gancao	98	MOL000098	Collagen alpha-1(I) chain
129	P08912	reviewed	ACM5_HUMAN	Muscarinic acetylcholine receptor M5	CHRM5	Homo sapiens (Human)	532	MOL000358	beta-sitosterol	秦艽	dangui	358	MOL000358	Muscarinic acetylcholine receptor M3
130	P09211	reviewed	GSTP1_HUMAN	Glutathione S-transferase P (EC 2.5.1.18) (GST class-pi) (GSTP1-1)	GSTP1	Homo sapiens (Human)	210	MOL000098	quercetin	红花	gancao	98	MOL000098	Glutathione S-transferase P
131	P09211	reviewed	GSTP1_HUMAN	Glutathione S-transferase P (EC 2.5.1.18) (GST class-pi) (GSTP1-1)	FAEES3	Homo sapiens (Human)	210	MOL000098	quercetin	红花	gancao	98	MOL000098	Glutathione S-transferase P
132	P09211	reviewed	GSTP1_HUMAN	Glutathione S-transferase P (EC 2.5.1.18) (GST class-pi) (GSTP1-1)	GST3	Homo sapiens (Human)	210	MOL000098	quercetin	红花	gancao	98	MOL000098	Glutathione S-transferase P
133	P0DP23	reviewed	CALM1_HUMAN	Calmodulin-1	CALM1	Homo sapiens (Human)	149	MOL002881	Diosmetin	羌活	qianghuo	2881	MOL002881	Calmodulin
134	P0DP23	reviewed	CALM1_HUMAN	Calmodulin-1	CALM	Homo sapiens (Human)	149	MOL002881	Diosmetin	羌活	qianghuo	2881	MOL002881	Calmodulin
135	P0DP23	reviewed	CALM1_HUMAN	Calmodulin-1	CAM	Homo sapiens (Human)	149	MOL002881	Diosmetin	羌活	qianghuo	2881	MOL002881	Calmodulin
136	P0DP23	reviewed	CALM1_HUMAN	Calmodulin-1	CAM1	Homo sapiens (Human)	149	MOL002881	Diosmetin	羌活	qianghuo	2881	MOL002881	Calmodulin
137	P0DP24	reviewed	CALM2_HUMAN	Calmodulin-2	CALM2	Homo sapiens (Human)	149	MOL002881	Diosmetin	羌活	qianghuo	2881	MOL002881	Calmodulin
138	P0DP24	reviewed	CALM2_HUMAN	Calmodulin-2	CAM2	Homo sapiens (Human)	149	MOL002881	Diosmetin	羌活	qianghuo	2881	MOL002881	Calmodulin
139	P0DP24	reviewed	CALM2_HUMAN	Calmodulin-2	CAMB	Homo sapiens (Human)	149	MOL002881	Diosmetin	羌活	qianghuo	2881	MOL002881	Calmodulin
140	P0DP25	reviewed	CALM3_HUMAN	Calmodulin-3	CALM3	Homo sapiens (Human)	149	MOL002881	Diosmetin	羌活	qianghuo	2881	MOL002881	Calmodulin
141	P0DP25	reviewed	CALM3_HUMAN	Calmodulin-3	CALML2	Homo sapiens (Human)	149	MOL002881	Diosmetin	羌活	qianghuo	2881	MOL002881	Calmodulin
142	P0DP25	reviewed	CALM3_HUMAN	Calmodulin-3	CAM3	Homo sapiens (Human)	149	MOL002881	Diosmetin	羌活	qianghuo	2881	MOL002881	Calmodulin
143	P0DP25	reviewed	CALM3_HUMAN	Calmodulin-3	CAMC	Homo sapiens (Human)	149	MOL002881	Diosmetin	羌活	qianghuo	2881	MOL002881	Calmodulin
144	P0DP25	reviewed	CALM3_HUMAN	Calmodulin-3	CAMIII	Homo sapiens (Human)	149	MOL002881	Diosmetin	羌活	qianghuo	2881	MOL002881	Calmodulin
145	P0DTE4	reviewed	UD2A1_HUMAN	UDP-glucuronosyltransferase 2A1 (UDPGT 2A1) (UGT2A1) (EC 2.4.1.17)	UGT2A1	Homo sapiens (Human)	527	MOL004328	naringenin	甘草	gancao	4328	MOL004328	UDP-glucuronosyltransferase 1-1
146	P0DTE5	reviewed	UD2A2_HUMAN	UDP-glucuronosyltransferase 2A2 (UDPGT 2A2) (EC 2.4.1.17)	UGT2A2	Homo sapiens (Human)	536	MOL004328	naringenin	甘草	gancao	4328	MOL004328	UDP-glucuronosyltransferase 1-1
147	P10242	reviewed	MYB_HUMAN	Transcriptional activator Myb (Proto-oncogene c-Myb)	MYB	Homo sapiens (Human)	640	NA	catechol	五灵脂	honghua	89	MOL000089	Transcriptional activator Myb
148	P10415	reviewed	BCL2_HUMAN	Apoptosis regulator Bcl-2	BCL2	Homo sapiens (Human)	239	MOL000358	beta-sitosterol	秦艽	dangui	358	MOL000358	Apoptosis regulator Bcl-2
149	P10588	reviewed	NR2F6_HUMAN	Nuclear receptor subfamily 2 group F member 6 (V-erbA-related protein 2) (EAR-2)	NR2F6	Homo sapiens (Human)	404	MOL000098	quercetin	红花	gancao	98	MOL000098	Nuclear receptor subfamily 1 group I member 3
150	P10588	reviewed	NR2F6_HUMAN	Nuclear receptor subfamily 2 group F member 6 (V-erbA-related protein 2) (EAR-2)	EAR2	Homo sapiens (Human)	404	MOL000098	quercetin	红花	gancao	98	MOL000098	Nuclear receptor subfamily 1 group I member 3
151	P10588	reviewed	NR2F6_HUMAN	Nuclear receptor subfamily 2 group F member 6 (V-erbA-related protein 2) (EAR-2)	ERBAL2	Homo sapiens (Human)	404	MOL000098	quercetin	红花	gancao	98	MOL000098	Nuclear receptor subfamily 1 group I member 3
152	P10914	reviewed	IRF1_HUMAN	Interferon regulatory factor 1 (IRF-1)	IRF1	Homo sapiens (Human)	325	MOL000098	quercetin	红花	gancao	98	MOL000098	Interferon regulatory factor 1
153	P11137	reviewed	MTAP2_HUMAN	Microtubule-associated protein 2 (MAP-2)	MAP2	Homo sapiens (Human)	1827	MOL000358	beta-sitosterol	秦艽	dangui	358	MOL000358	Microtubule-associated protein 2
154	P11166	reviewed	GTR1_HUMAN	Solute carrier family 2, facilitated glucose transporter member 1 (Glucose transporter type 1, erythrocyte/brain) (GLUT-1) (HepG2 glucose transporter)	SLC2A1	Homo sapiens (Human)	492	MOL000098	quercetin	红花	gancao	98	MOL000098	Solute carrier family 2, facilitated glucose transporter member 4
155	P11166	reviewed	GTR1_HUMAN	Solute carrier family 2, facilitated glucose transporter member 1 (Glucose transporter type 1, erythrocyte/brain) (GLUT-1) (HepG2 glucose transporter)	GLUT1	Homo sapiens (Human)	492	MOL000098	quercetin	红花	gancao	98	MOL000098	Solute carrier family 2, facilitated glucose transporter member 4
156	P11168	reviewed	GTR2_HUMAN	Solute carrier family 2, facilitated glucose transporter member 2 (Glucose transporter type 2, liver) (GLUT-2)	SLC2A2	Homo sapiens (Human)	524	MOL000098	quercetin	红花	gancao	98	MOL000098	Solute carrier family 2, facilitated glucose transporter member 4
157	P11168	reviewed	GTR2_HUMAN	Solute carrier family 2, facilitated glucose transporter member 2 (Glucose transporter type 2, liver) (GLUT-2)	GLUT2	Homo sapiens (Human)	524	MOL000098	quercetin	红花	gancao	98	MOL000098	Solute carrier family 2, facilitated glucose transporter member 4
158	P11169	reviewed	GTR3_HUMAN	Solute carrier family 2, facilitated glucose transporter member 3 (Glucose transporter type 3, brain) (GLUT-3)	SLC2A3	Homo sapiens (Human)	496	MOL000098	quercetin	红花	gancao	98	MOL000098	Solute carrier family 2, facilitated glucose transporter member 4
159	P11169	reviewed	GTR3_HUMAN	Solute carrier family 2, facilitated glucose transporter member 3 (Glucose transporter type 3, brain) (GLUT-3)	GLUT3	Homo sapiens (Human)	496	MOL000098	quercetin	红花	gancao	98	MOL000098	Solute carrier family 2, facilitated glucose transporter member 4
160	P11216	reviewed	PYGB_HUMAN	Glycogen phosphorylase, brain form (EC 2.4.1.1)	PYGB	Homo sapiens (Human)	843	MOL000354	isorhamnetin	香附	gancao	354	MOL000354	Glycogen phosphorylase, muscle form
161	P11217	reviewed	PYGM_HUMAN	Glycogen phosphorylase, muscle form (EC 2.4.1.1) (Myophosphorylase)	PYGM	Homo sapiens (Human)	842	MOL000354	isorhamnetin	香附	gancao	354	MOL000354	Glycogen phosphorylase, muscle form
162	P11229	reviewed	ACM1_HUMAN	Muscarinic acetylcholine receptor M1	CHRM1	Homo sapiens (Human)	460	MOL000358	beta-sitosterol	秦艽	dangui	358	MOL000358	Muscarinic acetylcholine receptor M3
163	P11309	reviewed	PIM1_HUMAN	Serine/threonine-protein kinase pim-1 (EC 2.7.11.1)	PIM1	Homo sapiens (Human)	313	MOL000098	quercetin	红花	gancao	98	MOL000098	Serine/threonine-protein kinase Chk2
164	P11926	reviewed	DCOR_HUMAN	Ornithine decarboxylase (ODC) (EC 4.1.1.17)	ODC1	Homo sapiens (Human)	461	MOL000098	quercetin	红花	gancao	98	MOL000098	Ornithine decarboxylase
165	P12004	reviewed	PCNA_HUMAN	Proliferating cell nuclear antigen (PCNA) (Cyclin)	PCNA	Homo sapiens (Human)	261	MOL000006	luteolin	红花	honghua	6	MOL000006	Proliferating cell nuclear antigen
166	P12107	reviewed	COBA1_HUMAN	Collagen alpha-1(XI) chain	COL11A1	Homo sapiens (Human)	1806	MOL000098	quercetin	红花	gancao	98	MOL000098	Collagen alpha-1(I) chain
167	P12107	reviewed	COBA1_HUMAN	Collagen alpha-1(XI) chain	COLL6	Homo sapiens (Human)	1806	MOL000098	quercetin	红花	gancao	98	MOL000098	Collagen alpha-1(I) chain
168	P12109	reviewed	CO6A1_HUMAN	Collagen alpha-1(VI) chain	COL6A1	Homo sapiens (Human)	1028	MOL000098	quercetin	红花	gancao	98	MOL000098	Collagen alpha-1(I) chain
169	P12110	reviewed	CO6A2_HUMAN	Collagen alpha-2(VI) chain	COL6A2	Homo sapiens (Human)	1019	MOL000098	quercetin	红花	gancao	98	MOL000098	Collagen alpha-1(I) chain
170	P12111	reviewed	CO6A3_HUMAN	Collagen alpha-3(VI) chain	COL6A3	Homo sapiens (Human)	3177	MOL000098	quercetin	红花	gancao	98	MOL000098	Collagen alpha-1(I) chain
171	P13232	reviewed	IL7_HUMAN	Interleukin-7 (IL-7)	IL7	Homo sapiens (Human)	177	MOL000098	quercetin	红花	gancao	98	MOL000098	Interleukin-10
172	P13598	reviewed	ICAM2_HUMAN	Intercellular adhesion molecule 2 (ICAM-2) (CD antigen CD102)	ICAM2	Homo sapiens (Human)	275	MOL000098	quercetin	红花	gancao	98	MOL000098	Intercellular adhesion molecule 1
173	P13861	reviewed	KAP2_HUMAN	cAMP-dependent protein kinase type II-alpha regulatory subunit	PRKAR2A	Homo sapiens (Human)	404	MOL001792	DFV	甘草	gancao	1792	MOL001792	cAMP-dependent protein kinase inhibitor alpha
174	P13861	reviewed	KAP2_HUMAN	cAMP-dependent protein kinase type II-alpha regulatory subunit	PKR2	Homo sapiens (Human)	404	MOL001792	DFV	甘草	gancao	1792	MOL001792	cAMP-dependent protein kinase inhibitor alpha
175	P13861	reviewed	KAP2_HUMAN	cAMP-dependent protein kinase type II-alpha regulatory subunit	PRKAR2	Homo sapiens (Human)	404	MOL001792	DFV	甘草	gancao	1792	MOL001792	cAMP-dependent protein kinase inhibitor alpha
176	P13942	reviewed	COBA2_HUMAN	Collagen alpha-2(XI) chain	COL11A2	Homo sapiens (Human)	1736	MOL000098	quercetin	红花	gancao	98	MOL000098	Collagen alpha-1(I) chain
177	P14316	reviewed	IRF2_HUMAN	Interferon regulatory factor 2 (IRF-2)	IRF2	Homo sapiens (Human)	349	MOL000098	quercetin	红花	gancao	98	MOL000098	Interferon regulatory factor 1
178	P14416	reviewed	DRD2_HUMAN	D(2) dopamine receptor (Dopamine D2 receptor)	DRD2	Homo sapiens (Human)	443	MOL004071	Hyndarin	香附	xiangfu	4071	MOL004071	D(3) dopamine receptor
179	P14635	reviewed	CCNB1_HUMAN	G2/mitotic-specific cyclin-B1	CCNB1	Homo sapiens (Human)	433	MOL000098	quercetin	红花	gancao	98	MOL000098	G2/mitotic-specific cyclin-B1
180	P14635	reviewed	CCNB1_HUMAN	G2/mitotic-specific cyclin-B1	CCNB	Homo sapiens (Human)	433	MOL000098	quercetin	红花	gancao	98	MOL000098	G2/mitotic-specific cyclin-B1
181	P14672	reviewed	GLUT4_HUMAN	Solute carrier family 2, facilitated glucose transporter member 4 (Glucose transporter type 4, insulin-responsive) (GLUT-4)	SLC2A4	Homo sapiens (Human)	509	MOL000098	quercetin	红花	gancao	98	MOL000098	Solute carrier family 2, facilitated glucose transporter member 4
182	P14672	reviewed	GLUT4_HUMAN	Solute carrier family 2, facilitated glucose transporter member 4 (Glucose transporter type 4, insulin-responsive) (GLUT-4)	GLUT4	Homo sapiens (Human)	509	MOL000098	quercetin	红花	gancao	98	MOL000098	Solute carrier family 2, facilitated glucose transporter member 4
183	P14867	reviewed	GBRA1_HUMAN	Gamma-aminobutyric acid receptor subunit alpha-1 (GABA(A) receptor subunit alpha-1) (GABAAR subunit alpha-1)	GABRA1	Homo sapiens (Human)	456	MOL000358	beta-sitosterol	秦艽	dangui	358	MOL000358	Gamma-aminobutyric acid receptor subunit alpha-1
184	P15407	reviewed	FOSL1_HUMAN	Fos-related antigen 1 (FRA-1)	FOSL1	Homo sapiens (Human)	271	MOL002714	baicalein	红花	honghua	2714	MOL002714	Fos-related antigen 1
185	P15407	reviewed	FOSL1_HUMAN	Fos-related antigen 1 (FRA-1)	FRA1	Homo sapiens (Human)	271	MOL002714	baicalein	红花	honghua	2714	MOL002714	Fos-related antigen 1
186	P15408	reviewed	FOSL2_HUMAN	Fos-related antigen 2 (FRA-2)	FOSL2	Homo sapiens (Human)	326	MOL002714	baicalein	红花	honghua	2714	MOL002714	Fos-related antigen 1
187	P15408	reviewed	FOSL2_HUMAN	Fos-related antigen 2 (FRA-2)	FRA2	Homo sapiens (Human)	326	MOL002714	baicalein	红花	honghua	2714	MOL002714	Fos-related antigen 1
188	P15498	reviewed	VAV_HUMAN	Proto-oncogene vav	VAV1	Homo sapiens (Human)	845	MOL000098	quercetin	红花	gancao	98	MOL000098	Proto-oncogene c-Fos
189	P15498	reviewed	VAV_HUMAN	Proto-oncogene vav	VAV	Homo sapiens (Human)	845	MOL000098	quercetin	红花	gancao	98	MOL000098	Proto-oncogene c-Fos
190	P16220	reviewed	CREB1_HUMAN	Cyclic AMP-responsive element-binding protein 1 (CREB-1) (cAMP-responsive element-binding protein 1)	CREB1	Homo sapiens (Human)	327	NA	ursolic acid	五灵脂	gancao	511	MOL000511	Cyclic AMP-responsive element-binding protein 1
191	P16284	reviewed	PECA1_HUMAN	Platelet endothelial cell adhesion molecule (PECAM-1) (EndoCAM) (GPIIA') (PECA1) (CD antigen CD31)	PECAM1	Homo sapiens (Human)	738	NA	ursolic acid	五灵脂	gancao	511	MOL000511	Platelet endothelial cell adhesion molecule
192	P16435	reviewed	NCPR_HUMAN	NADPH--cytochrome P450 reductase (CPR) (P450R) (EC 1.6.2.4)	POR	Homo sapiens (Human)	677	MOL000098	quercetin	红花	gancao	98	MOL000098	NADPH--cytochrome P450 reductase
193	P16435	reviewed	NCPR_HUMAN	NADPH--cytochrome P450 reductase (CPR) (P450R) (EC 1.6.2.4)	CYPOR	Homo sapiens (Human)	677	MOL000098	quercetin	红花	gancao	98	MOL000098	NADPH--cytochrome P450 reductase
194	P17252	reviewed	KPCA_HUMAN	Protein kinase C alpha type (PKC-A) (PKC-alpha) (EC 2.7.11.13)	PRKCA	Homo sapiens (Human)	672	MOL000358	beta-sitosterol	秦艽	dangui	358	MOL000358	Protein kinase C alpha type
195	P17252	reviewed	KPCA_HUMAN	Protein kinase C alpha type (PKC-A) (PKC-alpha) (EC 2.7.11.13)	PKCA	Homo sapiens (Human)	672	MOL000358	beta-sitosterol	秦艽	dangui	358	MOL000358	Protein kinase C alpha type
196	P17252	reviewed	KPCA_HUMAN	Protein kinase C alpha type (PKC-A) (PKC-alpha) (EC 2.7.11.13)	PRKACA	Homo sapiens (Human)	672	MOL000358	beta-sitosterol	秦艽	dangui	358	MOL000358	Protein kinase C alpha type
197	P17706	reviewed	PTN2_HUMAN	Tyrosine-protein phosphatase non-receptor type 2 (EC 3.1.3.48) (T-cell protein-tyrosine phosphatase) (TCPTP)	PTPN2	Homo sapiens (Human)	415	NA	ursolic acid	五灵脂	gancao	511	MOL000511	Tyrosine-protein phosphatase non-receptor type 6
198	P17706	reviewed	PTN2_HUMAN	Tyrosine-protein phosphatase non-receptor type 2 (EC 3.1.3.48) (T-cell protein-tyrosine phosphatase) (TCPTP)	PTPT	Homo sapiens (Human)	415	NA	ursolic acid	五灵脂	gancao	511	MOL000511	Tyrosine-protein phosphatase non-receptor type 6
199	P17787	reviewed	ACHB2_HUMAN	Neuronal acetylcholine receptor subunit beta-2	CHRNB2	Homo sapiens (Human)	502	MOL000358	beta-sitosterol	秦艽	dangui	358	MOL000358	Neuronal acetylcholine receptor subunit alpha-2
200	P17936	reviewed	IBP3_HUMAN	Insulin-like growth factor-binding protein 3 (IBP-3) (IGF-binding protein 3) (IGFBP-3)	IGFBP3	Homo sapiens (Human)	291	MOL000098	quercetin	红花	gancao	98	MOL000098	Insulin-like growth factor-binding protein 3
201	P17936	reviewed	IBP3_HUMAN	Insulin-like growth factor-binding protein 3 (IBP-3) (IGF-binding protein 3) (IGFBP-3)	IBP3	Homo sapiens (Human)	291	MOL000098	quercetin	红花	gancao	98	MOL000098	Insulin-like growth factor-binding protein 3
202	P18031	reviewed	PTN1_HUMAN	Tyrosine-protein phosphatase non-receptor type 1 (EC 3.1.3.48) (Protein-tyrosine phosphatase 1B) (PTP-1B)	PTPN1	Homo sapiens (Human)	435	NA	ursolic acid	五灵脂	gancao	511	MOL000511	Tyrosine-protein phosphatase non-receptor type 6
203	P18031	reviewed	PTN1_HUMAN	Tyrosine-protein phosphatase non-receptor type 1 (EC 3.1.3.48) (Protein-tyrosine phosphatase 1B) (PTP-1B)	PTP1B	Homo sapiens (Human)	435	NA	ursolic acid	五灵脂	gancao	511	MOL000511	Tyrosine-protein phosphatase non-receptor type 6
204	P18065	reviewed	IBP2_HUMAN	Insulin-like growth factor-binding protein 2 (IBP-2) (IGF-binding protein 2) (IGFBP-2)	IGFBP2	Homo sapiens (Human)	325	MOL000098	quercetin	红花	gancao	98	MOL000098	Insulin-like growth factor-binding protein 3
205	P18065	reviewed	IBP2_HUMAN	Insulin-like growth factor-binding protein 2 (IBP-2) (IGF-binding protein 2) (IGFBP-2)	BP2	Homo sapiens (Human)	325	MOL000098	quercetin	红花	gancao	98	MOL000098	Insulin-like growth factor-binding protein 3
206	P18065	reviewed	IBP2_HUMAN	Insulin-like growth factor-binding protein 2 (IBP-2) (IGF-binding protein 2) (IGFBP-2)	IBP2	Homo sapiens (Human)	325	MOL000098	quercetin	红花	gancao	98	MOL000098	Insulin-like growth factor-binding protein 3
207	P19419	reviewed	ELK1_HUMAN	ETS domain-containing protein Elk-1	ELK1	Homo sapiens (Human)	428	MOL000098	quercetin	红花	gancao	98	MOL000098	ETS domain-containing protein Elk-1
208	P20309	reviewed	ACM3_HUMAN	Muscarinic acetylcholine receptor M3	CHRM3	Homo sapiens (Human)	590	MOL000358	beta-sitosterol	秦艽	dangui	358	MOL000358	Muscarinic acetylcholine receptor M3
209	P20849	reviewed	CO9A1_HUMAN	Collagen alpha-1(IX) chain	COL9A1	Homo sapiens (Human)	921	MOL000098	quercetin	红花	gancao	98	MOL000098	Collagen alpha-1(I) chain
210	P20908	reviewed	CO5A1_HUMAN	Collagen alpha-1(V) chain	COL5A1	Homo sapiens (Human)	1838	MOL000098	quercetin	红花	gancao	98	MOL000098	Collagen alpha-1(I) chain
211	P21728	reviewed	DRD1_HUMAN	D(1A) dopamine receptor (Dopamine D1 receptor)	DRD1	Homo sapiens (Human)	446	MOL004071	Hyndarin	香附	xiangfu	4071	MOL004071	D(3) dopamine receptor
212	P21964	reviewed	COMT_HUMAN	Catechol O-methyltransferase (EC 2.1.1.6)	COMT	Homo sapiens (Human)	271	NA	catechol	五灵脂	honghua	89	MOL000089	Catechol O-methyltransferase
213	P22303	reviewed	ACES_HUMAN	Acetylcholinesterase (AChE) (EC 3.1.1.7)	ACHE	Homo sapiens (Human)	614	MOL004792	nodakenin	羌活	qianghuo	4792	MOL004792	Acetylcholinesterase
214	P22674	reviewed	CCNO_HUMAN	Cyclin-O	CCNO	Homo sapiens (Human)	350	MOL002135	Myricanone	川芎	chuanqiong	2135	MOL002135	Cyclin-A2
215	P22692	reviewed	IBP4_HUMAN	Insulin-like growth factor-binding protein 4 (IBP-4) (IGF-binding protein 4) (IGFBP-4)	IGFBP4	Homo sapiens (Human)	258	MOL000098	quercetin	红花	gancao	98	MOL000098	Insulin-like growth factor-binding protein 3
216	P22692	reviewed	IBP4_HUMAN	Insulin-like growth factor-binding protein 4 (IBP-4) (IGF-binding protein 4) (IGFBP-4)	IBP4	Homo sapiens (Human)	258	MOL000098	quercetin	红花	gancao	98	MOL000098	Insulin-like growth factor-binding protein 3
217	P22732	reviewed	GTR5_HUMAN	Solute carrier family 2, facilitated glucose transporter member 5 (Fructose transporter) (Glucose transporter type 5, small intestine) (GLUT-5)	SLC2A5	Homo sapiens (Human)	501	MOL000098	quercetin	红花	gancao	98	MOL000098	Solute carrier family 2, facilitated glucose transporter member 4
218	P22732	reviewed	GTR5_HUMAN	Solute carrier family 2, facilitated glucose transporter member 5 (Fructose transporter) (Glucose transporter type 5, small intestine) (GLUT-5)	GLUT5	Homo sapiens (Human)	501	MOL000098	quercetin	红花	gancao	98	MOL000098	Solute carrier family 2, facilitated glucose transporter member 4
219	P23588	reviewed	IF4B_HUMAN	Eukaryotic translation initiation factor 4B (eIF-4B)	EIF4B	Homo sapiens (Human)	611	MOL000098	quercetin	红花	gancao	98	MOL000098	Eukaryotic translation initiation factor 6
220	P24592	reviewed	IBP6_HUMAN	Insulin-like growth factor-binding protein 6 (IBP-6) (IGF-binding protein 6) (IGFBP-6)	IGFBP6	Homo sapiens (Human)	240	MOL000098	quercetin	红花	gancao	98	MOL000098	Insulin-like growth factor-binding protein 3
221	P24592	reviewed	IBP6_HUMAN	Insulin-like growth factor-binding protein 6 (IBP-6) (IGF-binding protein 6) (IGFBP-6)	IBP6	Homo sapiens (Human)	240	MOL000098	quercetin	红花	gancao	98	MOL000098	Insulin-like growth factor-binding protein 3
222	P24593	reviewed	IBP5_HUMAN	Insulin-like growth factor-binding protein 5 (IBP-5) (IGF-binding protein 5) (IGFBP-5)	IGFBP5	Homo sapiens (Human)	272	MOL000098	quercetin	红花	gancao	98	MOL000098	Insulin-like growth factor-binding protein 3
223	P24593	reviewed	IBP5_HUMAN	Insulin-like growth factor-binding protein 5 (IBP-5) (IGF-binding protein 5) (IGFBP-5)	IBP5	Homo sapiens (Human)	272	MOL000098	quercetin	红花	gancao	98	MOL000098	Insulin-like growth factor-binding protein 3
224	P24864	reviewed	CCNE1_HUMAN	G1/S-specific cyclin-E1	CCNE1	Homo sapiens (Human)	410	MOL000098	quercetin	红花	gancao	98	MOL000098	G1/S-specific cyclin-D1
225	P24864	reviewed	CCNE1_HUMAN	G1/S-specific cyclin-E1	CCNE	Homo sapiens (Human)	410	MOL000098	quercetin	红花	gancao	98	MOL000098	G1/S-specific cyclin-D1
226	P25067	reviewed	CO8A2_HUMAN	Collagen alpha-2(VIII) chain (Endothelial collagen)	COL8A2	Homo sapiens (Human)	703	MOL000098	quercetin	红花	gancao	98	MOL000098	Collagen alpha-1(I) chain
227	P25440	reviewed	BRD2_HUMAN	Bromodomain-containing protein 2 (O27.1.1)	BRD2	Homo sapiens (Human)	801	MOL002714	baicalein	红花	honghua	2714	MOL002714	Tudor domain-containing protein 7
228	P25440	reviewed	BRD2_HUMAN	Bromodomain-containing protein 2 (O27.1.1)	KIAA9001	Homo sapiens (Human)	801	MOL002714	baicalein	红花	honghua	2714	MOL002714	Tudor domain-containing protein 7
229	P25440	reviewed	BRD2_HUMAN	Bromodomain-containing protein 2 (O27.1.1)	RING3	Homo sapiens (Human)	801	MOL002714	baicalein	红花	honghua	2714	MOL002714	Tudor domain-containing protein 7
230	P25940	reviewed	CO5A3_HUMAN	Collagen alpha-3(V) chain	COL5A3	Homo sapiens (Human)	1745	MOL000098	quercetin	红花	gancao	98	MOL000098	Collagen alpha-1(I) chain
231	P26045	reviewed	PTN3_HUMAN	Tyrosine-protein phosphatase non-receptor type 3 (EC 3.1.3.48) (Protein-tyrosine phosphatase H1) (PTP-H1)	PTPN3	Homo sapiens (Human)	913	NA	ursolic acid	五灵脂	gancao	511	MOL000511	Tyrosine-protein phosphatase non-receptor type 6
232	P26045	reviewed	PTN3_HUMAN	Tyrosine-protein phosphatase non-receptor type 3 (EC 3.1.3.48) (Protein-tyrosine phosphatase H1) (PTP-H1)	PTPH1	Homo sapiens (Human)	913	NA	ursolic acid	五灵脂	gancao	511	MOL000511	Tyrosine-protein phosphatase non-receptor type 6
233	P27816	reviewed	MAP4_HUMAN	Microtubule-associated protein 4 (MAP-4)	MAP4	Homo sapiens (Human)	1152	MOL000358	beta-sitosterol	秦艽	dangui	358	MOL000358	Microtubule-associated protein 2
234	P28161	reviewed	GSTM2_HUMAN	Glutathione S-transferase Mu 2 (EC 2.5.1.18) (GST class-mu 2) (GSTM2-2)	GSTM2	Homo sapiens (Human)	218	MOL000098	quercetin	红花	gancao	98	MOL000098	Glutathione S-transferase Mu 1
235	P28161	reviewed	GSTM2_HUMAN	Glutathione S-transferase Mu 2 (EC 2.5.1.18) (GST class-mu 2) (GSTM2-2)	GST4	Homo sapiens (Human)	218	MOL000098	quercetin	红花	gancao	98	MOL000098	Glutathione S-transferase Mu 1
236	P28332	reviewed	ADH6_HUMAN	Alcohol dehydrogenase 6 (EC 1.1.1.1)	ADH6	Homo sapiens (Human)	368	MOL001323	Sitosterol alpha1	桃仁	taoren	1323	MOL001323	Alcohol dehydrogenase 1C
237	P29074	reviewed	PTN4_HUMAN	Tyrosine-protein phosphatase non-receptor type 4 (EC 3.1.3.48) (Protein-tyrosine phosphatase MEG1) (MEG) (PTPase-MEG1)	PTPN4	Homo sapiens (Human)	926	NA	ursolic acid	五灵脂	gancao	511	MOL000511	Tyrosine-protein phosphatase non-receptor type 1
238	P29400	reviewed	CO4A5_HUMAN	Collagen alpha-5(IV) chain	COL4A5	Homo sapiens (Human)	1685	MOL000098	quercetin	红花	gancao	98	MOL000098	Collagen alpha-1(I) chain
239	P30279	reviewed	CCND2_HUMAN	G1/S-specific cyclin-D2	CCND2	Homo sapiens (Human)	289	MOL000098	quercetin	红花	gancao	98	MOL000098	G1/S-specific cyclin-D1
240	P30281	reviewed	CCND3_HUMAN	G1/S-specific cyclin-D3	CCND3	Homo sapiens (Human)	292	MOL000098	quercetin	红花	gancao	98	MOL000098	G1/S-specific cyclin-D1
241	P30532	reviewed	ACHA5_HUMAN	Neuronal acetylcholine receptor subunit alpha-5	CHRNA5	Homo sapiens (Human)	468	MOL000358	beta-sitosterol	秦艽	dangui	358	MOL000358	Neuronal acetylcholine receptor subunit alpha-2
242	P30532	reviewed	ACHA5_HUMAN	Neuronal acetylcholine receptor subunit alpha-5	NACHRA5	Homo sapiens (Human)	468	MOL000358	beta-sitosterol	秦艽	dangui	358	MOL000358	Neuronal acetylcholine receptor subunit alpha-2
243	P30926	reviewed	ACHB4_HUMAN	Neuronal acetylcholine receptor subunit beta-4	CHRNB4	Homo sapiens (Human)	498	MOL000358	beta-sitosterol	秦艽	dangui	358	MOL000358	Neuronal acetylcholine receptor subunit alpha-2
244	P31321	reviewed	KAP1_HUMAN	cAMP-dependent protein kinase type I-beta regulatory subunit	PRKAR1B	Homo sapiens (Human)	381	MOL001792	DFV	甘草	gancao	1792	MOL001792	cAMP-dependent protein kinase inhibitor alpha
245	P31323	reviewed	KAP3_HUMAN	cAMP-dependent protein kinase type II-beta regulatory subunit	PRKAR2B	Homo sapiens (Human)	418	MOL001792	DFV	甘草	gancao	1792	MOL001792	cAMP-dependent protein kinase inhibitor alpha
246	P31644	reviewed	GBRA5_HUMAN	Gamma-aminobutyric acid receptor subunit alpha-5 (GABA(A) receptor subunit alpha-5) (GABAAR subunit alpha-5)	GABRA5	Homo sapiens (Human)	462	MOL000358	beta-sitosterol	秦艽	dangui	358	MOL000358	Gamma-aminobutyric acid receptor subunit alpha-1
247	P32297	reviewed	ACHA3_HUMAN	Neuronal acetylcholine receptor subunit alpha-3	CHRNA3	Homo sapiens (Human)	505	MOL000358	beta-sitosterol	秦艽	dangui	358	MOL000358	Neuronal acetylcholine receptor subunit alpha-2
248	P32297	reviewed	ACHA3_HUMAN	Neuronal acetylcholine receptor subunit alpha-3	NACHRA3	Homo sapiens (Human)	505	MOL000358	beta-sitosterol	秦艽	dangui	358	MOL000358	Neuronal acetylcholine receptor subunit alpha-2
249	P32971	reviewed	TNFL8_HUMAN	Tumor necrosis factor ligand superfamily member 8 (CD30 ligand) (CD30-L) (CD antigen CD153)	TNFSF8	Homo sapiens (Human)	234	NA	ursolic acid	五灵脂	gancao	511	MOL000511	Tumor necrosis factor ligand superfamily member 6
250	P32971	reviewed	TNFL8_HUMAN	Tumor necrosis factor ligand superfamily member 8 (CD30 ligand) (CD30-L) (CD antigen CD153)	CD30L	Homo sapiens (Human)	234	NA	ursolic acid	五灵脂	gancao	511	MOL000511	Tumor necrosis factor ligand superfamily member 6
251	P32971	reviewed	TNFL8_HUMAN	Tumor necrosis factor ligand superfamily member 8 (CD30 ligand) (CD30-L) (CD antigen CD153)	CD30LG	Homo sapiens (Human)	234	NA	ursolic acid	五灵脂	gancao	511	MOL000511	Tumor necrosis factor ligand superfamily member 6
252	P34903	reviewed	GBRA3_HUMAN	Gamma-aminobutyric acid receptor subunit alpha-3 (GABA(A) receptor subunit alpha-3) (GABAAR subunit alpha-3)	GABRA3	Homo sapiens (Human)	492	MOL000358	beta-sitosterol	秦艽	dangui	358	MOL000358	Gamma-aminobutyric acid receptor subunit alpha-1
253	P35212	reviewed	CXA4_HUMAN	Gap junction alpha-4 protein (Connexin-37) (Cx37)	GJA4	Homo sapiens (Human)	333	MOL000098	quercetin	红花	gancao	98	MOL000098	Gap junction alpha-1 protein
254	P35222	reviewed	CTNB1_HUMAN	Catenin beta-1 (Beta-catenin)	CTNNB1	Homo sapiens (Human)	781	MOL002773	beta-carotene	红花	honghua	2773	MOL002773	Catenin beta-1
255	P35222	reviewed	CTNB1_HUMAN	Catenin beta-1 (Beta-catenin)	CTNNB	Homo sapiens (Human)	781	MOL002773	beta-carotene	红花	honghua	2773	MOL002773	Catenin beta-1
256	P35222	reviewed	CTNB1_HUMAN	Catenin beta-1 (Beta-catenin)	OK/SW-cl.35	Homo sapiens (Human)	781	MOL002773	beta-carotene	红花	honghua	2773	MOL002773	Catenin beta-1
257	P35222	reviewed	CTNB1_HUMAN	Catenin beta-1 (Beta-catenin)	PRO2286	Homo sapiens (Human)	781	MOL002773	beta-carotene	红花	honghua	2773	MOL002773	Catenin beta-1
258	P35225	reviewed	IL13_HUMAN	Interleukin-13 (IL-13)	IL13	Homo sapiens (Human)	146	MOL000098	quercetin	红花	gancao	98	MOL000098	Interleukin-10
259	P35225	reviewed	IL13_HUMAN	Interleukin-13 (IL-13)	NC30	Homo sapiens (Human)	146	MOL000098	quercetin	红花	gancao	98	MOL000098	Interleukin-10
260	P35462	reviewed	DRD3_HUMAN	D(3) dopamine receptor (Dopamine D3 receptor)	DRD3	Homo sapiens (Human)	400	MOL004071	Hyndarin	香附	xiangfu	4071	MOL004071	D(3) dopamine receptor
261	P35568	reviewed	IRS1_HUMAN	Insulin receptor substrate 1 (IRS-1)	IRS1	Homo sapiens (Human)	1242	MOL000098	quercetin	红花	gancao	98	MOL000098	Insulin receptor
262	P35711	reviewed	SOX5_HUMAN	Transcription factor SOX-5	SOX5	Homo sapiens (Human)	763	MOL000358	beta-sitosterol	秦艽	dangui	358	MOL000358	Transcription factor AP-1
263	P35712	reviewed	SOX6_HUMAN	Transcription factor SOX-6	SOX6	Homo sapiens (Human)	828	MOL000358	beta-sitosterol	秦艽	dangui	358	MOL000358	Transcription factor AP-1
264	P35713	reviewed	SOX18_HUMAN	Transcription factor SOX-18	SOX18	Homo sapiens (Human)	384	MOL000358	beta-sitosterol	秦艽	dangui	358	MOL000358	Transcription factor AP-1
265	P35716	reviewed	SOX11_HUMAN	Transcription factor SOX-11	SOX11	Homo sapiens (Human)	441	MOL000358	beta-sitosterol	秦艽	dangui	358	MOL000358	Transcription factor AP-1
266	P35858	reviewed	ALS_HUMAN	Insulin-like growth factor-binding protein complex acid labile subunit (ALS)	IGFALS	Homo sapiens (Human)	605	MOL000098	quercetin	红花	gancao	98	MOL000098	Insulin-like growth factor-binding protein 3
267	P35858	reviewed	ALS_HUMAN	Insulin-like growth factor-binding protein complex acid labile subunit (ALS)	ALS	Homo sapiens (Human)	605	MOL000098	quercetin	红花	gancao	98	MOL000098	Insulin-like growth factor-binding protein 3
268	P36382	reviewed	CXA5_HUMAN	Gap junction alpha-5 protein (Connexin-40) (Cx40)	GJA5	Homo sapiens (Human)	358	MOL000098	quercetin	红花	gancao	98	MOL000098	Gap junction alpha-1 protein
269	P36544	reviewed	ACHA7_HUMAN	Neuronal acetylcholine receptor subunit alpha-7	CHRNA7	Homo sapiens (Human)	502	MOL000358	beta-sitosterol	秦艽	dangui	358	MOL000358	Neuronal acetylcholine receptor subunit alpha-2
270	P36544	reviewed	ACHA7_HUMAN	Neuronal acetylcholine receptor subunit alpha-7	NACHRA7	Homo sapiens (Human)	502	MOL000358	beta-sitosterol	秦艽	dangui	358	MOL000358	Neuronal acetylcholine receptor subunit alpha-2
271	P37231	reviewed	PPARG_HUMAN	Peroxisome proliferator-activated receptor gamma (PPAR-gamma) (Nuclear receptor subfamily 1 group C member 3)	PPARG	Homo sapiens (Human)	505	MOL000098	quercetin	红花	gancao	98	MOL000098	Peroxisome proliferator-activated receptor gamma
272	P37231	reviewed	PPARG_HUMAN	Peroxisome proliferator-activated receptor gamma (PPAR-gamma) (Nuclear receptor subfamily 1 group C member 3)	NR1C3	Homo sapiens (Human)	505	MOL000098	quercetin	红花	gancao	98	MOL000098	Peroxisome proliferator-activated receptor gamma
273	P40763	reviewed	STAT3_HUMAN	Signal transducer and activator of transcription 3 (Acute-phase response factor)	STAT3	Homo sapiens (Human)	770	MOL000098	quercetin	红花	gancao	98	MOL000098	Signal transducer and activator of transcription 1-alpha/beta
274	P40763	reviewed	STAT3_HUMAN	Signal transducer and activator of transcription 3 (Acute-phase response factor)	APRF	Homo sapiens (Human)	770	MOL000098	quercetin	红花	gancao	98	MOL000098	Signal transducer and activator of transcription 1-alpha/beta
275	P40933	reviewed	IL15_HUMAN	Interleukin-15 (IL-15)	IL15	Homo sapiens (Human)	162	MOL000098	quercetin	红花	gancao	98	MOL000098	Interleukin-10
276	P41143	reviewed	OPRD_HUMAN	Delta-type opioid receptor (D-OR-1) (DOR-1)	OPRD1	Homo sapiens (Human)	372	MOL004071	Hyndarin	香附	xiangfu	4071	MOL004071	Delta-type opioid receptor
277	P41143	reviewed	OPRD_HUMAN	Delta-type opioid receptor (D-OR-1) (DOR-1)	OPRD	Homo sapiens (Human)	372	MOL004071	Hyndarin	香附	xiangfu	4071	MOL004071	Delta-type opioid receptor
278	P41225	reviewed	SOX3_HUMAN	Transcription factor SOX-3	SOX3	Homo sapiens (Human)	446	MOL000358	beta-sitosterol	秦艽	dangui	358	MOL000358	Transcription factor AP-1
279	P41273	reviewed	TNFL9_HUMAN	Tumor necrosis factor ligand superfamily member 9 (4-1BB ligand) (4-1BBL)	TNFSF9	Homo sapiens (Human)	254	NA	ursolic acid	五灵脂	gancao	511	MOL000511	Tumor necrosis factor ligand superfamily member 6
280	P42224	reviewed	STAT1_HUMAN	Signal transducer and activator of transcription 1-alpha/beta (Transcription factor ISGF-3 components p91/p84)	STAT1	Homo sapiens (Human)	750	MOL000098	quercetin	红花	gancao	98	MOL000098	Signal transducer and activator of transcription 1-alpha/beta
281	P42226	reviewed	STAT6_HUMAN	Signal transducer and activator of transcription 6 (IL-4 Stat)	STAT6	Homo sapiens (Human)	847	MOL000098	quercetin	红花	gancao	98	MOL000098	Signal transducer and activator of transcription 1-alpha/beta
282	P42229	reviewed	STA5A_HUMAN	Signal transducer and activator of transcription 5A	STAT5A	Homo sapiens (Human)	794	MOL000098	quercetin	红花	gancao	98	MOL000098	Signal transducer and activator of transcription 1-alpha/beta
283	P42229	reviewed	STA5A_HUMAN	Signal transducer and activator of transcription 5A	STAT5	Homo sapiens (Human)	794	MOL000098	quercetin	红花	gancao	98	MOL000098	Signal transducer and activator of transcription 1-alpha/beta
284	P42566	reviewed	EPS15_HUMAN	Epidermal growth factor receptor substrate 15 (Protein Eps15) (Protein AF-1p)	EPS15	Homo sapiens (Human)	896	MOL000098	quercetin	红花	gancao	98	MOL000098	Epidermal growth factor receptor
285	P42566	reviewed	EPS15_HUMAN	Epidermal growth factor receptor substrate 15 (Protein Eps15) (Protein AF-1p)	AF1P	Homo sapiens (Human)	896	MOL000098	quercetin	红花	gancao	98	MOL000098	Epidermal growth factor receptor
286	P43378	reviewed	PTN9_HUMAN	Tyrosine-protein phosphatase non-receptor type 9 (EC 3.1.3.48) (Protein-tyrosine phosphatase MEG2) (PTPase MEG2)	PTPN9	Homo sapiens (Human)	593	NA	ursolic acid	五灵脂	gancao	511	MOL000511	Tyrosine-protein phosphatase non-receptor type 1
287	P43681	reviewed	ACHA4_HUMAN	Neuronal acetylcholine receptor subunit alpha-4	CHRNA4	Homo sapiens (Human)	627	MOL000358	beta-sitosterol	秦艽	dangui	358	MOL000358	Neuronal acetylcholine receptor subunit alpha-2
288	P43681	reviewed	ACHA4_HUMAN	Neuronal acetylcholine receptor subunit alpha-4	NACRA4	Homo sapiens (Human)	627	MOL000358	beta-sitosterol	秦艽	dangui	358	MOL000358	Neuronal acetylcholine receptor subunit alpha-2
289	P46439	reviewed	GSTM5_HUMAN	Glutathione S-transferase Mu 5 (EC 2.5.1.18) (GST class-mu 5) (GSTM5-5)	GSTM5	Homo sapiens (Human)	218	MOL000098	quercetin	红花	gancao	98	MOL000098	Glutathione S-transferase Mu 1
290	P46527	reviewed	CDN1B_HUMAN	Cyclin-dependent kinase inhibitor 1B (Cyclin-dependent kinase inhibitor p27) (p27Kip1)	CDKN1B	Homo sapiens (Human)	198	MOL000098	quercetin	红花	gancao	98	MOL000098	Cyclin-dependent kinase inhibitor 1
291	P46527	reviewed	CDN1B_HUMAN	Cyclin-dependent kinase inhibitor 1B (Cyclin-dependent kinase inhibitor p27) (p27Kip1)	KIP1	Homo sapiens (Human)	198	MOL000098	quercetin	红花	gancao	98	MOL000098	Cyclin-dependent kinase inhibitor 1
292	P46527	reviewed	CDN1B_HUMAN	Cyclin-dependent kinase inhibitor 1B (Cyclin-dependent kinase inhibitor p27) (p27Kip1)	p27	Homo sapiens (Human)	198	MOL000098	quercetin	红花	gancao	98	MOL000098	Cyclin-dependent kinase inhibitor 1
293	P46940	reviewed	IQGA1_HUMAN	Ras GTPase-activating-like protein IQGAP1 (p195)	IQGAP1	Homo sapiens (Human)	1657	MOL000098	quercetin	红花	gancao	98	MOL000098	Ras GTPase-activating protein 1
294	P46940	reviewed	IQGA1_HUMAN	Ras GTPase-activating-like protein IQGAP1 (p195)	KIAA0051	Homo sapiens (Human)	1657	MOL000098	quercetin	红花	gancao	98	MOL000098	Ras GTPase-activating protein 1
295	P47869	reviewed	GBRA2_HUMAN	Gamma-aminobutyric acid receptor subunit alpha-2 (GABA(A) receptor subunit alpha-2) (GABAAR subunit alpha-2)	GABRA2	Homo sapiens (Human)	451	MOL000358	beta-sitosterol	秦艽	dangui	358	MOL000358	Gamma-aminobutyric acid receptor subunit alpha-1
296	P48169	reviewed	GBRA4_HUMAN	Gamma-aminobutyric acid receptor subunit alpha-4 (GABA(A) receptor subunit alpha-4) (GABAAR subunit alpha-4)	GABRA4	Homo sapiens (Human)	554	MOL000358	beta-sitosterol	秦艽	dangui	358	MOL000358	Gamma-aminobutyric acid receptor subunit alpha-1
297	P48431	reviewed	SOX2_HUMAN	Transcription factor SOX-2	SOX2	Homo sapiens (Human)	317	MOL000358	beta-sitosterol	秦艽	dangui	358	MOL000358	Transcription factor AP-1
298	P48436	reviewed	SOX9_HUMAN	Transcription factor SOX-9	SOX9	Homo sapiens (Human)	509	MOL000358	beta-sitosterol	秦艽	dangui	358	MOL000358	Transcription factor AP-1
299	P49765	reviewed	VEGFB_HUMAN	Vascular endothelial growth factor B (VEGF-B) (VEGF-related factor) (VRF)	VEGFB	Homo sapiens (Human)	207	MOL000098	quercetin	红花	gancao	98	MOL000098	Vascular endothelial growth factor A
300	P49765	reviewed	VEGFB_HUMAN	Vascular endothelial growth factor B (VEGF-B) (VEGF-related factor) (VRF)	VRF	Homo sapiens (Human)	207	MOL000098	quercetin	红花	gancao	98	MOL000098	Vascular endothelial growth factor A
301	P49918	reviewed	CDN1C_HUMAN	Cyclin-dependent kinase inhibitor 1C (Cyclin-dependent kinase inhibitor p57) (p57Kip2)	CDKN1C	Homo sapiens (Human)	316	MOL000098	quercetin	红花	gancao	98	MOL000098	Cyclin-dependent kinase inhibitor 1
302	P49918	reviewed	CDN1C_HUMAN	Cyclin-dependent kinase inhibitor 1C (Cyclin-dependent kinase inhibitor p57) (p57Kip2)	KIP2	Homo sapiens (Human)	316	MOL000098	quercetin	红花	gancao	98	MOL000098	Cyclin-dependent kinase inhibitor 1
303	P50749	reviewed	RASF2_HUMAN	Ras association domain-containing protein 2	RASSF2	Homo sapiens (Human)	326	MOL000098	quercetin	红花	gancao	98	MOL000098	Ras association domain-containing protein 1
304	P50749	reviewed	RASF2_HUMAN	Ras association domain-containing protein 2	CENP-34	Homo sapiens (Human)	326	MOL000098	quercetin	红花	gancao	98	MOL000098	Ras association domain-containing protein 1
305	P50749	reviewed	RASF2_HUMAN	Ras association domain-containing protein 2	KIAA0168	Homo sapiens (Human)	326	MOL000098	quercetin	红花	gancao	98	MOL000098	Ras association domain-containing protein 1
306	P51636	reviewed	CAV2_HUMAN	Caveolin-2	CAV2	Homo sapiens (Human)	162	MOL000098	quercetin	红花	gancao	98	MOL000098	Caveolin-1
307	P51692	reviewed	STA5B_HUMAN	Signal transducer and activator of transcription 5B	STAT5B	Homo sapiens (Human)	787	MOL000098	quercetin	红花	gancao	98	MOL000098	Signal transducer and activator of transcription 1-alpha/beta
308	P52630	reviewed	STAT2_HUMAN	Signal transducer and activator of transcription 2 (p113)	STAT2	Homo sapiens (Human)	851	MOL000098	quercetin	红花	gancao	98	MOL000098	Signal transducer and activator of transcription 1-alpha/beta
309	P53420	reviewed	CO4A4_HUMAN	Collagen alpha-4(IV) chain	COL4A4	Homo sapiens (Human)	1690	MOL000098	quercetin	红花	gancao	98	MOL000098	Collagen alpha-1(I) chain
310	P54368	reviewed	OAZ1_HUMAN	Ornithine decarboxylase antizyme 1 (AZ1) (ODC-Az)	OAZ1	Homo sapiens (Human)	228	MOL000098	quercetin	红花	gancao	98	MOL000098	Ornithine decarboxylase
311	P54368	reviewed	OAZ1_HUMAN	Ornithine decarboxylase antizyme 1 (AZ1) (ODC-Az)	OAZ	Homo sapiens (Human)	228	MOL000098	quercetin	红花	gancao	98	MOL000098	Ornithine decarboxylase
312	P55010	reviewed	IF5_HUMAN	Eukaryotic translation initiation factor 5 (eIF-5)	EIF5	Homo sapiens (Human)	431	MOL000098	quercetin	红花	gancao	98	MOL000098	Eukaryotic translation initiation factor 6
313	P55082	reviewed	MFAP3_HUMAN	Microfibril-associated glycoprotein 3	MFAP3	Homo sapiens (Human)	362	MOL000358	beta-sitosterol	秦艽	dangui	358	MOL000358	Microtubule-associated protein 2
314	P55083	reviewed	MFAP4_HUMAN	Microfibril-associated glycoprotein 4	MFAP4	Homo sapiens (Human)	255	MOL000358	beta-sitosterol	秦艽	dangui	358	MOL000358	Microtubule-associated protein 2
315	P55157	reviewed	MTP_HUMAN	Microsomal triglyceride transfer protein large subunit	MTTP	Homo sapiens (Human)	894	MOL004328	naringenin	甘草	gancao	4328	MOL004328	Microsomal triglyceride transfer protein large subunit
316	P55157	reviewed	MTP_HUMAN	Microsomal triglyceride transfer protein large subunit	MTP	Homo sapiens (Human)	894	MOL004328	naringenin	甘草	gancao	4328	MOL004328	Microsomal triglyceride transfer protein large subunit
317	P55273	reviewed	CDN2D_HUMAN	Cyclin-dependent kinase 4 inhibitor D (p19-INK4d)	CDKN2D	Homo sapiens (Human)	166	MOL000098	quercetin	红花	gancao	98	MOL000098	Cyclin-dependent kinase inhibitor 1
318	P56177	reviewed	DLX1_HUMAN	Homeobox protein DLX-1	DLX1	Homo sapiens (Human)	255	MOL000098	quercetin	红花	gancao	98	MOL000098	Homeobox protein Nkx-3.1
319	P56178	reviewed	DLX5_HUMAN	Homeobox protein DLX-5	DLX5	Homo sapiens (Human)	289	MOL000098	quercetin	红花	gancao	98	MOL000098	Homeobox protein Nkx-3.1
320	P56693	reviewed	SOX10_HUMAN	Transcription factor SOX-10	SOX10	Homo sapiens (Human)	466	MOL000358	beta-sitosterol	秦艽	dangui	358	MOL000358	Transcription factor AP-1
321	P56746	reviewed	CLD15_HUMAN	Claudin-15	CLDN15	Homo sapiens (Human)	228	MOL000098	quercetin	红花	gancao	98	MOL000098	Claudin-4
322	P56748	reviewed	CLD8_HUMAN	Claudin-8	CLDN8	Homo sapiens (Human)	225	MOL000098	quercetin	红花	gancao	98	MOL000098	Claudin-4
323	P56748	reviewed	CLD8_HUMAN	Claudin-8	UNQ779/PRO1573	Homo sapiens (Human)	225	MOL000098	quercetin	红花	gancao	98	MOL000098	Claudin-4
324	P56750	reviewed	CLD17_HUMAN	Claudin-17	CLDN17	Homo sapiens (Human)	224	MOL000098	quercetin	红花	gancao	98	MOL000098	Claudin-4
325	P56750	reviewed	CLD17_HUMAN	Claudin-17	UNQ758/PRO1489	Homo sapiens (Human)	224	MOL000098	quercetin	红花	gancao	98	MOL000098	Claudin-4
326	P56856	reviewed	CLD18_HUMAN	Claudin-18	CLDN18	Homo sapiens (Human)	261	MOL000098	quercetin	红花	gancao	98	MOL000098	Claudin-4
327	P56856	reviewed	CLD18_HUMAN	Claudin-18	UNQ778/PRO1572	Homo sapiens (Human)	261	MOL000098	quercetin	红花	gancao	98	MOL000098	Claudin-4
328	P56880	reviewed	CLD20_HUMAN	Claudin-20	CLDN20	Homo sapiens (Human)	219	MOL000098	quercetin	红花	gancao	98	MOL000098	Claudin-4
329	P57073	reviewed	SOX8_HUMAN	Transcription factor SOX-8	SOX8	Homo sapiens (Human)	446	MOL000358	beta-sitosterol	秦艽	dangui	358	MOL000358	Transcription factor AP-1
330	P57086	reviewed	SCND1_HUMAN	SCAN domain-containing protein 1	SCAND1	Homo sapiens (Human)	179	MOL000098	quercetin	红花	gancao	98	MOL000098	ETS domain-containing protein Elk-1
331	P57086	reviewed	SCND1_HUMAN	SCAN domain-containing protein 1	SDP1	Homo sapiens (Human)	179	MOL000098	quercetin	红花	gancao	98	MOL000098	ETS domain-containing protein Elk-1
332	P60510	reviewed	PP4C_HUMAN	Serine/threonine-protein phosphatase 4 catalytic subunit (PP4C) (Pp4) (EC 3.1.3.16) (Protein phosphatase X) (PP-X)	PPP4C	Homo sapiens (Human)	307	MOL000422	kaempferol	红花	gancao	422	MOL000422	Serine/threonine-protein phosphatase 2B catalytic subunit alpha isoform
333	P60510	reviewed	PP4C_HUMAN	Serine/threonine-protein phosphatase 4 catalytic subunit (PP4C) (Pp4) (EC 3.1.3.16) (Protein phosphatase X) (PP-X)	PPP4	Homo sapiens (Human)	307	MOL000422	kaempferol	红花	gancao	422	MOL000422	Serine/threonine-protein phosphatase 2B catalytic subunit alpha isoform
334	P60510	reviewed	PP4C_HUMAN	Serine/threonine-protein phosphatase 4 catalytic subunit (PP4C) (Pp4) (EC 3.1.3.16) (Protein phosphatase X) (PP-X)	PPX	Homo sapiens (Human)	307	MOL000422	kaempferol	红花	gancao	422	MOL000422	Serine/threonine-protein phosphatase 2B catalytic subunit alpha isoform
335	P60953	reviewed	CDC42_HUMAN	Cell division control protein 42 homolog (EC 3.6.5.2) (G25K GTP-binding protein)	CDC42	Homo sapiens (Human)	191	MOL000098	quercetin	红花	gancao	98	MOL000098	Cell division control protein 2 homolog
336	P61024	reviewed	CKS1_HUMAN	Cyclin-dependent kinases regulatory subunit 1 (CKS-1)	CKS1B	Homo sapiens (Human)	79	MOL000098	quercetin	红花	gancao	98	MOL000098	Cyclin-dependent kinase inhibitor 1
337	P61024	reviewed	CKS1_HUMAN	Cyclin-dependent kinases regulatory subunit 1 (CKS-1)	CKS1	Homo sapiens (Human)	79	MOL000098	quercetin	红花	gancao	98	MOL000098	Cyclin-dependent kinase inhibitor 1
338	P61024	reviewed	CKS1_HUMAN	Cyclin-dependent kinases regulatory subunit 1 (CKS-1)	PNAS-143	Homo sapiens (Human)	79	MOL000098	quercetin	红花	gancao	98	MOL000098	Cyclin-dependent kinase inhibitor 1
339	P61024	reviewed	CKS1_HUMAN	Cyclin-dependent kinases regulatory subunit 1 (CKS-1)	PNAS-16	Homo sapiens (Human)	79	MOL000098	quercetin	红花	gancao	98	MOL000098	Cyclin-dependent kinase inhibitor 1
340	P62136	reviewed	PP1A_HUMAN	Serine/threonine-protein phosphatase PP1-alpha catalytic subunit (PP-1A) (EC 3.1.3.16)	PPP1CA	Homo sapiens (Human)	330	MOL000422	kaempferol	红花	gancao	422	MOL000422	Serine/threonine-protein phosphatase 2B catalytic subunit alpha isoform
341	P62136	reviewed	PP1A_HUMAN	Serine/threonine-protein phosphatase PP1-alpha catalytic subunit (PP-1A) (EC 3.1.3.16)	PPP1A	Homo sapiens (Human)	330	MOL000422	kaempferol	红花	gancao	422	MOL000422	Serine/threonine-protein phosphatase 2B catalytic subunit alpha isoform
342	P62714	reviewed	PP2AB_HUMAN	Serine/threonine-protein phosphatase 2A catalytic subunit beta isoform (PP2A-beta) (EC 3.1.3.16)	PPP2CB	Homo sapiens (Human)	309	MOL000422	kaempferol	红花	gancao	422	MOL000422	Serine/threonine-protein phosphatase 2B catalytic subunit alpha isoform
343	P67775	reviewed	PP2AA_HUMAN	Serine/threonine-protein phosphatase 2A catalytic subunit alpha isoform (PP2A-alpha) (EC 3.1.3.16) (Replication protein C) (RP-C)	PPP2CA	Homo sapiens (Human)	309	MOL000422	kaempferol	红花	gancao	422	MOL000422	Serine/threonine-protein phosphatase 2B catalytic subunit alpha isoform
344	P78396	reviewed	CCNA1_HUMAN	Cyclin-A1	CCNA1	Homo sapiens (Human)	465	MOL002135	Myricanone	川芎	chuanqiong	2135	MOL002135	Cyclin-A2
345	P99999	reviewed	CYC_HUMAN	Cytochrome c	CYCS	Homo sapiens (Human)	105	MOL000358	beta-sitosterol	秦艽	dangui	358	MOL000358	Cytochrome P450-cam
346	P99999	reviewed	CYC_HUMAN	Cytochrome c	CYC	Homo sapiens (Human)	105	MOL000358	beta-sitosterol	秦艽	dangui	358	MOL000358	Cytochrome P450-cam
347	Q01201	reviewed	RELB_HUMAN	Transcription factor RelB (I-Rel)	RELB	Homo sapiens (Human)	579	MOL000358	beta-sitosterol	秦艽	dangui	358	MOL000358	Transcription factor AP-1
348	Q01892	reviewed	SPIB_HUMAN	Transcription factor Spi-B	SPIB	Homo sapiens (Human)	262	MOL000358	beta-sitosterol	秦艽	dangui	358	MOL000358	Transcription factor AP-1
349	Q02086	reviewed	SP2_HUMAN	Transcription factor Sp2	SP2	Homo sapiens (Human)	613	MOL000358	beta-sitosterol	秦艽	dangui	358	MOL000358	Transcription factor AP-1
350	Q02086	reviewed	SP2_HUMAN	Transcription factor Sp2	KIAA0048	Homo sapiens (Human)	613	MOL000358	beta-sitosterol	秦艽	dangui	358	MOL000358	Transcription factor AP-1
351	Q02446	reviewed	SP4_HUMAN	Transcription factor Sp4 (SPR-1)	SP4	Homo sapiens (Human)	784	MOL000358	beta-sitosterol	秦艽	dangui	358	MOL000358	Transcription factor AP-1
352	Q02447	reviewed	SP3_HUMAN	Transcription factor Sp3 (SPR-2)	SP3	Homo sapiens (Human)	781	MOL000358	beta-sitosterol	秦艽	dangui	358	MOL000358	Transcription factor AP-1
353	Q02833	reviewed	RASF7_HUMAN	Ras association domain-containing protein 7 (HRAS1-related cluster protein 1)	RASSF7	Homo sapiens (Human)	373	MOL000098	quercetin	红花	gancao	98	MOL000098	Ras association domain-containing protein 1
354	Q02833	reviewed	RASF7_HUMAN	Ras association domain-containing protein 7 (HRAS1-related cluster protein 1)	C11orf13	Homo sapiens (Human)	373	MOL000098	quercetin	红花	gancao	98	MOL000098	Ras association domain-containing protein 1
355	Q02833	reviewed	RASF7_HUMAN	Ras association domain-containing protein 7 (HRAS1-related cluster protein 1)	HRC1	Homo sapiens (Human)	373	MOL000098	quercetin	红花	gancao	98	MOL000098	Ras association domain-containing protein 1
356	Q03135	reviewed	CAV1_HUMAN	Caveolin-1	CAV1	Homo sapiens (Human)	178	MOL000098	quercetin	红花	gancao	98	MOL000098	Caveolin-1
357	Q03135	reviewed	CAV1_HUMAN	Caveolin-1	CAV	Homo sapiens (Human)	178	MOL000098	quercetin	红花	gancao	98	MOL000098	Caveolin-1
358	Q03692	reviewed	COAA1_HUMAN	Collagen alpha-1(X) chain	COL10A1	Homo sapiens (Human)	680	MOL000098	quercetin	红花	gancao	98	MOL000098	Collagen alpha-1(I) chain
359	Q04637	reviewed	IF4G1_HUMAN	Eukaryotic translation initiation factor 4 gamma 1 (eIF-4-gamma 1) (eIF-4G 1) (eIF-4G1) (p220)	EIF4G1	Homo sapiens (Human)	1599	MOL000098	quercetin	红花	gancao	98	MOL000098	Eukaryotic translation initiation factor 6
360	Q04637	reviewed	IF4G1_HUMAN	Eukaryotic translation initiation factor 4 gamma 1 (eIF-4-gamma 1) (eIF-4G 1) (eIF-4G1) (p220)	EIF4F	Homo sapiens (Human)	1599	MOL000098	quercetin	红花	gancao	98	MOL000098	Eukaryotic translation initiation factor 6
361	Q04637	reviewed	IF4G1_HUMAN	Eukaryotic translation initiation factor 4 gamma 1 (eIF-4-gamma 1) (eIF-4G 1) (eIF-4G1) (p220)	EIF4G	Homo sapiens (Human)	1599	MOL000098	quercetin	红花	gancao	98	MOL000098	Eukaryotic translation initiation factor 6
362	Q04637	reviewed	IF4G1_HUMAN	Eukaryotic translation initiation factor 4 gamma 1 (eIF-4-gamma 1) (eIF-4G 1) (eIF-4G1) (p220)	EIF4GI	Homo sapiens (Human)	1599	MOL000098	quercetin	红花	gancao	98	MOL000098	Eukaryotic translation initiation factor 6
363	Q04864	reviewed	REL_HUMAN	Proto-oncogene c-Rel	REL	Homo sapiens (Human)	619	MOL000098	quercetin	红花	gancao	98	MOL000098	Proto-oncogene c-Fos
364	Q05209	reviewed	PTN12_HUMAN	Tyrosine-protein phosphatase non-receptor type 12 (EC 3.1.3.48) (PTP-PEST) (Protein-tyrosine phosphatase G1) (PTPG1)	PTPN12	Homo sapiens (Human)	780	NA	ursolic acid	五灵脂	gancao	511	MOL000511	Tyrosine-protein phosphatase non-receptor type 1
365	Q05513	reviewed	KPCZ_HUMAN	Protein kinase C zeta type (EC 2.7.11.13) (nPKC-zeta)	PRKCZ	Homo sapiens (Human)	592	MOL000098	quercetin	红花	gancao	98	MOL000098	Protein kinase C beta type
366	Q05513	reviewed	KPCZ_HUMAN	Protein kinase C zeta type (EC 2.7.11.13) (nPKC-zeta)	PKC2	Homo sapiens (Human)	592	MOL000098	quercetin	红花	gancao	98	MOL000098	Protein kinase C beta type
367	Q05707	reviewed	COEA1_HUMAN	Collagen alpha-1(XIV) chain (Undulin)	COL14A1	Homo sapiens (Human)	1796	MOL000098	quercetin	红花	gancao	98	MOL000098	Collagen alpha-1(I) chain
368	Q05707	reviewed	COEA1_HUMAN	Collagen alpha-1(XIV) chain (Undulin)	UND	Homo sapiens (Human)	1796	MOL000098	quercetin	红花	gancao	98	MOL000098	Collagen alpha-1(I) chain
369	Q05901	reviewed	ACHB3_HUMAN	Neuronal acetylcholine receptor subunit beta-3	CHRNB3	Homo sapiens (Human)	458	MOL000358	beta-sitosterol	秦艽	dangui	358	MOL000358	Neuronal acetylcholine receptor subunit alpha-2
370	Q05BQ5	reviewed	MBTD1_HUMAN	MBT domain-containing protein 1	MBTD1	Homo sapiens (Human)	628	MOL000098	quercetin	红花	gancao	98	MOL000098	ETS domain-containing protein Elk-1
371	Q06945	reviewed	SOX4_HUMAN	Transcription factor SOX-4	SOX4	Homo sapiens (Human)	474	MOL000358	beta-sitosterol	秦艽	dangui	358	MOL000358	Transcription factor AP-1
372	Q07092	reviewed	COGA1_HUMAN	Collagen alpha-1(XVI) chain	COL16A1	Homo sapiens (Human)	1604	MOL000098	quercetin	红花	gancao	98	MOL000098	Collagen alpha-1(I) chain
373	Q07092	reviewed	COGA1_HUMAN	Collagen alpha-1(XVI) chain	FP1572	Homo sapiens (Human)	1604	MOL000098	quercetin	红花	gancao	98	MOL000098	Collagen alpha-1(I) chain
374	Q07687	reviewed	DLX2_HUMAN	Homeobox protein DLX-2	DLX2	Homo sapiens (Human)	328	MOL000098	quercetin	红花	gancao	98	MOL000098	Homeobox protein Nkx-3.1
375	Q07812	reviewed	BAX_HUMAN	Apoptosis regulator BAX (Bcl-2-like protein 4) (Bcl2-L-4)	BAX	Homo sapiens (Human)	192	MOL000358	beta-sitosterol	秦艽	dangui	358	MOL000358	Apoptosis regulator Bcl-2
376	Q07812	reviewed	BAX_HUMAN	Apoptosis regulator BAX (Bcl-2-like protein 4) (Bcl2-L-4)	BCL2L4	Homo sapiens (Human)	192	MOL000358	beta-sitosterol	秦艽	dangui	358	MOL000358	Apoptosis regulator Bcl-2
377	Q07820	reviewed	MCL1_HUMAN	Induced myeloid leukemia cell differentiation protein Mcl-1 (Bcl-2-like protein 3) (Bcl2-L-3) (Bcl-2-related protein EAT/mcl1) (mcl1/EAT)	MCL1	Homo sapiens (Human)	350	MOL000006	luteolin	红花	honghua	6	MOL000006	Induced myeloid leukemia cell differentiation protein Mcl-1
378	Q07820	reviewed	MCL1_HUMAN	Induced myeloid leukemia cell differentiation protein Mcl-1 (Bcl-2-like protein 3) (Bcl2-L-3) (Bcl-2-related protein EAT/mcl1) (mcl1/EAT)	BCL2L3	Homo sapiens (Human)	350	MOL000006	luteolin	红花	honghua	6	MOL000006	Induced myeloid leukemia cell differentiation protein Mcl-1
379	Q07869	reviewed	PPARA_HUMAN	Peroxisome proliferator-activated receptor alpha (PPAR-alpha) (Nuclear receptor subfamily 1 group C member 1)	PPARA	Homo sapiens (Human)	468	MOL000098	quercetin	红花	gancao	98	MOL000098	Peroxisome proliferator-activated receptor alpha
380	Q07869	reviewed	PPARA_HUMAN	Peroxisome proliferator-activated receptor alpha (PPAR-alpha) (Nuclear receptor subfamily 1 group C member 1)	NR1C1	Homo sapiens (Human)	468	MOL000098	quercetin	红花	gancao	98	MOL000098	Peroxisome proliferator-activated receptor alpha
381	Q07869	reviewed	PPARA_HUMAN	Peroxisome proliferator-activated receptor alpha (PPAR-alpha) (Nuclear receptor subfamily 1 group C member 1)	PPAR	Homo sapiens (Human)	468	MOL000098	quercetin	红花	gancao	98	MOL000098	Peroxisome proliferator-activated receptor alpha
382	Q09428	reviewed	ABCC8_HUMAN	ATP-binding cassette sub-family C member 8 (Sulfonylurea receptor 1)	ABCC8	Homo sapiens (Human)	1581	MOL000098	quercetin	红花	gancao	98	MOL000098	ATP-binding cassette sub-family G member 2
383	Q09428	reviewed	ABCC8_HUMAN	ATP-binding cassette sub-family C member 8 (Sulfonylurea receptor 1)	HRINS	Homo sapiens (Human)	1581	MOL000098	quercetin	红花	gancao	98	MOL000098	ATP-binding cassette sub-family G member 2
384	Q09428	reviewed	ABCC8_HUMAN	ATP-binding cassette sub-family C member 8 (Sulfonylurea receptor 1)	SUR	Homo sapiens (Human)	1581	MOL000098	quercetin	红花	gancao	98	MOL000098	ATP-binding cassette sub-family G member 2
385	Q09428	reviewed	ABCC8_HUMAN	ATP-binding cassette sub-family C member 8 (Sulfonylurea receptor 1)	SUR1	Homo sapiens (Human)	1581	MOL000098	quercetin	红花	gancao	98	MOL000098	ATP-binding cassette sub-family G member 2
386	Q12929	reviewed	EPS8_HUMAN	Epidermal growth factor receptor kinase substrate 8	EPS8	Homo sapiens (Human)	822	MOL000098	quercetin	红花	gancao	98	MOL000098	Epidermal growth factor receptor
387	Q13015	reviewed	AF1Q_HUMAN	Protein AF1q	MLLT11	Homo sapiens (Human)	90	MOL000098	quercetin	红花	gancao	98	MOL000098	Protein CBFA2T1
388	Q13015	reviewed	AF1Q_HUMAN	Protein AF1q	AF1Q	Homo sapiens (Human)	90	MOL000098	quercetin	红花	gancao	98	MOL000098	Protein CBFA2T1
389	Q13075	reviewed	BIRC1_HUMAN	Baculoviral IAP repeat-containing protein 1 (Neuronal apoptosis inhibitory protein)	NAIP	Homo sapiens (Human)	1403	MOL000098	quercetin	红花	gancao	98	MOL000098	Baculoviral IAP repeat-containing protein 5
390	Q13075	reviewed	BIRC1_HUMAN	Baculoviral IAP repeat-containing protein 1 (Neuronal apoptosis inhibitory protein)	BIRC1	Homo sapiens (Human)	1403	MOL000098	quercetin	红花	gancao	98	MOL000098	Baculoviral IAP repeat-containing protein 5
391	Q13542	reviewed	4EBP2_HUMAN	Eukaryotic translation initiation factor 4E-binding protein 2 (4E-BP2) (eIF4E-binding protein 2)	EIF4EBP2	Homo sapiens (Human)	120	MOL000098	quercetin	红花	gancao	98	MOL000098	Eukaryotic translation initiation factor 6
392	Q13568	reviewed	IRF5_HUMAN	Interferon regulatory factor 5 (IRF-5)	IRF5	Homo sapiens (Human)	498	MOL000098	quercetin	红花	gancao	98	MOL000098	Interferon regulatory factor 1
393	Q13576	reviewed	IQGA2_HUMAN	Ras GTPase-activating-like protein IQGAP2	IQGAP2	Homo sapiens (Human)	1575	MOL000098	quercetin	红花	gancao	98	MOL000098	Ras GTPase-activating protein 1
394	Q13948	reviewed	CASP_HUMAN	Protein CASP	CUX1	Homo sapiens (Human)	678	MOL000098	quercetin	红花	gancao	98	MOL000098	Protein CBFA2T1
395	Q13948	reviewed	CASP_HUMAN	Protein CASP	CUTL1	Homo sapiens (Human)	678	MOL000098	quercetin	红花	gancao	98	MOL000098	Protein CBFA2T1
396	Q14031	reviewed	CO4A6_HUMAN	Collagen alpha-6(IV) chain	COL4A6	Homo sapiens (Human)	1691	MOL000098	quercetin	红花	gancao	98	MOL000098	Collagen alpha-1(I) chain
397	Q14050	reviewed	CO9A3_HUMAN	Collagen alpha-3(IX) chain	COL9A3	Homo sapiens (Human)	684	MOL000098	quercetin	红花	gancao	98	MOL000098	Collagen alpha-1(I) chain
398	Q14055	reviewed	CO9A2_HUMAN	Collagen alpha-2(IX) chain	COL9A2	Homo sapiens (Human)	689	MOL000098	quercetin	红花	gancao	98	MOL000098	Collagen alpha-1(I) chain
399	Q14209	reviewed	E2F2_HUMAN	Transcription factor E2F2 (E2F-2)	E2F2	Homo sapiens (Human)	437	MOL000358	beta-sitosterol	秦艽	dangui	358	MOL000358	Transcription factor AP-1
400	Q14644	reviewed	RASA3_HUMAN	Ras GTPase-activating protein 3 (GAP1(IP4BP)) (Ins P4-binding protein)	RASA3	Homo sapiens (Human)	834	MOL000098	quercetin	红花	gancao	98	MOL000098	Ras GTPase-activating protein 1
401	Q14653	reviewed	IRF3_HUMAN	Interferon regulatory factor 3 (IRF-3)	IRF3	Homo sapiens (Human)	427	MOL000098	quercetin	红花	gancao	98	MOL000098	Interferon regulatory factor 1
402	Q14765	reviewed	STAT4_HUMAN	Signal transducer and activator of transcription 4	STAT4	Homo sapiens (Human)	748	MOL000098	quercetin	红花	gancao	98	MOL000098	Signal transducer and activator of transcription 1-alpha/beta
403	Q14934	reviewed	NFAC4_HUMAN	Nuclear factor of activated T-cells, cytoplasmic 4 (NF-ATc4) (NFATc4) (T-cell transcription factor NFAT3) (NF-AT3)	NFATC4	Homo sapiens (Human)	902	MOL002714	baicalein	红花	honghua	2714	MOL002714	Nuclear factor of activated T-cells, cytoplasmic 1
404	Q14934	reviewed	NFAC4_HUMAN	Nuclear factor of activated T-cells, cytoplasmic 4 (NF-ATc4) (NFATc4) (T-cell transcription factor NFAT3) (NF-AT3)	NFAT3	Homo sapiens (Human)	902	MOL002714	baicalein	红花	honghua	2714	MOL002714	Nuclear factor of activated T-cells, cytoplasmic 1
405	Q14993	reviewed	COJA1_HUMAN	Collagen alpha-1(XIX) chain (Collagen alpha-1(Y) chain)	COL19A1	Homo sapiens (Human)	1142	MOL000098	quercetin	红花	gancao	98	MOL000098	Collagen alpha-1(I) chain
406	Q15329	reviewed	E2F5_HUMAN	Transcription factor E2F5 (E2F-5)	E2F5	Homo sapiens (Human)	346	MOL000358	beta-sitosterol	秦艽	dangui	358	MOL000358	Transcription factor AP-1
407	Q15678	reviewed	PTN14_HUMAN	Tyrosine-protein phosphatase non-receptor type 14 (EC 3.1.3.48) (Protein-tyrosine phosphatase pez)	PTPN14	Homo sapiens (Human)	1187	NA	ursolic acid	五灵脂	gancao	511	MOL000511	Tyrosine-protein phosphatase non-receptor type 6
408	Q15678	reviewed	PTN14_HUMAN	Tyrosine-protein phosphatase non-receptor type 14 (EC 3.1.3.48) (Protein-tyrosine phosphatase pez)	PEZ	Homo sapiens (Human)	1187	NA	ursolic acid	五灵脂	gancao	511	MOL000511	Tyrosine-protein phosphatase non-receptor type 6
409	Q15678	reviewed	PTN14_HUMAN	Tyrosine-protein phosphatase non-receptor type 14 (EC 3.1.3.48) (Protein-tyrosine phosphatase pez)	PTPD2	Homo sapiens (Human)	1187	NA	ursolic acid	五灵脂	gancao	511	MOL000511	Tyrosine-protein phosphatase non-receptor type 6
410	Q15822	reviewed	ACHA2_HUMAN	Neuronal acetylcholine receptor subunit alpha-2	CHRNA2	Homo sapiens (Human)	529	MOL000358	beta-sitosterol	秦艽	dangui	358	MOL000358	Neuronal acetylcholine receptor subunit alpha-2
411	Q15825	reviewed	ACHA6_HUMAN	Neuronal acetylcholine receptor subunit alpha-6	CHRNA6	Homo sapiens (Human)	494	MOL000358	beta-sitosterol	秦艽	dangui	358	MOL000358	Neuronal acetylcholine receptor subunit alpha-2
412	Q16254	reviewed	E2F4_HUMAN	Transcription factor E2F4 (E2F-4)	E2F4	Homo sapiens (Human)	413	MOL000358	beta-sitosterol	秦艽	dangui	358	MOL000358	Transcription factor AP-1
413	Q16322	reviewed	KCA10_HUMAN	Potassium voltage-gated channel subfamily A member 10 (Voltage-gated potassium channel subunit Kv1.8)	KCNA10	Homo sapiens (Human)	511	MOL000358	beta-sitosterol	秦艽	dangui	358	MOL000358	Potassium voltage-gated channel subfamily H member 2
414	Q16445	reviewed	GBRA6_HUMAN	Gamma-aminobutyric acid receptor subunit alpha-6 (GABA(A) receptor subunit alpha-6) (GABAAR subunit alpha-6)	GABRA6	Homo sapiens (Human)	453	MOL000358	beta-sitosterol	秦艽	dangui	358	MOL000358	Gamma-aminobutyric acid receptor subunit alpha-1
415	Q16825	reviewed	PTN21_HUMAN	Tyrosine-protein phosphatase non-receptor type 21 (EC 3.1.3.48) (Protein-tyrosine phosphatase D1)	PTPN21	Homo sapiens (Human)	1174	NA	ursolic acid	五灵脂	gancao	511	MOL000511	Tyrosine-protein phosphatase non-receptor type 6
416	Q16825	reviewed	PTN21_HUMAN	Tyrosine-protein phosphatase non-receptor type 21 (EC 3.1.3.48) (Protein-tyrosine phosphatase D1)	PTPD1	Homo sapiens (Human)	1174	NA	ursolic acid	五灵脂	gancao	511	MOL000511	Tyrosine-protein phosphatase non-receptor type 6
417	Q17RW2	reviewed	COOA1_HUMAN	Collagen alpha-1(XXIV) chain	COL24A1	Homo sapiens (Human)	1714	MOL000098	quercetin	红花	gancao	98	MOL000098	Collagen alpha-1(I) chain
418	Q1W6H9	reviewed	F110C_HUMAN	Protein FAM110C	FAM110C	Homo sapiens (Human)	321	MOL000098	quercetin	红花	gancao	98	MOL000098	Protein CBFA2T1
419	Q2UY09	reviewed	COSA1_HUMAN	Collagen alpha-1(XXVIII) chain	COL28A1	Homo sapiens (Human)	1125	MOL000098	quercetin	红花	gancao	98	MOL000098	Collagen alpha-1(I) chain
420	Q2UY09	reviewed	COSA1_HUMAN	Collagen alpha-1(XXVIII) chain	COL28	Homo sapiens (Human)	1125	MOL000098	quercetin	红花	gancao	98	MOL000098	Collagen alpha-1(I) chain
421	Q3B820	reviewed	F161A_HUMAN	Protein FAM161A	FAM161A	Homo sapiens (Human)	660	MOL000098	quercetin	红花	gancao	98	MOL000098	Protein CBFA2T1
422	Q3SY56	reviewed	SP6_HUMAN	Transcription factor Sp6 (Krueppel-like factor 14)	SP6	Homo sapiens (Human)	376	MOL000098	quercetin	红花	gancao	98	MOL000098	Transcription factor p65
423	Q3SY56	reviewed	SP6_HUMAN	Transcription factor Sp6 (Krueppel-like factor 14)	KLF14	Homo sapiens (Human)	376	MOL000098	quercetin	红花	gancao	98	MOL000098	Transcription factor p65
424	Q49AJ0	reviewed	F135B_HUMAN	Protein FAM135B	FAM135B	Homo sapiens (Human)	1406	MOL000098	quercetin	红花	gancao	98	MOL000098	Protein CBFA2T1
425	Q49AJ0	reviewed	F135B_HUMAN	Protein FAM135B	C8orfK32	Homo sapiens (Human)	1406	MOL000098	quercetin	红花	gancao	98	MOL000098	Protein CBFA2T1
426	Q49MG5	reviewed	MAP9_HUMAN	Microtubule-associated protein 9 (Aster-associated protein)	MAP9	Homo sapiens (Human)	647	MOL000358	beta-sitosterol	秦艽	dangui	358	MOL000358	Microtubule-associated protein 2
427	Q49MG5	reviewed	MAP9_HUMAN	Microtubule-associated protein 9 (Aster-associated protein)	ASAP	Homo sapiens (Human)	647	MOL000358	beta-sitosterol	秦艽	dangui	358	MOL000358	Microtubule-associated protein 2
428	Q4AC94	reviewed	C2CD3_HUMAN	C2 domain-containing protein 3	C2CD3	Homo sapiens (Human)	2353	MOL000098	quercetin	红花	gancao	98	MOL000098	ETS domain-containing protein Elk-1
429	Q4JDL3	reviewed	PTN20_HUMAN	Tyrosine-protein phosphatase non-receptor type 20 (hPTPN20) (EC 3.1.3.48)	PTPN20	Homo sapiens (Human)	420	NA	ursolic acid	五灵脂	gancao	511	MOL000511	Tyrosine-protein phosphatase non-receptor type 6
430	Q4JDL3	reviewed	PTN20_HUMAN	Tyrosine-protein phosphatase non-receptor type 20 (hPTPN20) (EC 3.1.3.48)	PTPN20A	Homo sapiens (Human)	420	NA	ursolic acid	五灵脂	gancao	511	MOL000511	Tyrosine-protein phosphatase non-receptor type 6
431	Q4JDL3	reviewed	PTN20_HUMAN	Tyrosine-protein phosphatase non-receptor type 20 (hPTPN20) (EC 3.1.3.48)	PTPN20B	Homo sapiens (Human)	420	NA	ursolic acid	五灵脂	gancao	511	MOL000511	Tyrosine-protein phosphatase non-receptor type 6
432	Q53S33	reviewed	BOLA3_HUMAN	BolA-like protein 3	BOLA3	Homo sapiens (Human)	107	MOL000098	quercetin	红花	gancao	98	MOL000098	Bcl-2-like protein 1
433	Q5H9S7	reviewed	DCA17_HUMAN	DDB1- and CUL4-associated factor 17	DCAF17	Homo sapiens (Human)	520	MOL000098	quercetin	红花	gancao	98	MOL000098	DDB1- and CUL4-associated factor 5
434	Q5H9S7	reviewed	DCA17_HUMAN	DDB1- and CUL4-associated factor 17	C2orf37	Homo sapiens (Human)	520	MOL000098	quercetin	红花	gancao	98	MOL000098	DDB1- and CUL4-associated factor 5
435	Q5HYI8	reviewed	RABL3_HUMAN	Rab-like protein 3	RABL3	Homo sapiens (Human)	236	MOL000098	quercetin	红花	gancao	98	MOL000098	Bcl-2-like protein 1
436	Q5HYW2	reviewed	NHSL2_HUMAN	NHS-like protein 2	NHSL2	Homo sapiens (Human)	1225	MOL000098	quercetin	红花	gancao	98	MOL000098	Bcl-2-like protein 1
437	Q5JVF3	reviewed	PCID2_HUMAN	PCI domain-containing protein 2 (CSN12-like protein)	PCID2	Homo sapiens (Human)	399	MOL000098	quercetin	红花	gancao	98	MOL000098	ETS domain-containing protein Elk-1
438	Q5JVF3	reviewed	PCID2_HUMAN	PCI domain-containing protein 2 (CSN12-like protein)	HT004	Homo sapiens (Human)	399	MOL000098	quercetin	红花	gancao	98	MOL000098	ETS domain-containing protein Elk-1
439	Q5JX71	reviewed	F209A_HUMAN	Protein FAM209A	FAM209A	Homo sapiens (Human)	171	MOL000098	quercetin	红花	gancao	98	MOL000098	Protein CBFA2T1
440	Q5JX71	reviewed	F209A_HUMAN	Protein FAM209A	C20orf106	Homo sapiens (Human)	171	MOL000098	quercetin	红花	gancao	98	MOL000098	Protein CBFA2T1
441	Q5MIZ7	reviewed	P4R3B_HUMAN	Serine/threonine-protein phosphatase 4 regulatory subunit 3B (SMEK homolog 2)	PPP4R3B	Homo sapiens (Human)	849	MOL000422	kaempferol	红花	gancao	422	MOL000422	Serine/threonine-protein phosphatase 2B catalytic subunit alpha isoform
442	Q5MIZ7	reviewed	P4R3B_HUMAN	Serine/threonine-protein phosphatase 4 regulatory subunit 3B (SMEK homolog 2)	KIAA1387	Homo sapiens (Human)	849	MOL000422	kaempferol	红花	gancao	422	MOL000422	Serine/threonine-protein phosphatase 2B catalytic subunit alpha isoform
443	Q5MIZ7	reviewed	P4R3B_HUMAN	Serine/threonine-protein phosphatase 4 regulatory subunit 3B (SMEK homolog 2)	PP4R3B	Homo sapiens (Human)	849	MOL000422	kaempferol	红花	gancao	422	MOL000422	Serine/threonine-protein phosphatase 2B catalytic subunit alpha isoform
444	Q5MIZ7	reviewed	P4R3B_HUMAN	Serine/threonine-protein phosphatase 4 regulatory subunit 3B (SMEK homolog 2)	SMEK2	Homo sapiens (Human)	849	MOL000422	kaempferol	红花	gancao	422	MOL000422	Serine/threonine-protein phosphatase 2B catalytic subunit alpha isoform
445	Q5QP82	reviewed	DCA10_HUMAN	DDB1- and CUL4-associated factor 10 (WD repeat-containing protein 32)	DCAF10	Homo sapiens (Human)	559	MOL000098	quercetin	红花	gancao	98	MOL000098	DDB1- and CUL4-associated factor 5
446	Q5QP82	reviewed	DCA10_HUMAN	DDB1- and CUL4-associated factor 10 (WD repeat-containing protein 32)	WDR32	Homo sapiens (Human)	559	MOL000098	quercetin	红花	gancao	98	MOL000098	DDB1- and CUL4-associated factor 5
447	Q5R372	reviewed	RBG1L_HUMAN	Rab GTPase-activating protein 1-like	RABGAP1L	Homo sapiens (Human)	815	MOL000098	quercetin	红花	gancao	98	MOL000098	Ras GTPase-activating protein 1
448	Q5R372	reviewed	RBG1L_HUMAN	Rab GTPase-activating protein 1-like	HHL	Homo sapiens (Human)	815	MOL000098	quercetin	红花	gancao	98	MOL000098	Ras GTPase-activating protein 1
449	Q5R372	reviewed	RBG1L_HUMAN	Rab GTPase-activating protein 1-like	KIAA0471	Homo sapiens (Human)	815	MOL000098	quercetin	红花	gancao	98	MOL000098	Ras GTPase-activating protein 1
450	Q5T2D3	reviewed	OTUD3_HUMAN	OTU domain-containing protein 3 (EC 3.4.19.12)	OTUD3	Homo sapiens (Human)	398	MOL000098	quercetin	红花	gancao	98	MOL000098	ETS domain-containing protein Elk-1
451	Q5T2D3	reviewed	OTUD3_HUMAN	OTU domain-containing protein 3 (EC 3.4.19.12)	KIAA0459	Homo sapiens (Human)	398	MOL000098	quercetin	红花	gancao	98	MOL000098	ETS domain-containing protein Elk-1
452	Q5T5X7	reviewed	BEND3_HUMAN	BEN domain-containing protein 3	BEND3	Homo sapiens (Human)	828	MOL000098	quercetin	红花	gancao	98	MOL000098	ETS domain-containing protein Elk-1
453	Q5T5X7	reviewed	BEND3_HUMAN	BEN domain-containing protein 3	KIAA1553	Homo sapiens (Human)	828	MOL000098	quercetin	红花	gancao	98	MOL000098	ETS domain-containing protein Elk-1
454	Q5T700	reviewed	LRAD1_HUMAN	Low-density lipoprotein receptor class A domain-containing protein 1	LDLRAD1	Homo sapiens (Human)	205	MOL004328	naringenin	甘草	gancao	4328	MOL004328	Low-density lipoprotein receptor
455	Q5TAQ9	reviewed	DCAF8_HUMAN	DDB1- and CUL4-associated factor 8 (WD repeat-containing protein 42A)	DCAF8	Homo sapiens (Human)	597	MOL000098	quercetin	红花	gancao	98	MOL000098	DDB1- and CUL4-associated factor 5
456	Q5TAQ9	reviewed	DCAF8_HUMAN	DDB1- and CUL4-associated factor 8 (WD repeat-containing protein 42A)	H326	Homo sapiens (Human)	597	MOL000098	quercetin	红花	gancao	98	MOL000098	DDB1- and CUL4-associated factor 5
457	Q5TAQ9	reviewed	DCAF8_HUMAN	DDB1- and CUL4-associated factor 8 (WD repeat-containing protein 42A)	WDR42A	Homo sapiens (Human)	597	MOL000098	quercetin	红花	gancao	98	MOL000098	DDB1- and CUL4-associated factor 5
458	Q5TAT6	reviewed	CODA1_HUMAN	Collagen alpha-1(XIII) chain (COLXIIIA1)	COL13A1	Homo sapiens (Human)	717	MOL000098	quercetin	红花	gancao	98	MOL000098	Collagen alpha-1(I) chain
459	Q5TB30	reviewed	DEP1A_HUMAN	DEP domain-containing protein 1A	DEPDC1	Homo sapiens (Human)	811	MOL000098	quercetin	红花	gancao	98	MOL000098	ETS domain-containing protein Elk-1
460	Q5TB30	reviewed	DEP1A_HUMAN	DEP domain-containing protein 1A	DEPDC1A	Homo sapiens (Human)	811	MOL000098	quercetin	红花	gancao	98	MOL000098	ETS domain-containing protein Elk-1
461	Q5VV67	reviewed	PPRC1_HUMAN	Peroxisome proliferator-activated receptor gamma coactivator-related protein 1 (PGC-1-related coactivator) (PRC)	PPRC1	Homo sapiens (Human)	1664	MOL000098	quercetin	红花	gancao	98	MOL000098	Peroxisome proliferator-activated receptor gamma
462	Q5VV67	reviewed	PPRC1_HUMAN	Peroxisome proliferator-activated receptor gamma coactivator-related protein 1 (PGC-1-related coactivator) (PRC)	KIAA0595	Homo sapiens (Human)	1664	MOL000098	quercetin	红花	gancao	98	MOL000098	Peroxisome proliferator-activated receptor gamma
463	Q5VX71	reviewed	SUSD4_HUMAN	Sushi domain-containing protein 4	SUSD4	Homo sapiens (Human)	490	MOL002714	baicalein	红花	honghua	2714	MOL002714	Tudor domain-containing protein 7
464	Q5VX71	reviewed	SUSD4_HUMAN	Sushi domain-containing protein 4	UNQ196/PRO222	Homo sapiens (Human)	490	MOL002714	baicalein	红花	honghua	2714	MOL002714	Tudor domain-containing protein 7
465	Q5VZ89	reviewed	DEN4C_HUMAN	DENN domain-containing protein 4C	DENND4C	Homo sapiens (Human)	1909	MOL000098	quercetin	红花	gancao	98	MOL000098	ETS domain-containing protein Elk-1
466	Q5VZ89	reviewed	DEN4C_HUMAN	DENN domain-containing protein 4C	C9orf55	Homo sapiens (Human)	1909	MOL000098	quercetin	红花	gancao	98	MOL000098	ETS domain-containing protein Elk-1
467	Q5VZ89	reviewed	DEN4C_HUMAN	DENN domain-containing protein 4C	C9orf55B	Homo sapiens (Human)	1909	MOL000098	quercetin	红花	gancao	98	MOL000098	ETS domain-containing protein Elk-1
468	Q66K64	reviewed	DCA15_HUMAN	DDB1- and CUL4-associated factor 15	DCAF15	Homo sapiens (Human)	600	MOL000098	quercetin	红花	gancao	98	MOL000098	DDB1- and CUL4-associated factor 5
469	Q66K64	reviewed	DCA15_HUMAN	DDB1- and CUL4-associated factor 15	C19orf72	Homo sapiens (Human)	600	MOL000098	quercetin	红花	gancao	98	MOL000098	DDB1- and CUL4-associated factor 5
470	Q6IN85	reviewed	P4R3A_HUMAN	Serine/threonine-protein phosphatase 4 regulatory subunit 3A (SMEK homolog 1)	PPP4R3A	Homo sapiens (Human)	833	MOL000422	kaempferol	红花	gancao	422	MOL000422	Serine/threonine-protein phosphatase 2B catalytic subunit alpha isoform
471	Q6IN85	reviewed	P4R3A_HUMAN	Serine/threonine-protein phosphatase 4 regulatory subunit 3A (SMEK homolog 1)	KIAA2010	Homo sapiens (Human)	833	MOL000422	kaempferol	红花	gancao	422	MOL000422	Serine/threonine-protein phosphatase 2B catalytic subunit alpha isoform
472	Q6IN85	reviewed	P4R3A_HUMAN	Serine/threonine-protein phosphatase 4 regulatory subunit 3A (SMEK homolog 1)	PP4R3A	Homo sapiens (Human)	833	MOL000422	kaempferol	红花	gancao	422	MOL000422	Serine/threonine-protein phosphatase 2B catalytic subunit alpha isoform
473	Q6IN85	reviewed	P4R3A_HUMAN	Serine/threonine-protein phosphatase 4 regulatory subunit 3A (SMEK homolog 1)	SMEK1	Homo sapiens (Human)	833	MOL000422	kaempferol	红花	gancao	422	MOL000422	Serine/threonine-protein phosphatase 2B catalytic subunit alpha isoform
474	Q6IN85	reviewed	P4R3A_HUMAN	Serine/threonine-protein phosphatase 4 regulatory subunit 3A (SMEK homolog 1)	MSTP033	Homo sapiens (Human)	833	MOL000422	kaempferol	红花	gancao	422	MOL000422	Serine/threonine-protein phosphatase 2B catalytic subunit alpha isoform
475	Q6IPM2	reviewed	IQCE_HUMAN	IQ domain-containing protein E	IQCE	Homo sapiens (Human)	695	MOL000098	quercetin	红花	gancao	98	MOL000098	ETS domain-containing protein Elk-1
476	Q6IPM2	reviewed	IQCE_HUMAN	IQ domain-containing protein E	KIAA1023	Homo sapiens (Human)	695	MOL000098	quercetin	红花	gancao	98	MOL000098	ETS domain-containing protein Elk-1
477	Q6NSW7	reviewed	NANP8_HUMAN	Homeobox protein NANOGP8	NANOGP8	Homo sapiens (Human)	305	MOL000098	quercetin	红花	gancao	98	MOL000098	Homeobox protein Nkx-3.1
478	Q6NUJ5	reviewed	PWP2B_HUMAN	PWWP domain-containing protein 2B	PWWP2B	Homo sapiens (Human)	590	MOL000098	quercetin	红花	gancao	98	MOL000098	ETS domain-containing protein Elk-1
479	Q6NUJ5	reviewed	PWP2B_HUMAN	PWWP domain-containing protein 2B	PWWP2	Homo sapiens (Human)	590	MOL000098	quercetin	红花	gancao	98	MOL000098	ETS domain-containing protein Elk-1
480	Q6NUP7	reviewed	PP4R4_HUMAN	Serine/threonine-protein phosphatase 4 regulatory subunit 4	PPP4R4	Homo sapiens (Human)	873	MOL000422	kaempferol	红花	gancao	422	MOL000422	Serine/threonine-protein phosphatase 2B catalytic subunit alpha isoform
481	Q6NUP7	reviewed	PP4R4_HUMAN	Serine/threonine-protein phosphatase 4 regulatory subunit 4	KIAA1622	Homo sapiens (Human)	873	MOL000422	kaempferol	红花	gancao	422	MOL000422	Serine/threonine-protein phosphatase 2B catalytic subunit alpha isoform
482	Q6NUP7	reviewed	PP4R4_HUMAN	Serine/threonine-protein phosphatase 4 regulatory subunit 4	PP4R4	Homo sapiens (Human)	873	MOL000422	kaempferol	红花	gancao	422	MOL000422	Serine/threonine-protein phosphatase 2B catalytic subunit alpha isoform
483	Q6PHR2	reviewed	ULK3_HUMAN	Serine/threonine-protein kinase ULK3 (EC 2.7.11.1) (Unc-51-like kinase 3)	ULK3	Homo sapiens (Human)	472	MOL000098	quercetin	红花	gancao	98	MOL000098	Serine/threonine-protein kinase Chk2
484	Q6PID8	reviewed	KLD10_HUMAN	Kelch domain-containing protein 10	KLHDC10	Homo sapiens (Human)	442	MOL000098	quercetin	红花	gancao	98	MOL000098	ETS domain-containing protein Elk-1
485	Q6PID8	reviewed	KLD10_HUMAN	Kelch domain-containing protein 10	KIAA0265	Homo sapiens (Human)	442	MOL000098	quercetin	红花	gancao	98	MOL000098	ETS domain-containing protein Elk-1
486	Q6PL45	reviewed	BRID5_HUMAN	BRICHOS domain-containing protein 5	BRICD5	Homo sapiens (Human)	260	MOL000098	quercetin	红花	gancao	98	MOL000098	ETS domain-containing protein Elk-1
487	Q6PL45	reviewed	BRID5_HUMAN	BRICHOS domain-containing protein 5	C16orf79	Homo sapiens (Human)	260	MOL000098	quercetin	红花	gancao	98	MOL000098	ETS domain-containing protein Elk-1
488	Q6PXP3	reviewed	GTR7_HUMAN	Solute carrier family 2, facilitated glucose transporter member 7 (Glucose transporter type 7) (GLUT-7) (hGLUT7)	SLC2A7	Homo sapiens (Human)	512	MOL000098	quercetin	红花	gancao	98	MOL000098	Solute carrier family 2, facilitated glucose transporter member 4
489	Q6PXP3	reviewed	GTR7_HUMAN	Solute carrier family 2, facilitated glucose transporter member 7 (Glucose transporter type 7) (GLUT-7) (hGLUT7)	GLUT7	Homo sapiens (Human)	512	MOL000098	quercetin	红花	gancao	98	MOL000098	Solute carrier family 2, facilitated glucose transporter member 4
490	Q6UWN5	reviewed	LYPD5_HUMAN	Ly6/PLAUR domain-containing protein 5	LYPD5	Homo sapiens (Human)	251	MOL000098	quercetin	红花	gancao	98	MOL000098	ETS domain-containing protein Elk-1
491	Q6UWN5	reviewed	LYPD5_HUMAN	Ly6/PLAUR domain-containing protein 5	UNQ1908/PRO4356	Homo sapiens (Human)	251	MOL000098	quercetin	红花	gancao	98	MOL000098	ETS domain-containing protein Elk-1
492	Q6ZMJ4	reviewed	IL34_HUMAN	Interleukin-34 (IL-34)	IL34	Homo sapiens (Human)	242	MOL000098	quercetin	红花	gancao	98	MOL000098	Interleukin-10
493	Q6ZMJ4	reviewed	IL34_HUMAN	Interleukin-34 (IL-34)	C16orf77	Homo sapiens (Human)	242	MOL000098	quercetin	红花	gancao	98	MOL000098	Interleukin-10
494	Q6ZUT3	reviewed	FRMD7_HUMAN	FERM domain-containing protein 7	FRMD7	Homo sapiens (Human)	714	MOL000098	quercetin	红花	gancao	98	MOL000098	ETS domain-containing protein Elk-1
495	Q7L273	reviewed	KCTD9_HUMAN	BTB/POZ domain-containing protein KCTD9	KCTD9	Homo sapiens (Human)	389	MOL000098	quercetin	红花	gancao	98	MOL000098	ETS domain-containing protein Elk-1
496	Q7L4P6	reviewed	BEND5_HUMAN	BEN domain-containing protein 5	BEND5	Homo sapiens (Human)	421	MOL000098	quercetin	红花	gancao	98	MOL000098	ETS domain-containing protein Elk-1
497	Q7L4P6	reviewed	BEND5_HUMAN	BEN domain-containing protein 5	C1orf165	Homo sapiens (Human)	421	MOL000098	quercetin	红花	gancao	98	MOL000098	ETS domain-containing protein Elk-1
498	Q7L8S5	reviewed	OTU6A_HUMAN	OTU domain-containing protein 6A (EC 3.4.19.12) (DUBA-2)	OTUD6A	Homo sapiens (Human)	288	MOL000098	quercetin	红花	gancao	98	MOL000098	ETS domain-containing protein Elk-1
499	Q7L8S5	reviewed	OTU6A_HUMAN	OTU domain-containing protein 6A (EC 3.4.19.12) (DUBA-2)	DUBA2	Homo sapiens (Human)	288	MOL000098	quercetin	红花	gancao	98	MOL000098	ETS domain-containing protein Elk-1
500	Q7Z4F1	reviewed	LRP10_HUMAN	Low-density lipoprotein receptor-related protein 10 (LRP-10)	LRP10	Homo sapiens (Human)	713	MOL004328	naringenin	甘草	gancao	4328	MOL004328	Low-density lipoprotein receptor
501	Q7Z4F1	reviewed	LRP10_HUMAN	Low-density lipoprotein receptor-related protein 10 (LRP-10)	MSTP087	Homo sapiens (Human)	713	MOL004328	naringenin	甘草	gancao	4328	MOL004328	Low-density lipoprotein receptor
502	Q7Z4F1	reviewed	LRP10_HUMAN	Low-density lipoprotein receptor-related protein 10 (LRP-10)	SP220	Homo sapiens (Human)	713	MOL004328	naringenin	甘草	gancao	4328	MOL004328	Low-density lipoprotein receptor
503	Q7Z4F1	reviewed	LRP10_HUMAN	Low-density lipoprotein receptor-related protein 10 (LRP-10)	UNQ389/PRO724	Homo sapiens (Human)	713	MOL004328	naringenin	甘草	gancao	4328	MOL004328	Low-density lipoprotein receptor
504	Q7Z4G1	reviewed	COMD6_HUMAN	COMM domain-containing protein 6	COMMD6	Homo sapiens (Human)	85	MOL000098	quercetin	红花	gancao	98	MOL000098	ETS domain-containing protein Elk-1
505	Q7Z4G1	reviewed	COMD6_HUMAN	COMM domain-containing protein 6	MSTP076	Homo sapiens (Human)	85	MOL000098	quercetin	红花	gancao	98	MOL000098	ETS domain-containing protein Elk-1
506	Q7Z6J6	reviewed	FRMD5_HUMAN	FERM domain-containing protein 5	FRMD5	Homo sapiens (Human)	570	MOL000098	quercetin	红花	gancao	98	MOL000098	ETS domain-containing protein Elk-1
507	Q7Z6K1	reviewed	THAP5_HUMAN	THAP domain-containing protein 5	THAP5	Homo sapiens (Human)	395	MOL000098	quercetin	红花	gancao	98	MOL000098	ETS domain-containing protein Elk-1
508	Q86UP0	reviewed	CAD24_HUMAN	Cadherin-24	CDH24	Homo sapiens (Human)	819	MOL000098	quercetin	红花	gancao	98	MOL000098	Claudin-4
509	Q86UP0	reviewed	CAD24_HUMAN	Cadherin-24	CDH11L	Homo sapiens (Human)	819	MOL000098	quercetin	红花	gancao	98	MOL000098	Claudin-4
510	Q86UP0	reviewed	CAD24_HUMAN	Cadherin-24	UNQ2834/PRO34009	Homo sapiens (Human)	819	MOL000098	quercetin	红花	gancao	98	MOL000098	Claudin-4
511	Q86UQ4	reviewed	ABCAD_HUMAN	ATP-binding cassette sub-family A member 13 (EC 7.6.2.-)	ABCA13	Homo sapiens (Human)	5058	MOL000098	quercetin	红花	gancao	98	MOL000098	ATP-binding cassette sub-family G member 2
512	Q86UQ8	reviewed	NFE4_HUMAN	Transcription factor NF-E4	NFE4	Homo sapiens (Human)	179	MOL000358	beta-sitosterol	秦艽	dangui	358	MOL000358	Transcription factor AP-1
513	Q86V42	reviewed	F124A_HUMAN	Protein FAM124A	FAM124A	Homo sapiens (Human)	546	MOL000098	quercetin	红花	gancao	98	MOL000098	Protein CBFA2T1
514	Q86V86	reviewed	PIM3_HUMAN	Serine/threonine-protein kinase pim-3 (EC 2.7.11.1)	PIM3	Homo sapiens (Human)	326	MOL000098	quercetin	红花	gancao	98	MOL000098	Serine/threonine-protein kinase Chk2
515	Q86VI3	reviewed	IQGA3_HUMAN	Ras GTPase-activating-like protein IQGAP3	IQGAP3	Homo sapiens (Human)	1631	MOL000098	quercetin	红花	gancao	98	MOL000098	Ras GTPase-activating protein 1
516	Q86VX2	reviewed	COMD7_HUMAN	COMM domain-containing protein 7	COMMD7	Homo sapiens (Human)	200	MOL000098	quercetin	红花	gancao	98	MOL000098	ETS domain-containing protein Elk-1
517	Q86VX2	reviewed	COMD7_HUMAN	COMM domain-containing protein 7	C20orf92	Homo sapiens (Human)	200	MOL000098	quercetin	红花	gancao	98	MOL000098	ETS domain-containing protein Elk-1
518	Q86VZ4	reviewed	LRP11_HUMAN	Low-density lipoprotein receptor-related protein 11 (LRP-11)	LRP11	Homo sapiens (Human)	500	MOL004328	naringenin	甘草	gancao	4328	MOL004328	Low-density lipoprotein receptor
519	Q86WH2	reviewed	RASF3_HUMAN	Ras association domain-containing protein 3	RASSF3	Homo sapiens (Human)	238	MOL000098	quercetin	红花	gancao	98	MOL000098	Ras association domain-containing protein 1
520	Q86Y33	reviewed	CD20B_HUMAN	Cell division cycle protein 20 homolog B	CDC20B	Homo sapiens (Human)	519	MOL000098	quercetin	红花	gancao	98	MOL000098	Cell division control protein 2 homolog
521	Q86Y33	reviewed	CD20B_HUMAN	Cell division cycle protein 20 homolog B	G6VTS76519	Homo sapiens (Human)	519	MOL000098	quercetin	红花	gancao	98	MOL000098	Cell division control protein 2 homolog
522	Q86Y78	reviewed	LYPD6_HUMAN	Ly6/PLAUR domain-containing protein 6	LYPD6	Homo sapiens (Human)	171	MOL000098	quercetin	红花	gancao	98	MOL000098	ETS domain-containing protein Elk-1
523	Q86Y78	reviewed	LYPD6_HUMAN	Ly6/PLAUR domain-containing protein 6	UNQ3023/PRO9821	Homo sapiens (Human)	171	MOL000098	quercetin	红花	gancao	98	MOL000098	ETS domain-containing protein Elk-1
524	Q86YD7	reviewed	F90A1_HUMAN	Protein FAM90A1	FAM90A1	Homo sapiens (Human)	464	MOL000098	quercetin	红花	gancao	98	MOL000098	Protein CBFA2T1
525	Q8IUA7	reviewed	ABCA9_HUMAN	ATP-binding cassette sub-family A member 9 (EC 7.6.2.-)	ABCA9	Homo sapiens (Human)	1624	MOL000098	quercetin	红花	gancao	98	MOL000098	ATP-binding cassette sub-family G member 2
526	Q8IUW5	reviewed	RELL1_HUMAN	RELT-like protein 1	RELL1	Homo sapiens (Human)	271	MOL000098	quercetin	红花	gancao	98	MOL000098	Bcl-2-like protein 1
527	Q8IUW5	reviewed	RELL1_HUMAN	RELT-like protein 1	PSEC0162	Homo sapiens (Human)	271	MOL000098	quercetin	红花	gancao	98	MOL000098	Bcl-2-like protein 1
528	Q8IUY3	reviewed	GRM2A_HUMAN	GRAM domain-containing protein 2A	GRAMD2A	Homo sapiens (Human)	354	MOL000098	quercetin	红花	gancao	98	MOL000098	ETS domain-containing protein Elk-1
529	Q8IUY3	reviewed	GRM2A_HUMAN	GRAM domain-containing protein 2A	GRAMD2	Homo sapiens (Human)	354	MOL000098	quercetin	红花	gancao	98	MOL000098	ETS domain-containing protein Elk-1
530	Q8IVD9	reviewed	NUDC3_HUMAN	NudC domain-containing protein 3	NUDCD3	Homo sapiens (Human)	361	MOL000098	quercetin	红花	gancao	98	MOL000098	ETS domain-containing protein Elk-1
531	Q8IVD9	reviewed	NUDC3_HUMAN	NudC domain-containing protein 3	KIAA1068	Homo sapiens (Human)	361	MOL000098	quercetin	红花	gancao	98	MOL000098	ETS domain-containing protein Elk-1
532	Q8IVP5	reviewed	FUND1_HUMAN	FUN14 domain-containing protein 1	FUNDC1	Homo sapiens (Human)	155	MOL000098	quercetin	红花	gancao	98	MOL000098	ETS domain-containing protein Elk-1
533	Q8IWC1	reviewed	MA7D3_HUMAN	MAP7 domain-containing protein 3	MAP7D3	Homo sapiens (Human)	876	MOL000098	quercetin	红花	gancao	98	MOL000098	ETS domain-containing protein Elk-1
534	Q8IWC1	reviewed	MA7D3_HUMAN	MAP7 domain-containing protein 3	MDP3	Homo sapiens (Human)	876	MOL000098	quercetin	红花	gancao	98	MOL000098	ETS domain-containing protein Elk-1
535	Q8IYT8	reviewed	ULK2_HUMAN	Serine/threonine-protein kinase ULK2 (EC 2.7.11.1) (Unc-51-like kinase 2)	ULK2	Homo sapiens (Human)	1036	MOL000098	quercetin	红花	gancao	98	MOL000098	Serine/threonine-protein kinase Chk2
536	Q8IYT8	reviewed	ULK2_HUMAN	Serine/threonine-protein kinase ULK2 (EC 2.7.11.1) (Unc-51-like kinase 2)	KIAA0623	Homo sapiens (Human)	1036	MOL000098	quercetin	红花	gancao	98	MOL000098	Serine/threonine-protein kinase Chk2
537	Q8IZC6	reviewed	CORA1_HUMAN	Collagen alpha-1(XXVII) chain	COL27A1	Homo sapiens (Human)	1860	MOL000098	quercetin	红花	gancao	98	MOL000098	Collagen alpha-1(I) chain
538	Q8IZC6	reviewed	CORA1_HUMAN	Collagen alpha-1(XXVII) chain	KIAA1870	Homo sapiens (Human)	1860	MOL000098	quercetin	红花	gancao	98	MOL000098	Collagen alpha-1(I) chain
539	Q8IZU0	reviewed	FAM9B_HUMAN	Protein FAM9B	FAM9B	Homo sapiens (Human)	186	MOL000098	quercetin	红花	gancao	98	MOL000098	Protein CBFA2T1
540	Q8IZU1	reviewed	FAM9A_HUMAN	Protein FAM9A	FAM9A	Homo sapiens (Human)	332	MOL000098	quercetin	红花	gancao	98	MOL000098	Protein CBFA2T1
541	Q8N119	reviewed	MMP21_HUMAN	Matrix metalloproteinase-21 (MMP-21) (EC 3.4.24.-)	MMP21	Homo sapiens (Human)	569	MOL000098	quercetin	红花	gancao	98	MOL000098	Matrix metalloproteinase-9
542	Q8N139	reviewed	ABCA6_HUMAN	ATP-binding cassette sub-family A member 6 (EC 7.6.2.-)	ABCA6	Homo sapiens (Human)	1617	MOL000098	quercetin	红花	gancao	98	MOL000098	ATP-binding cassette sub-family G member 2
543	Q8N2G8	reviewed	GHDC_HUMAN	GH3 domain-containing protein	GHDC	Homo sapiens (Human)	530	MOL000098	quercetin	红花	gancao	98	MOL000098	ETS domain-containing protein Elk-1
544	Q8N2G8	reviewed	GHDC_HUMAN	GH3 domain-containing protein	D11LGP1E	Homo sapiens (Human)	530	MOL000098	quercetin	红花	gancao	98	MOL000098	ETS domain-containing protein Elk-1
545	Q8N2G8	reviewed	GHDC_HUMAN	GH3 domain-containing protein	LGP1	Homo sapiens (Human)	530	MOL000098	quercetin	红花	gancao	98	MOL000098	ETS domain-containing protein Elk-1
546	Q8N4S9	reviewed	MALD2_HUMAN	MARVEL domain-containing protein 2 (Tricellulin)	MARVELD2	Homo sapiens (Human)	558	MOL000098	quercetin	红花	gancao	98	MOL000098	ETS domain-containing protein Elk-1
547	Q8N4S9	reviewed	MALD2_HUMAN	MARVEL domain-containing protein 2 (Tricellulin)	TRIC	Homo sapiens (Human)	558	MOL000098	quercetin	红花	gancao	98	MOL000098	ETS domain-containing protein Elk-1
548	Q8N594	reviewed	MPND_HUMAN	MPN domain-containing protein (EC 3.4.-.-)	MPND	Homo sapiens (Human)	471	MOL000098	quercetin	红花	gancao	98	MOL000098	ETS domain-containing protein Elk-1
549	Q8N5Z5	reviewed	KCD17_HUMAN	BTB/POZ domain-containing protein KCTD17	KCTD17	Homo sapiens (Human)	314	MOL000098	quercetin	红花	gancao	98	MOL000098	ETS domain-containing protein Elk-1
550	Q8N6F1	reviewed	CLD19_HUMAN	Claudin-19	CLDN19	Homo sapiens (Human)	224	MOL000098	quercetin	红花	gancao	98	MOL000098	Claudin-4
551	Q8N7W2	reviewed	BEND7_HUMAN	BEN domain-containing protein 7	BEND7	Homo sapiens (Human)	413	MOL000098	quercetin	红花	gancao	98	MOL000098	ETS domain-containing protein Elk-1
552	Q8N7W2	reviewed	BEND7_HUMAN	BEN domain-containing protein 7	C10orf30	Homo sapiens (Human)	413	MOL000098	quercetin	红花	gancao	98	MOL000098	ETS domain-containing protein Elk-1
553	Q8N9E0	reviewed	F133A_HUMAN	Protein FAM133A	FAM133A	Homo sapiens (Human)	248	MOL000098	quercetin	红花	gancao	98	MOL000098	Protein CBFA2T1
554	Q8NBT2	reviewed	SPC24_HUMAN	Kinetochore protein Spc24 (hSpc24)	SPC24	Homo sapiens (Human)	197	MOL000006	luteolin	红花	honghua	6	MOL000006	Kinetochore protein Nuf2
555	Q8NBT2	reviewed	SPC24_HUMAN	Kinetochore protein Spc24 (hSpc24)	SPBC24	Homo sapiens (Human)	197	MOL000006	luteolin	红花	honghua	6	MOL000006	Kinetochore protein Nuf2
556	Q8NC56	reviewed	LEMD2_HUMAN	LEM domain-containing protein 2 (hLEM2)	LEMD2	Homo sapiens (Human)	503	MOL000098	quercetin	红花	gancao	98	MOL000098	ETS domain-containing protein Elk-1
557	Q8NE31	reviewed	FA13C_HUMAN	Protein FAM13C	FAM13C	Homo sapiens (Human)	585	MOL000098	quercetin	红花	gancao	98	MOL000098	Protein CBFA2T1
558	Q8NE31	reviewed	FA13C_HUMAN	Protein FAM13C	FAM13C1	Homo sapiens (Human)	585	MOL000098	quercetin	红花	gancao	98	MOL000098	Protein CBFA2T1
559	Q8NFW1	reviewed	COMA1_HUMAN	Collagen alpha-1(XXII) chain	COL22A1	Homo sapiens (Human)	1626	MOL000098	quercetin	红花	gancao	98	MOL000098	Collagen alpha-1(I) chain
560	Q8TBB0	reviewed	THAP6_HUMAN	THAP domain-containing protein 6	THAP6	Homo sapiens (Human)	222	MOL000098	quercetin	红花	gancao	98	MOL000098	ETS domain-containing protein Elk-1
561	Q8TCE6	reviewed	DEN10_HUMAN	DENN domain-containing protein 10 (Protein FAM45A)	DENND10	Homo sapiens (Human)	357	MOL000098	quercetin	红花	gancao	98	MOL000098	ETS domain-containing protein Elk-1
562	Q8TCE6	reviewed	DEN10_HUMAN	DENN domain-containing protein 10 (Protein FAM45A)	FAM45A	Homo sapiens (Human)	357	MOL000098	quercetin	红花	gancao	98	MOL000098	ETS domain-containing protein Elk-1
563	Q8TDB8	reviewed	GTR14_HUMAN	Solute carrier family 2, facilitated glucose transporter member 14 (Glucose transporter type 14) (GLUT-14)	SLC2A14	Homo sapiens (Human)	520	MOL000098	quercetin	红花	gancao	98	MOL000098	Solute carrier family 2, facilitated glucose transporter member 4
564	Q8TDB8	reviewed	GTR14_HUMAN	Solute carrier family 2, facilitated glucose transporter member 14 (Glucose transporter type 14) (GLUT-14)	GLUT14	Homo sapiens (Human)	520	MOL000098	quercetin	红花	gancao	98	MOL000098	Solute carrier family 2, facilitated glucose transporter member 4
565	Q8TDN1	reviewed	KCNG4_HUMAN	Potassium voltage-gated channel subfamily G member 4 (Voltage-gated potassium channel subunit Kv6.4)	KCNG4	Homo sapiens (Human)	519	MOL000358	beta-sitosterol	秦艽	dangui	358	MOL000358	Potassium voltage-gated channel subfamily H member 2
566	Q8TDN1	reviewed	KCNG4_HUMAN	Potassium voltage-gated channel subfamily G member 4 (Voltage-gated potassium channel subunit Kv6.4)	KCNG3	Homo sapiens (Human)	519	MOL000358	beta-sitosterol	秦艽	dangui	358	MOL000358	Potassium voltage-gated channel subfamily H member 2
567	Q8TDN2	reviewed	KCNV2_HUMAN	Potassium voltage-gated channel subfamily V member 2 (Voltage-gated potassium channel subunit Kv8.2)	KCNV2	Homo sapiens (Human)	545	MOL000358	beta-sitosterol	秦艽	dangui	358	MOL000358	Potassium voltage-gated channel subfamily H member 2
568	Q8TEB1	reviewed	DCA11_HUMAN	DDB1- and CUL4-associated factor 11 (WD repeat-containing protein 23)	DCAF11	Homo sapiens (Human)	546	MOL000098	quercetin	红花	gancao	98	MOL000098	DDB1- and CUL4-associated factor 5
569	Q8TEB1	reviewed	DCA11_HUMAN	DDB1- and CUL4-associated factor 11 (WD repeat-containing protein 23)	WDR23	Homo sapiens (Human)	546	MOL000098	quercetin	红花	gancao	98	MOL000098	DDB1- and CUL4-associated factor 5
570	Q8TEB1	reviewed	DCA11_HUMAN	DDB1- and CUL4-associated factor 11 (WD repeat-containing protein 23)	GL014	Homo sapiens (Human)	546	MOL000098	quercetin	红花	gancao	98	MOL000098	DDB1- and CUL4-associated factor 5
571	Q8TEB1	reviewed	DCA11_HUMAN	DDB1- and CUL4-associated factor 11 (WD repeat-containing protein 23)	PRO2389	Homo sapiens (Human)	546	MOL000098	quercetin	红花	gancao	98	MOL000098	DDB1- and CUL4-associated factor 5
572	Q8TF05	reviewed	PP4R1_HUMAN	Serine/threonine-protein phosphatase 4 regulatory subunit 1	PPP4R1	Homo sapiens (Human)	950	MOL000422	kaempferol	红花	gancao	422	MOL000422	Serine/threonine-protein phosphatase 2B catalytic subunit alpha isoform
573	Q8TF05	reviewed	PP4R1_HUMAN	Serine/threonine-protein phosphatase 4 regulatory subunit 1	MEG1	Homo sapiens (Human)	950	MOL000422	kaempferol	红花	gancao	422	MOL000422	Serine/threonine-protein phosphatase 2B catalytic subunit alpha isoform
574	Q8TF05	reviewed	PP4R1_HUMAN	Serine/threonine-protein phosphatase 4 regulatory subunit 1	PP4R1	Homo sapiens (Human)	950	MOL000422	kaempferol	红花	gancao	422	MOL000422	Serine/threonine-protein phosphatase 2B catalytic subunit alpha isoform
575	Q8TF65	reviewed	GIPC2_HUMAN	PDZ domain-containing protein GIPC2	GIPC2	Homo sapiens (Human)	315	MOL000098	quercetin	红花	gancao	98	MOL000098	ETS domain-containing protein Elk-1
576	Q8WTV1	reviewed	THAP3_HUMAN	THAP domain-containing protein 3	THAP3	Homo sapiens (Human)	239	MOL000098	quercetin	红花	gancao	98	MOL000098	ETS domain-containing protein Elk-1
577	Q8WU08	reviewed	ST32A_HUMAN	Serine/threonine-protein kinase 32A (EC 2.7.11.1) (Yet another novel kinase 1)	STK32A	Homo sapiens (Human)	396	MOL000098	quercetin	红花	gancao	98	MOL000098	Serine/threonine-protein kinase Chk2
578	Q8WU08	reviewed	ST32A_HUMAN	Serine/threonine-protein kinase 32A (EC 2.7.11.1) (Yet another novel kinase 1)	YANK1	Homo sapiens (Human)	396	MOL000098	quercetin	红花	gancao	98	MOL000098	Serine/threonine-protein kinase Chk2
579	Q8WU58	reviewed	F222B_HUMAN	Protein FAM222B	FAM222B	Homo sapiens (Human)	562	MOL000098	quercetin	红花	gancao	98	MOL000098	Protein CBFA2T1
580	Q8WU58	reviewed	F222B_HUMAN	Protein FAM222B	C17orf63	Homo sapiens (Human)	562	MOL000098	quercetin	红花	gancao	98	MOL000098	Protein CBFA2T1
581	Q8WV16	reviewed	DCAF4_HUMAN	DDB1- and CUL4-associated factor 4 (WD repeat-containing protein 21A)	DCAF4	Homo sapiens (Human)	495	MOL000098	quercetin	红花	gancao	98	MOL000098	DDB1- and CUL4-associated factor 5
582	Q8WV16	reviewed	DCAF4_HUMAN	DDB1- and CUL4-associated factor 4 (WD repeat-containing protein 21A)	WDR21	Homo sapiens (Human)	495	MOL000098	quercetin	红花	gancao	98	MOL000098	DDB1- and CUL4-associated factor 5
583	Q8WV16	reviewed	DCAF4_HUMAN	DDB1- and CUL4-associated factor 4 (WD repeat-containing protein 21A)	WDR21A	Homo sapiens (Human)	495	MOL000098	quercetin	红花	gancao	98	MOL000098	DDB1- and CUL4-associated factor 5
584	Q8WV92	reviewed	MITD1_HUMAN	MIT domain-containing protein 1	MITD1	Homo sapiens (Human)	249	MOL000098	quercetin	红花	gancao	98	MOL000098	ETS domain-containing protein Elk-1
585	Q8WVJ2	reviewed	NUDC2_HUMAN	NudC domain-containing protein 2	NUDCD2	Homo sapiens (Human)	157	MOL000098	quercetin	红花	gancao	98	MOL000098	ETS domain-containing protein Elk-1
586	Q8WWB3	reviewed	DYDC1_HUMAN	DPY30 domain-containing protein 1	DYDC1	Homo sapiens (Human)	177	MOL000098	quercetin	红花	gancao	98	MOL000098	ETS domain-containing protein Elk-1
587	Q8WWB3	reviewed	DYDC1_HUMAN	DPY30 domain-containing protein 1	DPY30D1	Homo sapiens (Human)	177	MOL000098	quercetin	红花	gancao	98	MOL000098	ETS domain-containing protein Elk-1
588	Q8WWB3	reviewed	DYDC1_HUMAN	DPY30 domain-containing protein 1	RSD-9	Homo sapiens (Human)	177	MOL000098	quercetin	红花	gancao	98	MOL000098	ETS domain-containing protein Elk-1
589	Q8WWB3	reviewed	DYDC1_HUMAN	DPY30 domain-containing protein 1	RSD9	Homo sapiens (Human)	177	MOL000098	quercetin	红花	gancao	98	MOL000098	ETS domain-containing protein Elk-1
590	Q8WWB5	reviewed	PIHD2_HUMAN	PIH1 domain-containing protein 2	PIH1D2	Homo sapiens (Human)	315	MOL000098	quercetin	红花	gancao	98	MOL000098	ETS domain-containing protein Elk-1
591	Q8WWL7	reviewed	CCNB3_HUMAN	G2/mitotic-specific cyclin-B3	CCNB3	Homo sapiens (Human)	1395	MOL000098	quercetin	红花	gancao	98	MOL000098	G2/mitotic-specific cyclin-B1
592	Q8WWL7	reviewed	CCNB3_HUMAN	G2/mitotic-specific cyclin-B3	CYCB3	Homo sapiens (Human)	1395	MOL000098	quercetin	红花	gancao	98	MOL000098	G2/mitotic-specific cyclin-B1
593	Q8WWZ4	reviewed	ABCAA_HUMAN	ATP-binding cassette sub-family A member 10 (EC 7.6.2.-)	ABCA10	Homo sapiens (Human)	1543	MOL000098	quercetin	红花	gancao	98	MOL000098	ATP-binding cassette sub-family G member 2
594	Q92503	reviewed	S14L1_HUMAN	SEC14-like protein 1	SEC14L1	Homo sapiens (Human)	715	MOL000098	quercetin	红花	gancao	98	MOL000098	Bcl-2-like protein 1
595	Q92503	reviewed	S14L1_HUMAN	SEC14-like protein 1	SEC14L	Homo sapiens (Human)	715	MOL000098	quercetin	红花	gancao	98	MOL000098	Bcl-2-like protein 1
596	Q92826	reviewed	HXB13_HUMAN	Homeobox protein Hox-B13	HOXB13	Homo sapiens (Human)	284	MOL000098	quercetin	红花	gancao	98	MOL000098	Homeobox protein Nkx-3.1
597	Q92953	reviewed	KCNB2_HUMAN	Potassium voltage-gated channel subfamily B member 2 (Voltage-gated potassium channel subunit Kv2.2)	KCNB2	Homo sapiens (Human)	911	MOL000358	beta-sitosterol	秦艽	dangui	358	MOL000358	Potassium voltage-gated channel subfamily H member 2
598	Q92985	reviewed	IRF7_HUMAN	Interferon regulatory factor 7 (IRF-7)	IRF7	Homo sapiens (Human)	503	MOL000098	quercetin	红花	gancao	98	MOL000098	Interferon regulatory factor 1
599	Q969L2	reviewed	MAL2_HUMAN	Protein MAL2	MAL2	Homo sapiens (Human)	176	MOL000098	quercetin	红花	gancao	98	MOL000098	Protein CBFA2T1
600	Q96A59	reviewed	MALD3_HUMAN	MARVEL domain-containing protein 3	MARVELD3	Homo sapiens (Human)	401	MOL000098	quercetin	红花	gancao	98	MOL000098	ETS domain-containing protein Elk-1
601	Q96A59	reviewed	MALD3_HUMAN	MARVEL domain-containing protein 3	MRVLDC3	Homo sapiens (Human)	401	MOL000098	quercetin	红花	gancao	98	MOL000098	ETS domain-containing protein Elk-1
602	Q96AV8	reviewed	E2F7_HUMAN	Transcription factor E2F7 (E2F-7)	E2F7	Homo sapiens (Human)	911	MOL000358	beta-sitosterol	秦艽	dangui	358	MOL000358	Transcription factor AP-1
603	Q96C45	reviewed	ULK4_HUMAN	Serine/threonine-protein kinase ULK4 (EC 2.7.11.1) (Unc-51-like kinase 4)	ULK4	Homo sapiens (Human)	1275	MOL000098	quercetin	红花	gancao	98	MOL000098	Serine/threonine-protein kinase Chk2
604	Q96CP7	reviewed	TLCD1_HUMAN	TLC domain-containing protein 1 (Calfacilitin)	TLCD1	Homo sapiens (Human)	247	MOL000098	quercetin	红花	gancao	98	MOL000098	ETS domain-containing protein Elk-1
605	Q96D05	reviewed	F241B_HUMAN	Protein FAM241B	FAM241B	Homo sapiens (Human)	121	MOL000098	quercetin	红花	gancao	98	MOL000098	Protein CBFA2T1
606	Q96D05	reviewed	F241B_HUMAN	Protein FAM241B	C10orf35	Homo sapiens (Human)	121	MOL000098	quercetin	红花	gancao	98	MOL000098	Protein CBFA2T1
607	Q96D59	reviewed	RN183_HUMAN	E3 ubiquitin-protein ligase RNF183 (EC 2.3.2.27)	RNF183	Homo sapiens (Human)	192	MOL000006	luteolin	红花	honghua	6	MOL000006	E3 ubiquitin-protein ligase Mdm2
608	Q96EK4	reviewed	THA11_HUMAN	THAP domain-containing protein 11	THAP11	Homo sapiens (Human)	314	MOL000098	quercetin	红花	gancao	98	MOL000098	ETS domain-containing protein Elk-1
609	Q96EK4	reviewed	THA11_HUMAN	THAP domain-containing protein 11	HRIHFB2206	Homo sapiens (Human)	314	MOL000098	quercetin	红花	gancao	98	MOL000098	ETS domain-containing protein Elk-1
610	Q96IF1	reviewed	AJUBA_HUMAN	LIM domain-containing protein ajuba	AJUBA	Homo sapiens (Human)	538	MOL000098	quercetin	红花	gancao	98	MOL000098	ETS domain-containing protein Elk-1
611	Q96IF1	reviewed	AJUBA_HUMAN	LIM domain-containing protein ajuba	JUB	Homo sapiens (Human)	538	MOL000098	quercetin	红花	gancao	98	MOL000098	ETS domain-containing protein Elk-1
612	Q96J65	reviewed	MRP9_HUMAN	ATP-binding cassette sub-family C member 12 (Multidrug resistance-associated protein 9)	ABCC12	Homo sapiens (Human)	1359	MOL000098	quercetin	红花	gancao	98	MOL000098	ATP-binding cassette sub-family G member 2
613	Q96J65	reviewed	MRP9_HUMAN	ATP-binding cassette sub-family C member 12 (Multidrug resistance-associated protein 9)	MRP9	Homo sapiens (Human)	1359	MOL000098	quercetin	红花	gancao	98	MOL000098	ATP-binding cassette sub-family G member 2
614	Q96JH8	reviewed	RADIL_HUMAN	Ras-associating and dilute domain-containing protein	RADIL	Homo sapiens (Human)	1075	MOL000098	quercetin	红花	gancao	98	MOL000098	Ras association domain-containing protein 1
615	Q96JH8	reviewed	RADIL_HUMAN	Ras-associating and dilute domain-containing protein	KIAA1849	Homo sapiens (Human)	1075	MOL000098	quercetin	红花	gancao	98	MOL000098	Ras association domain-containing protein 1
616	Q96L08	reviewed	SUSD3_HUMAN	Sushi domain-containing protein 3	SUSD3	Homo sapiens (Human)	255	MOL002714	baicalein	红花	honghua	2714	MOL002714	Tudor domain-containing protein 7
617	Q96L08	reviewed	SUSD3_HUMAN	Sushi domain-containing protein 3	UNQ9387/PRO34275	Homo sapiens (Human)	255	MOL002714	baicalein	红花	honghua	2714	MOL002714	Tudor domain-containing protein 7
618	Q96MP8	reviewed	KCTD7_HUMAN	BTB/POZ domain-containing protein KCTD7	KCTD7	Homo sapiens (Human)	289	MOL000098	quercetin	红花	gancao	98	MOL000098	ETS domain-containing protein Elk-1
619	Q96MY7	reviewed	F161B_HUMAN	Protein FAM161B	FAM161B	Homo sapiens (Human)	647	MOL000098	quercetin	红花	gancao	98	MOL000098	Protein CBFA2T1
620	Q96MY7	reviewed	F161B_HUMAN	Protein FAM161B	C14orf44	Homo sapiens (Human)	647	MOL000098	quercetin	红花	gancao	98	MOL000098	Protein CBFA2T1
621	Q96N64	reviewed	PWP2A_HUMAN	PWWP domain-containing protein 2A	PWWP2A	Homo sapiens (Human)	755	MOL000098	quercetin	红花	gancao	98	MOL000098	ETS domain-containing protein Elk-1
622	Q96N64	reviewed	PWP2A_HUMAN	PWWP domain-containing protein 2A	KIAA1935	Homo sapiens (Human)	755	MOL000098	quercetin	红花	gancao	98	MOL000098	ETS domain-containing protein Elk-1
623	Q96N64	reviewed	PWP2A_HUMAN	PWWP domain-containing protein 2A	MST101	Homo sapiens (Human)	755	MOL000098	quercetin	红花	gancao	98	MOL000098	ETS domain-containing protein Elk-1
624	Q96NE9	reviewed	FRMD6_HUMAN	FERM domain-containing protein 6 (Willin)	FRMD6	Homo sapiens (Human)	622	MOL000098	quercetin	红花	gancao	98	MOL000098	ETS domain-containing protein Elk-1
625	Q96NE9	reviewed	FRMD6_HUMAN	FERM domain-containing protein 6 (Willin)	C14orf31	Homo sapiens (Human)	622	MOL000098	quercetin	红花	gancao	98	MOL000098	ETS domain-containing protein Elk-1
626	Q96P44	reviewed	COLA1_HUMAN	Collagen alpha-1(XXI) chain	COL21A1	Homo sapiens (Human)	957	MOL000098	quercetin	红花	gancao	98	MOL000098	Collagen alpha-1(I) chain
627	Q96P44	reviewed	COLA1_HUMAN	Collagen alpha-1(XXI) chain	COL1AL	Homo sapiens (Human)	957	MOL000098	quercetin	红花	gancao	98	MOL000098	Collagen alpha-1(I) chain
628	Q96P44	reviewed	COLA1_HUMAN	Collagen alpha-1(XXI) chain	FP633	Homo sapiens (Human)	957	MOL000098	quercetin	红花	gancao	98	MOL000098	Collagen alpha-1(I) chain
629	Q96PH1	reviewed	NOX5_HUMAN	NADPH oxidase 5 (EC 1.6.3.-)	NOX5	Homo sapiens (Human)	765	MOL002714	baicalein	红花	honghua	2714	MOL002714	NADPH oxidase 5
630	Q96PV7	reviewed	F193B_HUMAN	Protein FAM193B	FAM193B	Homo sapiens (Human)	902	MOL000098	quercetin	红花	gancao	98	MOL000098	Protein CBFA2T1
631	Q96PV7	reviewed	F193B_HUMAN	Protein FAM193B	IRIZIO	Homo sapiens (Human)	902	MOL000098	quercetin	红花	gancao	98	MOL000098	Protein CBFA2T1
632	Q96PV7	reviewed	F193B_HUMAN	Protein FAM193B	KIAA1931	Homo sapiens (Human)	902	MOL000098	quercetin	红花	gancao	98	MOL000098	Protein CBFA2T1
633	Q96Q07	reviewed	BTBD9_HUMAN	BTB/POZ domain-containing protein 9	BTBD9	Homo sapiens (Human)	612	MOL000098	quercetin	红花	gancao	98	MOL000098	ETS domain-containing protein Elk-1
634	Q96Q07	reviewed	BTBD9_HUMAN	BTB/POZ domain-containing protein 9	KIAA1880	Homo sapiens (Human)	612	MOL000098	quercetin	红花	gancao	98	MOL000098	ETS domain-containing protein Elk-1
635	Q99622	reviewed	C10_HUMAN	Protein C10	C12orf57	Homo sapiens (Human)	126	MOL000098	quercetin	红花	gancao	98	MOL000098	Protein CBFA2T1
636	Q99622	reviewed	C10_HUMAN	Protein C10	C10	Homo sapiens (Human)	126	MOL000098	quercetin	红花	gancao	98	MOL000098	Protein CBFA2T1
637	Q99715	reviewed	COCA1_HUMAN	Collagen alpha-1(XII) chain	COL12A1	Homo sapiens (Human)	3063	MOL000098	quercetin	红花	gancao	98	MOL000098	Collagen alpha-1(I) chain
638	Q99715	reviewed	COCA1_HUMAN	Collagen alpha-1(XII) chain	COL12A1L	Homo sapiens (Human)	3063	MOL000098	quercetin	红花	gancao	98	MOL000098	Collagen alpha-1(I) chain
639	Q99801	reviewed	NKX31_HUMAN	Homeobox protein Nkx-3.1 (Homeobox protein NK-3 homolog A)	NKX3-1	Homo sapiens (Human)	234	MOL000098	quercetin	红花	gancao	98	MOL000098	Homeobox protein Nkx-3.1
640	Q99801	reviewed	NKX31_HUMAN	Homeobox protein Nkx-3.1 (Homeobox protein NK-3 homolog A)	NKX3.1	Homo sapiens (Human)	234	MOL000098	quercetin	红花	gancao	98	MOL000098	Homeobox protein Nkx-3.1
641	Q99801	reviewed	NKX31_HUMAN	Homeobox protein Nkx-3.1 (Homeobox protein NK-3 homolog A)	NKX3A	Homo sapiens (Human)	234	MOL000098	quercetin	红花	gancao	98	MOL000098	Homeobox protein Nkx-3.1
642	Q99952	reviewed	PTN18_HUMAN	Tyrosine-protein phosphatase non-receptor type 18 (EC 3.1.3.48) (Brain-derived phosphatase)	PTPN18	Homo sapiens (Human)	460	NA	ursolic acid	五灵脂	gancao	511	MOL000511	Tyrosine-protein phosphatase non-receptor type 6
643	Q99952	reviewed	PTN18_HUMAN	Tyrosine-protein phosphatase non-receptor type 18 (EC 3.1.3.48) (Brain-derived phosphatase)	BDP1	Homo sapiens (Human)	460	NA	ursolic acid	五灵脂	gancao	511	MOL000511	Tyrosine-protein phosphatase non-receptor type 6
644	Q9BQ89	reviewed	F110A_HUMAN	Protein FAM110A	FAM110A	Homo sapiens (Human)	295	MOL000098	quercetin	红花	gancao	98	MOL000098	Protein CBFA2T1
645	Q9BQ89	reviewed	F110A_HUMAN	Protein FAM110A	C20orf55	Homo sapiens (Human)	295	MOL000098	quercetin	红花	gancao	98	MOL000098	Protein CBFA2T1
646	Q9BQ89	reviewed	F110A_HUMAN	Protein FAM110A	F10	Homo sapiens (Human)	295	MOL000098	quercetin	红花	gancao	98	MOL000098	Protein CBFA2T1
647	Q9BT23	reviewed	LIMD2_HUMAN	LIM domain-containing protein 2	LIMD2	Homo sapiens (Human)	127	MOL000098	quercetin	红花	gancao	98	MOL000098	ETS domain-containing protein Elk-1
648	Q9BT23	reviewed	LIMD2_HUMAN	LIM domain-containing protein 2	SB143	Homo sapiens (Human)	127	MOL000098	quercetin	红花	gancao	98	MOL000098	ETS domain-containing protein Elk-1
649	Q9BT49	reviewed	THAP7_HUMAN	THAP domain-containing protein 7	THAP7	Homo sapiens (Human)	309	MOL000098	quercetin	红花	gancao	98	MOL000098	ETS domain-containing protein Elk-1
650	Q9BT81	reviewed	SOX7_HUMAN	Transcription factor SOX-7	SOX7	Homo sapiens (Human)	388	MOL000358	beta-sitosterol	秦艽	dangui	358	MOL000358	Transcription factor AP-1
651	Q9BVS4	reviewed	RIOK2_HUMAN	Serine/threonine-protein kinase RIO2 (EC 2.7.11.1) (RIO kinase 2)	RIOK2	Homo sapiens (Human)	552	MOL000098	quercetin	红花	gancao	98	MOL000098	Serine/threonine-protein kinase Chk2
652	Q9BVS4	reviewed	RIOK2_HUMAN	Serine/threonine-protein kinase RIO2 (EC 2.7.11.1) (RIO kinase 2)	RIO2	Homo sapiens (Human)	552	MOL000098	quercetin	红花	gancao	98	MOL000098	Serine/threonine-protein kinase Chk2
653	Q9BX70	reviewed	BTBD2_HUMAN	BTB/POZ domain-containing protein 2	BTBD2	Homo sapiens (Human)	525	MOL000098	quercetin	红花	gancao	98	MOL000098	ETS domain-containing protein Elk-1
654	Q9BXT4	reviewed	TDRD1_HUMAN	Tudor domain-containing protein 1 (Cancer/testis antigen 41.1) (CT41.1)	TDRD1	Homo sapiens (Human)	1180	MOL002714	baicalein	红花	honghua	2714	MOL002714	Tudor domain-containing protein 7
655	Q9BYT3	reviewed	STK33_HUMAN	Serine/threonine-protein kinase 33 (EC 2.7.11.1)	STK33	Homo sapiens (Human)	514	MOL000098	quercetin	红花	gancao	98	MOL000098	Serine/threonine-protein kinase Chk2
656	Q9BYW1	reviewed	GTR11_HUMAN	Solute carrier family 2, facilitated glucose transporter member 11 (Glucose transporter type 11) (GLUT-11)	SLC2A11	Homo sapiens (Human)	496	MOL000098	quercetin	红花	gancao	98	MOL000098	Solute carrier family 2, facilitated glucose transporter member 4
657	Q9BYW1	reviewed	GTR11_HUMAN	Solute carrier family 2, facilitated glucose transporter member 11 (Glucose transporter type 11) (GLUT-11)	GLUT11	Homo sapiens (Human)	496	MOL000098	quercetin	红花	gancao	98	MOL000098	Solute carrier family 2, facilitated glucose transporter member 4
658	Q9BZL6	reviewed	KPCD2_HUMAN	Serine/threonine-protein kinase D2 (EC 2.7.11.13) (nPKC-D2)	PRKD2	Homo sapiens (Human)	878	MOL000098	quercetin	红花	gancao	98	MOL000098	Serine/threonine-protein kinase Chk2
659	Q9BZL6	reviewed	KPCD2_HUMAN	Serine/threonine-protein kinase D2 (EC 2.7.11.13) (nPKC-D2)	PKD2	Homo sapiens (Human)	878	MOL000098	quercetin	红花	gancao	98	MOL000098	Serine/threonine-protein kinase Chk2
660	Q9BZL6	reviewed	KPCD2_HUMAN	Serine/threonine-protein kinase D2 (EC 2.7.11.13) (nPKC-D2)	HSPC187	Homo sapiens (Human)	878	MOL000098	quercetin	红花	gancao	98	MOL000098	Serine/threonine-protein kinase Chk2
661	Q9C0E4	reviewed	GRIP2_HUMAN	Glutamate receptor-interacting protein 2 (GRIP-2)	GRIP2	Homo sapiens (Human)	1043	MOL001328	2,3-didehydro GA70	桃仁	taoren	1328	MOL001328	Glutamate receptor 2
662	Q9C0E4	reviewed	GRIP2_HUMAN	Glutamate receptor-interacting protein 2 (GRIP-2)	KIAA1719	Homo sapiens (Human)	1043	MOL001328	2,3-didehydro GA70	桃仁	taoren	1328	MOL001328	Glutamate receptor 2
663	Q9H0A8	reviewed	COMD4_HUMAN	COMM domain-containing protein 4	COMMD4	Homo sapiens (Human)	199	MOL000098	quercetin	红花	gancao	98	MOL000098	ETS domain-containing protein Elk-1
664	Q9H0B3	reviewed	IQCN_HUMAN	IQ domain-containing protein N	IQCN	Homo sapiens (Human)	1180	MOL000098	quercetin	红花	gancao	98	MOL000098	ETS domain-containing protein Elk-1
665	Q9H0B3	reviewed	IQCN_HUMAN	IQ domain-containing protein N	KIAA1683	Homo sapiens (Human)	1180	MOL000098	quercetin	红花	gancao	98	MOL000098	ETS domain-containing protein Elk-1
666	Q9H172	reviewed	ABCG4_HUMAN	ATP-binding cassette sub-family G member 4 (EC 7.6.2.-)	ABCG4	Homo sapiens (Human)	646	MOL000098	quercetin	红花	gancao	98	MOL000098	ATP-binding cassette sub-family G member 2
667	Q9H172	reviewed	ABCG4_HUMAN	ATP-binding cassette sub-family G member 4 (EC 7.6.2.-)	WHITE2	Homo sapiens (Human)	646	MOL000098	quercetin	红花	gancao	98	MOL000098	ATP-binding cassette sub-family G member 2
668	Q9H221	reviewed	ABCG8_HUMAN	ATP-binding cassette sub-family G member 8 (EC 7.6.2.-) (Sterolin-2)	ABCG8	Homo sapiens (Human)	673	MOL000098	quercetin	红花	gancao	98	MOL000098	ATP-binding cassette sub-family G member 2
669	Q9H222	reviewed	ABCG5_HUMAN	ATP-binding cassette sub-family G member 5 (EC 7.6.2.-) (Sterolin-1)	ABCG5	Homo sapiens (Human)	651	MOL000098	quercetin	红花	gancao	98	MOL000098	ATP-binding cassette sub-family G member 2
670	Q9H2L5	reviewed	RASF4_HUMAN	Ras association domain-containing protein 4	RASSF4	Homo sapiens (Human)	321	MOL000098	quercetin	红花	gancao	98	MOL000098	Ras association domain-containing protein 1
671	Q9H2L5	reviewed	RASF4_HUMAN	Ras association domain-containing protein 4	AD037	Homo sapiens (Human)	321	MOL000098	quercetin	红花	gancao	98	MOL000098	Ras association domain-containing protein 1
672	Q9H306	reviewed	MMP27_HUMAN	Matrix metalloproteinase-27 (MMP-27) (EC 3.4.24.-)	MMP27	Homo sapiens (Human)	513	MOL000098	quercetin	红花	gancao	98	MOL000098	Matrix metalloproteinase-9
673	Q9H306	reviewed	MMP27_HUMAN	Matrix metalloproteinase-27 (MMP-27) (EC 3.4.24.-)	UNQ2503/PRO5992	Homo sapiens (Human)	513	MOL000098	quercetin	红花	gancao	98	MOL000098	Matrix metalloproteinase-9
674	Q9H3K6	reviewed	BOLA2_HUMAN	BolA-like protein 2	BOLA2	Homo sapiens (Human)	86	MOL000098	quercetin	红花	gancao	98	MOL000098	Bcl-2-like protein 1
675	Q9H3K6	reviewed	BOLA2_HUMAN	BolA-like protein 2	BOLA2A	Homo sapiens (Human)	86	MOL000098	quercetin	红花	gancao	98	MOL000098	Bcl-2-like protein 1
676	Q9H3K6	reviewed	BOLA2_HUMAN	BolA-like protein 2	My016;	Homo sapiens (Human)	86	MOL000098	quercetin	红花	gancao	98	MOL000098	Bcl-2-like protein 1
677	Q9H3K6	reviewed	BOLA2_HUMAN	BolA-like protein 2	BOLA2B	Homo sapiens (Human)	86	MOL000098	quercetin	红花	gancao	98	MOL000098	Bcl-2-like protein 1
678	Q9H3M0	reviewed	KCNF1_HUMAN	Potassium voltage-gated channel subfamily F member 1 (Voltage-gated potassium channel subunit Kv5.1) (kH1)	KCNF1	Homo sapiens (Human)	494	MOL000358	beta-sitosterol	秦艽	dangui	358	MOL000358	Potassium voltage-gated channel subfamily H member 2
679	Q9H467	reviewed	CUED2_HUMAN	CUE domain-containing protein 2	CUEDC2	Homo sapiens (Human)	287	MOL000098	quercetin	红花	gancao	98	MOL000098	ETS domain-containing protein Elk-1
680	Q9H467	reviewed	CUED2_HUMAN	CUE domain-containing protein 2	C10orf66	Homo sapiens (Human)	287	MOL000098	quercetin	红花	gancao	98	MOL000098	ETS domain-containing protein Elk-1
681	Q9H467	reviewed	CUED2_HUMAN	CUE domain-containing protein 2	HOYS6	Homo sapiens (Human)	287	MOL000098	quercetin	红花	gancao	98	MOL000098	ETS domain-containing protein Elk-1
682	Q9H5P4	reviewed	PDZD7_HUMAN	PDZ domain-containing protein 7	PDZD7	Homo sapiens (Human)	1033	MOL000098	quercetin	红花	gancao	98	MOL000098	ETS domain-containing protein Elk-1
683	Q9H5P4	reviewed	PDZD7_HUMAN	PDZ domain-containing protein 7	PDZK7	Homo sapiens (Human)	1033	MOL000098	quercetin	红花	gancao	98	MOL000098	ETS domain-containing protein Elk-1
684	Q9H5Z6	reviewed	F124B_HUMAN	Protein FAM124B	FAM124B	Homo sapiens (Human)	455	MOL000098	quercetin	红花	gancao	98	MOL000098	Protein CBFA2T1
685	Q9H6I2	reviewed	SOX17_HUMAN	Transcription factor SOX-17	SOX17	Homo sapiens (Human)	414	MOL000358	beta-sitosterol	秦艽	dangui	358	MOL000358	Transcription factor AP-1
686	Q9H7E2	reviewed	TDRD3_HUMAN	Tudor domain-containing protein 3	TDRD3	Homo sapiens (Human)	651	MOL002714	baicalein	红花	honghua	2714	MOL002714	Tudor domain-containing protein 7
687	Q9HB55	reviewed	CP343_HUMAN	Cytochrome P450 3A43 (EC 1.14.14.1)	CYP3A43	Homo sapiens (Human)	503	MOL000098	quercetin	红花	gancao	98	MOL000098	Cytochrome P450 3A4
688	Q9HBE4	reviewed	IL21_HUMAN	Interleukin-21 (IL-21) (Za11)	IL21	Homo sapiens (Human)	162	MOL000098	quercetin	红花	gancao	98	MOL000098	Interleukin-2
689	Q9HBM1	reviewed	SPC25_HUMAN	Kinetochore protein Spc25 (hSpc25)	SPC25	Homo sapiens (Human)	224	MOL000006	luteolin	红花	honghua	6	MOL000006	Kinetochore protein Nuf2
690	Q9HBM1	reviewed	SPC25_HUMAN	Kinetochore protein Spc25 (hSpc25)	SPBC25	Homo sapiens (Human)	224	MOL000006	luteolin	红花	honghua	6	MOL000006	Kinetochore protein Nuf2
691	Q9HBM1	reviewed	SPC25_HUMAN	Kinetochore protein Spc25 (hSpc25)	AD024	Homo sapiens (Human)	224	MOL000006	luteolin	红花	honghua	6	MOL000006	Kinetochore protein Nuf2
692	Q9HBU1	reviewed	BARX1_HUMAN	Homeobox protein BarH-like 1	BARX1	Homo sapiens (Human)	254	MOL000098	quercetin	红花	gancao	98	MOL000098	Homeobox protein Nkx-3.1
693	Q9NPB0	reviewed	SAYS1_HUMAN	SAYSvFN domain-containing protein 1	SAYSD1	Homo sapiens (Human)	183	MOL000098	quercetin	红花	gancao	98	MOL000098	ETS domain-containing protein Elk-1
694	Q9NPB0	reviewed	SAYS1_HUMAN	SAYSvFN domain-containing protein 1	C6orf64	Homo sapiens (Human)	183	MOL000098	quercetin	红花	gancao	98	MOL000098	ETS domain-containing protein Elk-1
695	Q9NQV5	reviewed	PRD11_HUMAN	PR domain-containing protein 11 (EC 2.1.1.-)	PRDM11	Homo sapiens (Human)	511	MOL000098	quercetin	红花	gancao	98	MOL000098	ETS domain-containing protein Elk-1
696	Q9NQV5	reviewed	PRD11_HUMAN	PR domain-containing protein 11 (EC 2.1.1.-)	PFM8	Homo sapiens (Human)	511	MOL000098	quercetin	红花	gancao	98	MOL000098	ETS domain-containing protein Elk-1
697	Q9NRM0	reviewed	GTR9_HUMAN	Solute carrier family 2, facilitated glucose transporter member 9 (Glucose transporter type 9) (GLUT-9) (Urate transporter)	SLC2A9	Homo sapiens (Human)	540	MOL000098	quercetin	红花	gancao	98	MOL000098	Solute carrier family 2, facilitated glucose transporter member 4
698	Q9NRM0	reviewed	GTR9_HUMAN	Solute carrier family 2, facilitated glucose transporter member 9 (Glucose transporter type 9) (GLUT-9) (Urate transporter)	GLUT9	Homo sapiens (Human)	540	MOL000098	quercetin	红花	gancao	98	MOL000098	Solute carrier family 2, facilitated glucose transporter member 4
699	Q9NRP7	reviewed	STK36_HUMAN	Serine/threonine-protein kinase 36 (EC 2.7.11.1) (Fused homolog)	STK36	Homo sapiens (Human)	1315	MOL000098	quercetin	红花	gancao	98	MOL000098	Serine/threonine-protein kinase Chk2
700	Q9NRP7	reviewed	STK36_HUMAN	Serine/threonine-protein kinase 36 (EC 2.7.11.1) (Fused homolog)	KIAA1278	Homo sapiens (Human)	1315	MOL000098	quercetin	红花	gancao	98	MOL000098	Serine/threonine-protein kinase Chk2
701	Q9NS23	reviewed	RASF1_HUMAN	Ras association domain-containing protein 1	RASSF1	Homo sapiens (Human)	344	MOL000098	quercetin	红花	gancao	98	MOL000098	Ras association domain-containing protein 1
702	Q9NS23	reviewed	RASF1_HUMAN	Ras association domain-containing protein 1	RDA32	Homo sapiens (Human)	344	MOL000098	quercetin	红花	gancao	98	MOL000098	Ras association domain-containing protein 1
703	Q9NTX9	reviewed	F217B_HUMAN	Protein FAM217B	FAM217B	Homo sapiens (Human)	383	MOL000098	quercetin	红花	gancao	98	MOL000098	Protein CBFA2T1
704	Q9NTX9	reviewed	F217B_HUMAN	Protein FAM217B	C20orf177	Homo sapiens (Human)	383	MOL000098	quercetin	红花	gancao	98	MOL000098	Protein CBFA2T1
705	Q9NVD3	reviewed	SETD4_HUMAN	SET domain-containing protein 4 (EC 2.1.1.-) (EC 2.1.1.364)	SETD4	Homo sapiens (Human)	440	MOL000098	quercetin	红花	gancao	98	MOL000098	ETS domain-containing protein Elk-1
706	Q9NVD3	reviewed	SETD4_HUMAN	SET domain-containing protein 4 (EC 2.1.1.-) (EC 2.1.1.364)	C21orf18	Homo sapiens (Human)	440	MOL000098	quercetin	红花	gancao	98	MOL000098	ETS domain-containing protein Elk-1
707	Q9NVD3	reviewed	SETD4_HUMAN	SET domain-containing protein 4 (EC 2.1.1.-) (EC 2.1.1.364)	C21orf27	Homo sapiens (Human)	440	MOL000098	quercetin	红花	gancao	98	MOL000098	ETS domain-containing protein Elk-1
708	Q9NVV9	reviewed	THAP1_HUMAN	THAP domain-containing protein 1	THAP1	Homo sapiens (Human)	213	MOL000098	quercetin	红花	gancao	98	MOL000098	ETS domain-containing protein Elk-1
709	Q9NWS6	reviewed	F118A_HUMAN	Protein FAM118A	FAM118A	Homo sapiens (Human)	357	MOL000098	quercetin	红花	gancao	98	MOL000098	Protein CBFA2T1
710	Q9NWS6	reviewed	F118A_HUMAN	Protein FAM118A	C22orf8	Homo sapiens (Human)	357	MOL000098	quercetin	红花	gancao	98	MOL000098	Protein CBFA2T1
711	Q9NXG2	reviewed	THUM1_HUMAN	THUMP domain-containing protein 1	THUMPD1	Homo sapiens (Human)	353	MOL000098	quercetin	红花	gancao	98	MOL000098	ETS domain-containing protein Elk-1
712	Q9NXV2	reviewed	KCTD5_HUMAN	BTB/POZ domain-containing protein KCTD5	KCTD5	Homo sapiens (Human)	234	MOL000098	quercetin	红花	gancao	98	MOL000098	ETS domain-containing protein Elk-1
713	Q9NY27	reviewed	PP4R2_HUMAN	Serine/threonine-protein phosphatase 4 regulatory subunit 2	PPP4R2	Homo sapiens (Human)	417	MOL000422	kaempferol	红花	gancao	422	MOL000422	Serine/threonine-protein phosphatase 2B catalytic subunit alpha isoform
714	Q9NY27	reviewed	PP4R2_HUMAN	Serine/threonine-protein phosphatase 4 regulatory subunit 2	SBBI57	Homo sapiens (Human)	417	MOL000422	kaempferol	红花	gancao	422	MOL000422	Serine/threonine-protein phosphatase 2B catalytic subunit alpha isoform
715	Q9NY64	reviewed	SL2A8_HUMAN	Solute carrier family 2, facilitated glucose transporter member 8 (Glucose transporter type 8) (GLUT-8) (Glucose transporter type X1)	SLC2A8	Homo sapiens (Human)	477	MOL000098	quercetin	红花	gancao	98	MOL000098	Solute carrier family 2, facilitated glucose transporter member 4
716	Q9NY64	reviewed	SL2A8_HUMAN	Solute carrier family 2, facilitated glucose transporter member 8 (Glucose transporter type 8) (GLUT-8) (Glucose transporter type X1)	GLUT8	Homo sapiens (Human)	477	MOL000098	quercetin	红花	gancao	98	MOL000098	Solute carrier family 2, facilitated glucose transporter member 4
717	Q9NY64	reviewed	SL2A8_HUMAN	Solute carrier family 2, facilitated glucose transporter member 8 (Glucose transporter type 8) (GLUT-8) (Glucose transporter type X1)	GLUTX1	Homo sapiens (Human)	477	MOL000098	quercetin	红花	gancao	98	MOL000098	Solute carrier family 2, facilitated glucose transporter member 4
718	Q9NZN3	reviewed	EHD3_HUMAN	EH domain-containing protein 3 (PAST homolog 3)	EHD3	Homo sapiens (Human)	535	MOL000098	quercetin	红花	gancao	98	MOL000098	ETS domain-containing protein Elk-1
719	Q9NZN3	reviewed	EHD3_HUMAN	EH domain-containing protein 3 (PAST homolog 3)	EHD2	Homo sapiens (Human)	535	MOL000098	quercetin	红花	gancao	98	MOL000098	ETS domain-containing protein Elk-1
720	Q9NZN3	reviewed	EHD3_HUMAN	EH domain-containing protein 3 (PAST homolog 3)	PAST3	Homo sapiens (Human)	535	MOL000098	quercetin	红花	gancao	98	MOL000098	ETS domain-containing protein Elk-1
721	Q9NZN4	reviewed	EHD2_HUMAN	EH domain-containing protein 2 (PAST homolog 2)	PAST2	Homo sapiens (Human)	543	MOL000098	quercetin	红花	gancao	98	MOL000098	ETS domain-containing protein Elk-1
722	Q9P000	reviewed	COMD9_HUMAN	COMM domain-containing protein 9	COMMD9	Homo sapiens (Human)	198	MOL000098	quercetin	红花	gancao	98	MOL000098	ETS domain-containing protein Elk-1
723	Q9P000	reviewed	COMD9_HUMAN	COMM domain-containing protein 9	HSPC166	Homo sapiens (Human)	198	MOL000098	quercetin	红花	gancao	98	MOL000098	ETS domain-containing protein Elk-1
724	Q9P1W9	reviewed	PIM2_HUMAN	Serine/threonine-protein kinase pim-2 (EC 2.7.11.1) (Pim-2h)	PIM2	Homo sapiens (Human)	311	MOL000098	quercetin	红花	gancao	98	MOL000098	Serine/threonine-protein kinase Chk2
725	Q9P206	reviewed	NHSL3_HUMAN	NHS-like protein 3	NHSL3	Homo sapiens (Human)	1035	MOL000098	quercetin	红花	gancao	98	MOL000098	Bcl-2-like protein 1
726	Q9P206	reviewed	NHSL3_HUMAN	NHS-like protein 3	KIAA1522	Homo sapiens (Human)	1035	MOL000098	quercetin	红花	gancao	98	MOL000098	Bcl-2-like protein 1
727	Q9P218	reviewed	COKA1_HUMAN	Collagen alpha-1(XX) chain	COL20A1	Homo sapiens (Human)	1284	MOL000098	quercetin	红花	gancao	98	MOL000098	Collagen alpha-1(I) chain
728	Q9P218	reviewed	COKA1_HUMAN	Collagen alpha-1(XX) chain	KIAA1510	Homo sapiens (Human)	1284	MOL000098	quercetin	红花	gancao	98	MOL000098	Collagen alpha-1(I) chain
729	Q9P2G4	reviewed	MAP10_HUMAN	Microtubule-associated protein 10 (Microtubule regulator of 120 KDa)	MAP10	Homo sapiens (Human)	905	MOL000358	beta-sitosterol	秦艽	dangui	358	MOL000358	Microtubule-associated protein 2
730	Q9P2G4	reviewed	MAP10_HUMAN	Microtubule-associated protein 10 (Microtubule regulator of 120 KDa)	KIAA1383	Homo sapiens (Human)	905	MOL000358	beta-sitosterol	秦艽	dangui	358	MOL000358	Microtubule-associated protein 2
731	Q9P2G4	reviewed	MAP10_HUMAN	Microtubule-associated protein 10 (Microtubule regulator of 120 KDa)	MTR120	Homo sapiens (Human)	905	MOL000358	beta-sitosterol	秦艽	dangui	358	MOL000358	Microtubule-associated protein 2
732	Q9P2Q2	reviewed	FRM4A_HUMAN	FERM domain-containing protein 4A	FRMD4A	Homo sapiens (Human)	1039	MOL000098	quercetin	红花	gancao	98	MOL000098	ETS domain-containing protein Elk-1
733	Q9P2Q2	reviewed	FRM4A_HUMAN	FERM domain-containing protein 4A	FRMD4	Homo sapiens (Human)	1039	MOL000098	quercetin	红花	gancao	98	MOL000098	ETS domain-containing protein Elk-1
734	Q9P2Q2	reviewed	FRM4A_HUMAN	FERM domain-containing protein 4A	KIAA1294	Homo sapiens (Human)	1039	MOL000098	quercetin	红花	gancao	98	MOL000098	ETS domain-containing protein Elk-1
735	Q9UGP4	reviewed	LIMD1_HUMAN	LIM domain-containing protein 1	LIMD1	Homo sapiens (Human)	676	MOL000098	quercetin	红花	gancao	98	MOL000098	ETS domain-containing protein Elk-1
736	Q9UGQ3	reviewed	GTR6_HUMAN	Solute carrier family 2, facilitated glucose transporter member 6 (Glucose transporter type 6) (GLUT-6)	SLC2A6	Homo sapiens (Human)	507	MOL000098	quercetin	红花	gancao	98	MOL000098	Solute carrier family 2, facilitated glucose transporter member 4
737	Q9UGQ3	reviewed	GTR6_HUMAN	Solute carrier family 2, facilitated glucose transporter member 6 (Glucose transporter type 6) (GLUT-6)	GLUT6	Homo sapiens (Human)	507	MOL000098	quercetin	红花	gancao	98	MOL000098	Solute carrier family 2, facilitated glucose transporter member 4
738	Q9UGT4	reviewed	SUSD2_HUMAN	Sushi domain-containing protein 2	SUSD2	Homo sapiens (Human)	822	MOL002714	baicalein	红花	honghua	2714	MOL002714	Tudor domain-containing protein 7
739	Q9UIX4	reviewed	KCNG1_HUMAN	Potassium voltage-gated channel subfamily G member 1 (Voltage-gated potassium channel subunit Kv6.1) (kH2)	KCNG1	Homo sapiens (Human)	513	MOL000358	beta-sitosterol	秦艽	dangui	358	MOL000358	Potassium voltage-gated channel subfamily H member 2
740	Q9UJA9	reviewed	ENPP5_HUMAN	Ectonucleotide pyrophosphatase/phosphodiesterase family member 5 (E-NPP 5) (NPP-5) (EC 3.1.-.-)	ENPP5	Homo sapiens (Human)	477	NA	ursolic acid	五灵脂	gancao	511	MOL000511	Ectonucleotide pyrophosphatase/phosphodiesterase family member 7
741	Q9UJA9	reviewed	ENPP5_HUMAN	Ectonucleotide pyrophosphatase/phosphodiesterase family member 5 (E-NPP 5) (NPP-5) (EC 3.1.-.-)	UNQ550/PRO1107	Homo sapiens (Human)	477	NA	ursolic acid	五灵脂	gancao	511	MOL000511	Ectonucleotide pyrophosphatase/phosphodiesterase family member 7
742	Q9UJF2	reviewed	NGAP_HUMAN	Ras GTPase-activating protein nGAP (RAS protein activator-like 2)	RASAL2	Homo sapiens (Human)	1139	MOL000098	quercetin	红花	gancao	98	MOL000098	Ras GTPase-activating protein 1
743	Q9UJF2	reviewed	NGAP_HUMAN	Ras GTPase-activating protein nGAP (RAS protein activator-like 2)	NGAP	Homo sapiens (Human)	1139	MOL000098	quercetin	红花	gancao	98	MOL000098	Ras GTPase-activating protein 1
744	Q9ULM3	reviewed	YETS2_HUMAN	YEATS domain-containing protein 2	YEATS2	Homo sapiens (Human)	1422	MOL000098	quercetin	红花	gancao	98	MOL000098	ETS domain-containing protein Elk-1
745	Q9ULM3	reviewed	YETS2_HUMAN	YEATS domain-containing protein 2	KIAA1197	Homo sapiens (Human)	1422	MOL000098	quercetin	红花	gancao	98	MOL000098	ETS domain-containing protein Elk-1
746	Q9UMF0	reviewed	ICAM5_HUMAN	Intercellular adhesion molecule 5 (ICAM-5) (Telencephalin)	ICAM5	Homo sapiens (Human)	924	MOL000098	quercetin	红花	gancao	98	MOL000098	Intercellular adhesion molecule 1
747	Q9UMF0	reviewed	ICAM5_HUMAN	Intercellular adhesion molecule 5 (ICAM-5) (Telencephalin)	TLCN	Homo sapiens (Human)	924	MOL000098	quercetin	红花	gancao	98	MOL000098	Intercellular adhesion molecule 1
748	Q9UMF0	reviewed	ICAM5_HUMAN	Intercellular adhesion molecule 5 (ICAM-5) (Telencephalin)	TLN	Homo sapiens (Human)	924	MOL000098	quercetin	红花	gancao	98	MOL000098	Intercellular adhesion molecule 1
749	Q9UMQ3	reviewed	BARX2_HUMAN	Homeobox protein BarH-like 2	BARX2	Homo sapiens (Human)	279	MOL000098	quercetin	红花	gancao	98	MOL000098	Homeobox protein Nkx-3.1
750	Q9UMX2	reviewed	OAZ3_HUMAN	Ornithine decarboxylase antizyme 3 (AZ3) (ODC-Az 3)	OAZ3	Homo sapiens (Human)	235	MOL000098	quercetin	红花	gancao	98	MOL000098	Ornithine decarboxylase
751	Q9UPN7	reviewed	PP6R1_HUMAN	Serine/threonine-protein phosphatase 6 regulatory subunit 1 (SAPS domain family member 1)	PPP6R1	Homo sapiens (Human)	881	MOL000422	kaempferol	红花	gancao	422	MOL000422	Serine/threonine-protein phosphatase 2B catalytic subunit alpha isoform
752	Q9UPN7	reviewed	PP6R1_HUMAN	Serine/threonine-protein phosphatase 6 regulatory subunit 1 (SAPS domain family member 1)	KIAA1115	Homo sapiens (Human)	881	MOL000422	kaempferol	红花	gancao	422	MOL000422	Serine/threonine-protein phosphatase 2B catalytic subunit alpha isoform
753	Q9UPN7	reviewed	PP6R1_HUMAN	Serine/threonine-protein phosphatase 6 regulatory subunit 1 (SAPS domain family member 1)	PP6R1	Homo sapiens (Human)	881	MOL000422	kaempferol	红花	gancao	422	MOL000422	Serine/threonine-protein phosphatase 2B catalytic subunit alpha isoform
754	Q9UPN7	reviewed	PP6R1_HUMAN	Serine/threonine-protein phosphatase 6 regulatory subunit 1 (SAPS domain family member 1)	SAPS1	Homo sapiens (Human)	881	MOL000422	kaempferol	红花	gancao	422	MOL000422	Serine/threonine-protein phosphatase 2B catalytic subunit alpha isoform
755	Q9Y233	reviewed	PDE10_HUMAN	cAMP and cAMP-inhibited cGMP 3',5'-cyclic phosphodiesterase 10A (EC 3.1.4.17)	PDE10A	Homo sapiens (Human)	1055	MOL002897	epiberberine	牛膝	niuxi	2897	MOL002897	cAMP and cAMP-inhibited cGMP 3',5'-cyclic phosphodiesterase 10A
756	Q9Y252	reviewed	RNF6_HUMAN	E3 ubiquitin-protein ligase RNF6 (EC 2.3.2.27)	RNF6	Homo sapiens (Human)	685	MOL000006	luteolin	红花	honghua	6	MOL000006	E3 ubiquitin-protein ligase Mdm2
757	Q9Y252	reviewed	RNF6_HUMAN	E3 ubiquitin-protein ligase RNF6 (EC 2.3.2.27)	SPG2	Homo sapiens (Human)	685	MOL000006	luteolin	红花	honghua	6	MOL000006	E3 ubiquitin-protein ligase Mdm2
758	Q9Y2B5	reviewed	VP9D1_HUMAN	VPS9 domain-containing protein 1 (Protein ATP-BL)	VPS9D1	Homo sapiens (Human)	631	MOL000098	quercetin	红花	gancao	98	MOL000098	ETS domain-containing protein Elk-1
759	Q9Y2B5	reviewed	VP9D1_HUMAN	VPS9 domain-containing protein 1 (Protein ATP-BL)	ATPBL	Homo sapiens (Human)	631	MOL000098	quercetin	红花	gancao	98	MOL000098	ETS domain-containing protein Elk-1
760	Q9Y2B5	reviewed	VP9D1_HUMAN	VPS9 domain-containing protein 1 (Protein ATP-BL)	C16orf7	Homo sapiens (Human)	631	MOL000098	quercetin	红花	gancao	98	MOL000098	ETS domain-containing protein Elk-1
761	Q9Y2F9	reviewed	BTBD3_HUMAN	BTB/POZ domain-containing protein 3	BTBD3	Homo sapiens (Human)	522	MOL000098	quercetin	红花	gancao	98	MOL000098	ETS domain-containing protein Elk-1
762	Q9Y2F9	reviewed	BTBD3_HUMAN	BTB/POZ domain-containing protein 3	KIAA0952	Homo sapiens (Human)	522	MOL000098	quercetin	红花	gancao	98	MOL000098	ETS domain-containing protein Elk-1
763	Q9Y2K5	reviewed	R3HD2_HUMAN	R3H domain-containing protein 2	R3HDM2	Homo sapiens (Human)	976	MOL000098	quercetin	红花	gancao	98	MOL000098	ETS domain-containing protein Elk-1
764	Q9Y2K5	reviewed	R3HD2_HUMAN	R3H domain-containing protein 2	KIAA1002	Homo sapiens (Human)	976	MOL000098	quercetin	红花	gancao	98	MOL000098	ETS domain-containing protein Elk-1
765	Q9Y490	reviewed	TLN1_HUMAN	Talin-1	TLN1	Homo sapiens (Human)	2541	MOL000098	quercetin	红花	gancao	98	MOL000098	Caveolin-1
766	Q9Y490	reviewed	TLN1_HUMAN	Talin-1	KIAA1027	Homo sapiens (Human)	2541	MOL000098	quercetin	红花	gancao	98	MOL000098	Caveolin-1
767	Q9Y4H2	reviewed	IRS2_HUMAN	Insulin receptor substrate 2 (IRS-2)	IRS2	Homo sapiens (Human)	1338	MOL000098	quercetin	红花	gancao	98	MOL000098	Insulin receptor
768	Q9Y6G5	reviewed	COMDA_HUMAN	COMM domain-containing protein 10	COMMD10	Homo sapiens (Human)	202	MOL000098	quercetin	红花	gancao	98	MOL000098	ETS domain-containing protein Elk-1
769	Q9Y6G5	reviewed	COMDA_HUMAN	COMM domain-containing protein 10	HSPC305	Homo sapiens (Human)	202	MOL000098	quercetin	红花	gancao	98	MOL000098	ETS domain-containing protein Elk-1
770	Q9Y6G5	reviewed	COMDA_HUMAN	COMM domain-containing protein 10	PTD002	Homo sapiens (Human)	202	MOL000098	quercetin	红花	gancao	98	MOL000098	ETS domain-containing protein Elk-1
771	Q9Y6H8	reviewed	CXA3_HUMAN	Gap junction alpha-3 protein (Connexin-46) (Cx46)	GJA3	Homo sapiens (Human)	435	MOL000098	quercetin	红花	gancao	98	MOL000098	Gap junction alpha-1 protein
772	A2RUS2	reviewed	DEND3_HUMAN	DENN domain-containing protein 3	DENND3	Homo sapiens (Human)	1198	MOL000098	quercetin	红花	gancao	98	MOL000098	ETS domain-containing protein Elk-1
773	A2RUS2	reviewed	DEND3_HUMAN	DENN domain-containing protein 3	KIAA0870	Homo sapiens (Human)	1198	MOL000098	quercetin	红花	gancao	98	MOL000098	ETS domain-containing protein Elk-1
774	A4FU49	reviewed	SH321_HUMAN	SH3 domain-containing protein 21	SH3D21	Homo sapiens (Human)	640	MOL000098	quercetin	红花	gancao	98	MOL000098	ETS domain-containing protein Elk-1
775	A4FU49	reviewed	SH321_HUMAN	SH3 domain-containing protein 21	C1orf113	Homo sapiens (Human)	640	MOL000098	quercetin	红花	gancao	98	MOL000098	ETS domain-containing protein Elk-1
776	A6NGC4	reviewed	TLCD2_HUMAN	TLC domain-containing protein 2	TLCD2	Homo sapiens (Human)	264	MOL000098	quercetin	红花	gancao	98	MOL000098	ETS domain-containing protein Elk-1
777	A6NHN0	reviewed	OTOL1_HUMAN	Otolin-1	OTOL1	Homo sapiens (Human)	477	MOL000098	quercetin	红花	gancao	98	MOL000098	Stromelysin-1
778	B3EWG5	reviewed	FM25C_HUMAN	Protein FAM25C	FAM25C	Homo sapiens (Human)	89	MOL000098	quercetin	红花	gancao	98	MOL000098	Protein CBFA2T1
779	O00570	reviewed	SOX1_HUMAN	Transcription factor SOX-1	SOX1	Homo sapiens (Human)	391	MOL000358	beta-sitosterol	秦艽	dangui	358	MOL000358	Transcription factor AP-1
780	O15370	reviewed	SOX12_HUMAN	Transcription factor SOX-12 (Protein SOX-22)	SOX12	Homo sapiens (Human)	315	MOL000358	beta-sitosterol	秦艽	dangui	358	MOL000358	Transcription factor AP-1
781	O15370	reviewed	SOX12_HUMAN	Transcription factor SOX-12 (Protein SOX-22)	SOX22	Homo sapiens (Human)	315	MOL000358	beta-sitosterol	秦艽	dangui	358	MOL000358	Transcription factor AP-1
782	O60279	reviewed	SUSD5_HUMAN	Sushi domain-containing protein 5	SUSD5	Homo sapiens (Human)	629	MOL002714	baicalein	红花	honghua	2714	MOL002714	Tudor domain-containing protein 7
783	O60279	reviewed	SUSD5_HUMAN	Sushi domain-containing protein 5	KIAA0527	Homo sapiens (Human)	629	MOL002714	baicalein	红花	honghua	2714	MOL002714	Tudor domain-containing protein 7
784	O75064	reviewed	DEN4B_HUMAN	DENN domain-containing protein 4B	DENND4B	Homo sapiens (Human)	1496	MOL000098	quercetin	红花	gancao	98	MOL000098	ETS domain-containing protein Elk-1
785	O75064	reviewed	DEN4B_HUMAN	DENN domain-containing protein 4B	KIAA0476	Homo sapiens (Human)	1496	MOL000098	quercetin	红花	gancao	98	MOL000098	ETS domain-containing protein Elk-1
786	O75310	reviewed	UDB11_HUMAN	UDP-glucuronosyltransferase 2B11 (UDPGT 2B11) (EC 2.4.1.17)	UGT2B11	Homo sapiens (Human)	529	MOL004328	naringenin	甘草	gancao	4328	MOL004328	UDP-glucuronosyltransferase 1-1
787	O94988	reviewed	FA13A_HUMAN	Protein FAM13A	FAM13A	Homo sapiens (Human)	1023	MOL000098	quercetin	红花	gancao	98	MOL000098	Protein CBFA2T1
788	O94988	reviewed	FA13A_HUMAN	Protein FAM13A	FAM13A1	Homo sapiens (Human)	1023	MOL000098	quercetin	红花	gancao	98	MOL000098	Protein CBFA2T1
789	O94988	reviewed	FA13A_HUMAN	Protein FAM13A	KIAA0914	Homo sapiens (Human)	1023	MOL000098	quercetin	红花	gancao	98	MOL000098	Protein CBFA2T1
790	O95190	reviewed	OAZ2_HUMAN	Ornithine decarboxylase antizyme 2 (AZ2) (ODC-Az 2)	OAZ2	Homo sapiens (Human)	189	MOL000098	quercetin	红花	gancao	98	MOL000098	Ornithine decarboxylase
791	P36537	reviewed	UDB10_HUMAN	UDP-glucuronosyltransferase 2B10 (UDPGT 2B10) (EC 2.4.1.17)	UGT2B10	Homo sapiens (Human)	528	MOL004328	naringenin	甘草	gancao	4328	MOL004328	UDP-glucuronosyltransferase 1-1
792	P56179	reviewed	DLX6_HUMAN	Homeobox protein DLX-6	DLX6	Homo sapiens (Human)	175	MOL000098	quercetin	红花	gancao	98	MOL000098	Homeobox protein Nkx-3.1
793	Q14094	reviewed	CCNI_HUMAN	Cyclin-I	CCNI	Homo sapiens (Human)	377	MOL002135	Myricanone	川芎	chuanqiong	2135	MOL002135	Cyclin-A2
794	Q15283	reviewed	RASA2_HUMAN	Ras GTPase-activating protein 2 (GTPase-activating protein 1m) (GAP1m)	RASA2	Homo sapiens (Human)	850	MOL000098	quercetin	红花	gancao	98	MOL000098	Ras GTPase-activating protein 1
795	Q15283	reviewed	RASA2_HUMAN	Ras GTPase-activating protein 2 (GTPase-activating protein 1m) (GAP1m)	GAP1M	Homo sapiens (Human)	850	MOL000098	quercetin	红花	gancao	98	MOL000098	Ras GTPase-activating protein 1
796	Q15283	reviewed	RASA2_HUMAN	Ras GTPase-activating protein 2 (GTPase-activating protein 1m) (GAP1m)	RASGAP	Homo sapiens (Human)	850	MOL000098	quercetin	红花	gancao	98	MOL000098	Ras GTPase-activating protein 1
797	Q16589	reviewed	CCNG2_HUMAN	Cyclin-G2	CCNG2	Homo sapiens (Human)	344	MOL002135	Myricanone	川芎	chuanqiong	2135	MOL002135	Cyclin-A2
798	Q3SY77	reviewed	UD3A2_HUMAN	UDP-glucuronosyltransferase 3A2 (UDPGT 3A2) (EC 2.4.1.17)	UGT3A2	Homo sapiens (Human)	523	MOL004328	naringenin	甘草	gancao	4328	MOL004328	UDP-glucuronosyltransferase 1-1
799	Q3SY77	reviewed	UD3A2_HUMAN	UDP-glucuronosyltransferase 3A2 (UDPGT 3A2) (EC 2.4.1.17)	PSEC0073	Homo sapiens (Human)	523	MOL004328	naringenin	甘草	gancao	4328	MOL004328	UDP-glucuronosyltransferase 1-1
800	Q3SY77	reviewed	UD3A2_HUMAN	UDP-glucuronosyltransferase 3A2 (UDPGT 3A2) (EC 2.4.1.17)	UNQ842/PRO1780	Homo sapiens (Human)	523	MOL004328	naringenin	甘草	gancao	4328	MOL004328	UDP-glucuronosyltransferase 1-1
801	Q5JTH9	reviewed	RRP12_HUMAN	RRP12-like protein	RRP12	Homo sapiens (Human)	1297	MOL000098	quercetin	红花	gancao	98	MOL000098	Bcl-2-like protein 1
802	Q5JTH9	reviewed	RRP12_HUMAN	RRP12-like protein	KIAA0690	Homo sapiens (Human)	1297	MOL000098	quercetin	红花	gancao	98	MOL000098	Bcl-2-like protein 1
803	Q5RHP9	reviewed	ERIC3_HUMAN	Glutamate-rich protein 3	ERICH3	Homo sapiens (Human)	1530	MOL001328	2,3-didehydro GA70	桃仁	taoren	1328	MOL001328	Glutamate receptor 2
804	Q5RHP9	reviewed	ERIC3_HUMAN	Glutamate-rich protein 3	C1orf173	Homo sapiens (Human)	1530	MOL001328	2,3-didehydro GA70	桃仁	taoren	1328	MOL001328	Glutamate receptor 2
805	Q5SZJ8	reviewed	BEND6_HUMAN	BEN domain-containing protein 6	BEND6	Homo sapiens (Human)	279	MOL000098	quercetin	红花	gancao	98	MOL000098	ETS domain-containing protein Elk-1
806	Q5SZJ8	reviewed	BEND6_HUMAN	BEN domain-containing protein 6	C6orf65	Homo sapiens (Human)	279	MOL000098	quercetin	红花	gancao	98	MOL000098	ETS domain-containing protein Elk-1
807	Q5VV17	reviewed	OTUD1_HUMAN	OTU domain-containing protein 1 (EC 3.4.19.12) (DUBA-7)	OTUD1	Homo sapiens (Human)	481	MOL000098	quercetin	红花	gancao	98	MOL000098	ETS domain-containing protein Elk-1
808	Q5VV17	reviewed	OTUD1_HUMAN	OTU domain-containing protein 1 (EC 3.4.19.12) (DUBA-7)	DUBA7	Homo sapiens (Human)	481	MOL000098	quercetin	红花	gancao	98	MOL000098	ETS domain-containing protein Elk-1
809	Q5VV17	reviewed	OTUD1_HUMAN	OTU domain-containing protein 1 (EC 3.4.19.12) (DUBA-7)	OTDC1	Homo sapiens (Human)	481	MOL000098	quercetin	红花	gancao	98	MOL000098	ETS domain-containing protein Elk-1
810	Q658Y4	reviewed	F91A1_HUMAN	Protein FAM91A1	FAM91A1	Homo sapiens (Human)	838	MOL000098	quercetin	红花	gancao	98	MOL000098	Protein CBFA2T1
811	Q68D51	reviewed	DEN2C_HUMAN	DENN domain-containing protein 2C	DENND2C	Homo sapiens (Human)	928	MOL000098	quercetin	红花	gancao	98	MOL000098	ETS domain-containing protein Elk-1
812	Q6NUS8	reviewed	UD3A1_HUMAN	UDP-glucuronosyltransferase 3A1 (UDPGT 3A1) (EC 2.4.1.17)	UGT3A1	Homo sapiens (Human)	523	MOL004328	naringenin	甘草	gancao	4328	MOL004328	UDP-glucuronosyltransferase 1-1
813	Q6UWL2	reviewed	SUSD1_HUMAN	Sushi domain-containing protein 1	SUSD1	Homo sapiens (Human)	747	MOL002714	baicalein	红花	honghua	2714	MOL002714	Tudor domain-containing protein 7
814	Q6UWL2	reviewed	SUSD1_HUMAN	Sushi domain-containing protein 1	UNQ2438/PRO4999	Homo sapiens (Human)	747	MOL002714	baicalein	红花	honghua	2714	MOL002714	Tudor domain-containing protein 7
815	Q6ZMY3	reviewed	SPOC1_HUMAN	SPOC domain-containing protein 1	SPOCD1	Homo sapiens (Human)	1216	MOL000098	quercetin	红花	gancao	98	MOL000098	ETS domain-containing protein Elk-1
816	Q6ZRI8	reviewed	RHG36_HUMAN	Rho GTPase-activating protein 36	ARHGAP36	Homo sapiens (Human)	547	MOL000098	quercetin	红花	gancao	98	MOL000098	Ras GTPase-activating protein 1
817	Q6ZTQ3	reviewed	RASF6_HUMAN	Ras association domain-containing protein 6	RASSF6	Homo sapiens (Human)	369	MOL000098	quercetin	红花	gancao	98	MOL000098	Ras association domain-containing protein 1
818	Q6ZUT9	reviewed	DEN5B_HUMAN	DENN domain-containing protein 5B (Rab6IP1-like protein)	DENND5B	Homo sapiens (Human)	1274	MOL000098	quercetin	红花	gancao	98	MOL000098	ETS domain-containing protein Elk-1
819	Q86W67	reviewed	F228A_HUMAN	Protein FAM228A	FAM228A	Homo sapiens (Human)	206	MOL000098	quercetin	红花	gancao	98	MOL000098	Protein CBFA2T1
820	Q86W67	reviewed	F228A_HUMAN	Protein FAM228A	C2orf84	Homo sapiens (Human)	206	MOL000098	quercetin	红花	gancao	98	MOL000098	Protein CBFA2T1
821	Q86X83	reviewed	COMD2_HUMAN	COMM domain-containing protein 2	COMMD2	Homo sapiens (Human)	199	MOL000098	quercetin	红花	gancao	98	MOL000098	ETS domain-containing protein Elk-1
822	Q86X83	reviewed	COMD2_HUMAN	COMM domain-containing protein 2	HSPC042	Homo sapiens (Human)	199	MOL000098	quercetin	红花	gancao	98	MOL000098	ETS domain-containing protein Elk-1
823	Q86X83	reviewed	COMD2_HUMAN	COMM domain-containing protein 2	My004	Homo sapiens (Human)	199	MOL000098	quercetin	红花	gancao	98	MOL000098	ETS domain-containing protein Elk-1
824	Q86XD5	reviewed	F131B_HUMAN	Protein FAM131B	FAM131B	Homo sapiens (Human)	332	MOL000098	quercetin	红花	gancao	98	MOL000098	Protein CBFA2T1
825	Q86XD5	reviewed	F131B_HUMAN	Protein FAM131B	KIAA0773	Homo sapiens (Human)	332	MOL000098	quercetin	红花	gancao	98	MOL000098	Protein CBFA2T1
826	Q86XT9	reviewed	TM219_HUMAN	Insulin-like growth factor-binding protein 3 receptor (IGFBP-3R) (Transmembrane protein 219)	TMEM219	Homo sapiens (Human)	240	MOL000098	quercetin	红花	gancao	98	MOL000098	Insulin-like growth factor-binding protein 3
827	Q86Y22	reviewed	CONA1_HUMAN	Collagen alpha-1(XXIII) chain	COL23A1	Homo sapiens (Human)	540	MOL000098	quercetin	红花	gancao	98	MOL000098	Collagen alpha-1(I) chain
828	Q8IZT9	reviewed	FAM9C_HUMAN	Protein FAM9C	FAM9C	Homo sapiens (Human)	166	MOL000098	quercetin	红花	gancao	98	MOL000098	Protein CBFA2T1
829	Q8N128	reviewed	F177A_HUMAN	Protein FAM177A1	FAM177A1	Homo sapiens (Human)	213	MOL000098	quercetin	红花	gancao	98	MOL000098	Protein CBFA2T1
830	Q8N128	reviewed	F177A_HUMAN	Protein FAM177A1	C14orf24	Homo sapiens (Human)	213	MOL000098	quercetin	红花	gancao	98	MOL000098	Protein CBFA2T1
831	Q8N7A1	reviewed	KLDC1_HUMAN	Kelch domain-containing protein 1	KLHDC1	Homo sapiens (Human)	406	MOL000098	quercetin	红花	gancao	98	MOL000098	ETS domain-containing protein Elk-1
832	Q8N7A1	reviewed	KLDC1_HUMAN	Kelch domain-containing protein 1	MSTP025	Homo sapiens (Human)	406	MOL000098	quercetin	红花	gancao	98	MOL000098	ETS domain-containing protein Elk-1
833	Q8N7B1	reviewed	HORM2_HUMAN	HORMA domain-containing protein 2	HORMAD2	Homo sapiens (Human)	307	MOL000098	quercetin	红花	gancao	98	MOL000098	ETS domain-containing protein Elk-1
834	Q8N7P3	reviewed	CLD22_HUMAN	Claudin-22	CLDN22	Homo sapiens (Human)	220	MOL000098	quercetin	红花	gancao	98	MOL000098	Claudin-4
835	Q8NAT2	reviewed	TDRD5_HUMAN	Tudor domain-containing protein 5	TDRD5	Homo sapiens (Human)	981	MOL002714	baicalein	红花	honghua	2714	MOL002714	Tudor domain-containing protein 7
836	Q8NAT2	reviewed	TDRD5_HUMAN	Tudor domain-containing protein 5	TUDOR3	Homo sapiens (Human)	981	MOL002714	baicalein	红花	honghua	2714	MOL002714	Tudor domain-containing protein 7
837	Q8NB25	reviewed	F184A_HUMAN	Protein FAM184A	FAM184A	Homo sapiens (Human)	1140	MOL000098	quercetin	红花	gancao	98	MOL000098	Protein CBFA2T1
838	Q8NB25	reviewed	F184A_HUMAN	Protein FAM184A	C6orf60	Homo sapiens (Human)	1140	MOL000098	quercetin	红花	gancao	98	MOL000098	Protein CBFA2T1
839	Q8NHQ8	reviewed	RASF8_HUMAN	Ras association domain-containing protein 8 (Carcinoma-associated protein HOJ-1)	RASSF8	Homo sapiens (Human)	419	MOL000098	quercetin	红花	gancao	98	MOL000098	Ras association domain-containing protein 1
840	Q8NHQ8	reviewed	RASF8_HUMAN	Ras association domain-containing protein 8 (Carcinoma-associated protein HOJ-1)	C12orf2	Homo sapiens (Human)	419	MOL000098	quercetin	红花	gancao	98	MOL000098	Ras association domain-containing protein 1
841	Q8NI32	reviewed	LPD6B_HUMAN	Ly6/PLAUR domain-containing protein 6B	LYPD6B	Homo sapiens (Human)	183	MOL000098	quercetin	红花	gancao	98	MOL000098	ETS domain-containing protein Elk-1
842	Q8TBB5	reviewed	KLDC4_HUMAN	Kelch domain-containing protein 4	KLHDC4	Homo sapiens (Human)	520	MOL000098	quercetin	红花	gancao	98	MOL000098	ETS domain-containing protein Elk-1
843	Q8TC76	reviewed	F110B_HUMAN	Protein FAM110B	FAM110B	Homo sapiens (Human)	370	MOL000098	quercetin	红花	gancao	98	MOL000098	Protein CBFA2T1
844	Q8TC76	reviewed	F110B_HUMAN	Protein FAM110B	C8orf72	Homo sapiens (Human)	370	MOL000098	quercetin	红花	gancao	98	MOL000098	Protein CBFA2T1
845	Q8TD20	reviewed	GTR12_HUMAN	Solute carrier family 2, facilitated glucose transporter member 12 (Glucose transporter type 12) (GLUT-12)	SLC2A12	Homo sapiens (Human)	617	MOL000098	quercetin	红花	gancao	98	MOL000098	Solute carrier family 2, facilitated glucose transporter member 4
846	Q8TD20	reviewed	GTR12_HUMAN	Solute carrier family 2, facilitated glucose transporter member 12 (Glucose transporter type 12) (GLUT-12)	GLUT12	Homo sapiens (Human)	617	MOL000098	quercetin	红花	gancao	98	MOL000098	Solute carrier family 2, facilitated glucose transporter member 4
847	Q8TF64	reviewed	GIPC3_HUMAN	PDZ domain-containing protein GIPC3	GIPC3	Homo sapiens (Human)	312	MOL000098	quercetin	红花	gancao	98	MOL000098	ETS domain-containing protein Elk-1
848	Q8TF64	reviewed	GIPC3_HUMAN	PDZ domain-containing protein GIPC3	C19orf64	Homo sapiens (Human)	312	MOL000098	quercetin	红花	gancao	98	MOL000098	ETS domain-containing protein Elk-1
849	Q92664	reviewed	TF3A_HUMAN	Transcription factor IIIA (TFIIIA)	GTF3A	Homo sapiens (Human)	365	MOL000358	beta-sitosterol	秦艽	dangui	358	MOL000358	Transcription factor AP-1
850	Q96HL8	reviewed	SH3Y1_HUMAN	SH3 domain-containing YSC84-like protein 1	SH3YL1	Homo sapiens (Human)	342	MOL000098	quercetin	红花	gancao	98	MOL000098	ETS domain-containing protein Elk-1
851	Q96JK4	reviewed	HIPL1_HUMAN	HHIP-like protein 1	HHIPL1	Homo sapiens (Human)	782	MOL000098	quercetin	红花	gancao	98	MOL000098	Bcl-2-like protein 1
852	Q96JK4	reviewed	HIPL1_HUMAN	HHIP-like protein 1	HHIP2	Homo sapiens (Human)	782	MOL000098	quercetin	红花	gancao	98	MOL000098	Bcl-2-like protein 1
853	Q96JK4	reviewed	HIPL1_HUMAN	HHIP-like protein 1	KIAA1822	Homo sapiens (Human)	782	MOL000098	quercetin	红花	gancao	98	MOL000098	Bcl-2-like protein 1
854	Q96JK4	reviewed	HIPL1_HUMAN	HHIP-like protein 1	UNQ9245/PRO34761	Homo sapiens (Human)	782	MOL000098	quercetin	红花	gancao	98	MOL000098	Bcl-2-like protein 1
855	Q96KS9	reviewed	F167A_HUMAN	Protein FAM167A	FAM167A	Homo sapiens (Human)	214	MOL000098	quercetin	红花	gancao	98	MOL000098	Protein CBFA2T1
856	Q96KS9	reviewed	F167A_HUMAN	Protein FAM167A	C8orf13	Homo sapiens (Human)	214	MOL000098	quercetin	红花	gancao	98	MOL000098	Protein CBFA2T1
857	Q96RP8	reviewed	KCNA7_HUMAN	Potassium voltage-gated channel subfamily A member 7 (Voltage-gated potassium channel subunit Kv1.7)	KCNA7	Homo sapiens (Human)	456	MOL000358	beta-sitosterol	秦艽	dangui	358	MOL000358	Potassium voltage-gated channel subfamily H member 2
858	Q9BPY3	reviewed	F118B_HUMAN	Protein FAM118B	FAM118B	Homo sapiens (Human)	351	MOL000098	quercetin	红花	gancao	98	MOL000098	Protein CBFA2T1
859	Q9BQI9	reviewed	NRIP2_HUMAN	Nuclear receptor-interacting protein 2	NRIP2	Homo sapiens (Human)	281	MOL000359	sitosterol	秦艽	chuanqiong	359	MOL000359	Nuclear receptor coactivator 2
860	Q9C010	reviewed	IPKB_HUMAN	cAMP-dependent protein kinase inhibitor beta (PKI-beta)	PKIB	Homo sapiens (Human)	78	MOL001792	DFV	甘草	gancao	1792	MOL001792	cAMP-dependent protein kinase inhibitor alpha
861	Q9C010	reviewed	IPKB_HUMAN	cAMP-dependent protein kinase inhibitor beta (PKI-beta)	PRKACN2	Homo sapiens (Human)	78	MOL001792	DFV	甘草	gancao	1792	MOL001792	cAMP-dependent protein kinase inhibitor alpha
862	Q9C0H5	reviewed	RHG39_HUMAN	Rho GTPase-activating protein 39	ARHGAP39	Homo sapiens (Human)	1083	MOL000098	quercetin	红花	gancao	98	MOL000098	Ras GTPase-activating protein 1
863	Q9C0H5	reviewed	RHG39_HUMAN	Rho GTPase-activating protein 39	KIAA1688	Homo sapiens (Human)	1083	MOL000098	quercetin	红花	gancao	98	MOL000098	Ras GTPase-activating protein 1
864	Q9GZP4	reviewed	PITH1_HUMAN	PITH domain-containing protein 1	PITHD1	Homo sapiens (Human)	211	MOL000098	quercetin	红花	gancao	98	MOL000098	ETS domain-containing protein Elk-1
865	Q9GZP4	reviewed	PITH1_HUMAN	PITH domain-containing protein 1	C1orf128	Homo sapiens (Human)	211	MOL000098	quercetin	红花	gancao	98	MOL000098	ETS domain-containing protein Elk-1
866	Q9GZP4	reviewed	PITH1_HUMAN	PITH domain-containing protein 1	AD039	Homo sapiens (Human)	211	MOL000098	quercetin	红花	gancao	98	MOL000098	ETS domain-containing protein Elk-1
867	Q9GZP4	reviewed	PITH1_HUMAN	PITH domain-containing protein 1	HT014	Homo sapiens (Human)	211	MOL000098	quercetin	红花	gancao	98	MOL000098	ETS domain-containing protein Elk-1
868	Q9GZP4	reviewed	PITH1_HUMAN	PITH domain-containing protein 1	PP603	Homo sapiens (Human)	211	MOL000098	quercetin	红花	gancao	98	MOL000098	ETS domain-containing protein Elk-1
869	Q9NRY5	reviewed	F1142_HUMAN	Protein FAM114A2	FAM114A2	Homo sapiens (Human)	505	MOL000098	quercetin	红花	gancao	98	MOL000098	Protein CBFA2T1
870	Q9NRY5	reviewed	F1142_HUMAN	Protein FAM114A2	C5orf3	Homo sapiens (Human)	505	MOL000098	quercetin	红花	gancao	98	MOL000098	Protein CBFA2T1
871	Q9NUQ8	reviewed	ABCF3_HUMAN	ATP-binding cassette sub-family F member 3	ABCF3	Homo sapiens (Human)	709	MOL000098	quercetin	红花	gancao	98	MOL000098	ATP-binding cassette sub-family G member 2
872	Q9NVR7	reviewed	TBCC1_HUMAN	TBCC domain-containing protein 1	TBCCD1	Homo sapiens (Human)	557	MOL000098	quercetin	红花	gancao	98	MOL000098	ETS domain-containing protein Elk-1
873	Q9NW68	reviewed	BSDC1_HUMAN	BSD domain-containing protein 1	BSDC1	Homo sapiens (Human)	430	MOL000098	quercetin	红花	gancao	98	MOL000098	ETS domain-containing protein Elk-1
874	Q9NW68	reviewed	BSDC1_HUMAN	BSD domain-containing protein 1	UNQ2494/PRO5781	Homo sapiens (Human)	430	MOL000098	quercetin	红花	gancao	98	MOL000098	ETS domain-containing protein Elk-1
875	Q9NX08	reviewed	COMD8_HUMAN	COMM domain-containing protein 8	COMMD8	Homo sapiens (Human)	183	MOL000098	quercetin	红花	gancao	98	MOL000098	ETS domain-containing protein Elk-1
876	Q9NX08	reviewed	COMD8_HUMAN	COMM domain-containing protein 8	MDS022	Homo sapiens (Human)	183	MOL000098	quercetin	红花	gancao	98	MOL000098	ETS domain-containing protein Elk-1
877	Q9NXF7	reviewed	DCA16_HUMAN	DDB1- and CUL4-associated factor 16	DCAF16	Homo sapiens (Human)	216	MOL000098	quercetin	红花	gancao	98	MOL000098	DDB1- and CUL4-associated factor 5
878	Q9NXF7	reviewed	DCA16_HUMAN	DDB1- and CUL4-associated factor 16	C4orf30	Homo sapiens (Human)	216	MOL000098	quercetin	红花	gancao	98	MOL000098	DDB1- and CUL4-associated factor 5
879	Q9NY57	reviewed	ST32B_HUMAN	Serine/threonine-protein kinase 32B (EC 2.7.11.1) (Yet another novel kinase 2)	STK32B	Homo sapiens (Human)	414	MOL000098	quercetin	红花	gancao	98	MOL000098	Serine/threonine-protein kinase Chk2
880	Q9NY57	reviewed	ST32B_HUMAN	Serine/threonine-protein kinase 32B (EC 2.7.11.1) (Yet another novel kinase 2)	YANK2	Homo sapiens (Human)	414	MOL000098	quercetin	红花	gancao	98	MOL000098	Serine/threonine-protein kinase Chk2
881	Q9NY57	reviewed	ST32B_HUMAN	Serine/threonine-protein kinase 32B (EC 2.7.11.1) (Yet another novel kinase 2)	UNQ3003/PRO9744	Homo sapiens (Human)	414	MOL000098	quercetin	红花	gancao	98	MOL000098	Serine/threonine-protein kinase Chk2
882	Q9P203	reviewed	BTBD7_HUMAN	BTB/POZ domain-containing protein 7	BTBD7	Homo sapiens (Human)	1132	MOL000098	quercetin	红花	gancao	98	MOL000098	ETS domain-containing protein Elk-1
883	Q9P203	reviewed	BTBD7_HUMAN	BTB/POZ domain-containing protein 7	KIAA1525	Homo sapiens (Human)	1132	MOL000098	quercetin	红花	gancao	98	MOL000098	ETS domain-containing protein Elk-1
884	Q9P2Z0	reviewed	THA10_HUMAN	THAP domain-containing protein 10	THAP10	Homo sapiens (Human)	257	MOL000098	quercetin	红花	gancao	98	MOL000098	ETS domain-containing protein Elk-1
885	Q9ULE3	reviewed	DEN2A_HUMAN	DENN domain-containing protein 2A	DENND2A	Homo sapiens (Human)	1009	MOL000098	quercetin	红花	gancao	98	MOL000098	ETS domain-containing protein Elk-1
886	Q9ULE3	reviewed	DEN2A_HUMAN	DENN domain-containing protein 2A	KIAA1277	Homo sapiens (Human)	1009	MOL000098	quercetin	红花	gancao	98	MOL000098	ETS domain-containing protein Elk-1
887	Q9Y651	reviewed	SOX21_HUMAN	Transcription factor SOX-21 (SOX-A)	SOX21	Homo sapiens (Human)	276	MOL000358	beta-sitosterol	秦艽	dangui	358	MOL000358	Transcription factor AP-1
888	Q9Y651	reviewed	SOX21_HUMAN	Transcription factor SOX-21 (SOX-A)	SOX25	Homo sapiens (Human)	276	MOL000358	beta-sitosterol	秦艽	dangui	358	MOL000358	Transcription factor AP-1
889	Q9Y651	reviewed	SOX21_HUMAN	Transcription factor SOX-21 (SOX-A)	SOXA	Homo sapiens (Human)	276	MOL000358	beta-sitosterol	秦艽	dangui	358	MOL000358	Transcription factor AP-1
890	A0A1B0GTK4	reviewed	F237A_HUMAN	Protein FAM237A	FAM237A	Homo sapiens (Human)	181	MOL000098	quercetin	红花	gancao	98	MOL000098	Protein CBFA2T1
891	A0A1B0GVD1	reviewed	F237B_HUMAN	Protein FAM237B	FAM237B	Homo sapiens (Human)	139	MOL000098	quercetin	红花	gancao	98	MOL000098	Protein CBFA2T1
892	A5PL33	reviewed	KRBA1_HUMAN	Protein KRBA1	KRBA1	Homo sapiens (Human)	1030	MOL000098	quercetin	红花	gancao	98	MOL000098	Protein CBFA2T1
893	A5PL33	reviewed	KRBA1_HUMAN	Protein KRBA1	KIAA1862	Homo sapiens (Human)	1030	MOL000098	quercetin	红花	gancao	98	MOL000098	Protein CBFA2T1
894	A5PLN7	reviewed	F149A_HUMAN	Protein FAM149A	FAM149A	Homo sapiens (Human)	773	MOL000098	quercetin	红花	gancao	98	MOL000098	Protein CBFA2T1
895	A5PLN7	reviewed	F149A_HUMAN	Protein FAM149A	MST119	Homo sapiens (Human)	773	MOL000098	quercetin	红花	gancao	98	MOL000098	Protein CBFA2T1
896	A6NEC2	reviewed	PSAL_HUMAN	Puromycin-sensitive aminopeptidase-like protein (EC 3.4.11.-)	NPEPPSL1	Homo sapiens (Human)	478	MOL000098	quercetin	红花	gancao	98	MOL000098	Puromycin-sensitive aminopeptidase
897	A6NHS7	reviewed	MANS4_HUMAN	MANSC domain-containing protein 4	MANSC4	Homo sapiens (Human)	340	MOL000098	quercetin	红花	gancao	98	MOL000098	ETS domain-containing protein Elk-1
898	A6NMX2	reviewed	I4E1B_HUMAN	Eukaryotic translation initiation factor 4E type 1B	EIF4E1B	Homo sapiens (Human)	242	MOL000098	quercetin	红花	gancao	98	MOL000098	Eukaryotic translation initiation factor 6
899	A8MVW0	reviewed	F1712_HUMAN	Protein FAM171A2	FAM171A2	Homo sapiens (Human)	826	MOL000098	quercetin	红花	gancao	98	MOL000098	Protein CBFA2T1
900	B2RXH4	reviewed	BTBDI_HUMAN	BTB/POZ domain-containing protein 18	BTBD18	Homo sapiens (Human)	712	MOL000098	quercetin	红花	gancao	98	MOL000098	ETS domain-containing protein Elk-1
901	B5ME19	reviewed	EIFCL_HUMAN	Eukaryotic translation initiation factor 3 subunit C-like protein	EIF3CL	Homo sapiens (Human)	914	MOL000098	quercetin	红花	gancao	98	MOL000098	Eukaryotic translation initiation factor 6
902	C9J798	reviewed	RAS4B_HUMAN	Ras GTPase-activating protein 4B	RASA4B	Homo sapiens (Human)	803	MOL000098	quercetin	红花	gancao	98	MOL000098	Ras GTPase-activating protein 1
903	P0C7A2	reviewed	F153B_HUMAN	Protein FAM153B	FAM153B	Homo sapiens (Human)	387	MOL000098	quercetin	红花	gancao	98	MOL000098	Protein CBFA2T1
904	P0CG40	reviewed	SP9_HUMAN	Transcription factor Sp9	SP9	Homo sapiens (Human)	484	MOL000358	beta-sitosterol	秦艽	dangui	358	MOL000358	Transcription factor AP-1
905	P56749	reviewed	CLD12_HUMAN	Claudin-12	CLDN12	Homo sapiens (Human)	244	MOL000098	quercetin	红花	gancao	98	MOL000098	Claudin-4
906	P57060	reviewed	RWD2B_HUMAN	RWD domain-containing protein 2B	RWDD2B	Homo sapiens (Human)	319	MOL000098	quercetin	红花	gancao	98	MOL000098	ETS domain-containing protein Elk-1
907	P57060	reviewed	RWD2B_HUMAN	RWD domain-containing protein 2B	C21orf6	Homo sapiens (Human)	319	MOL000098	quercetin	红花	gancao	98	MOL000098	ETS domain-containing protein Elk-1
908	P57060	reviewed	RWD2B_HUMAN	RWD domain-containing protein 2B	GL011	Homo sapiens (Human)	319	MOL000098	quercetin	红花	gancao	98	MOL000098	ETS domain-containing protein Elk-1
909	Q0VDE8	reviewed	ADIG_HUMAN	Adipogenin	ADIG	Homo sapiens (Human)	80	MOL004328	naringenin	甘草	gancao	4328	MOL004328	Adiponectin
910	Q15032	reviewed	R3HD1_HUMAN	R3H domain-containing protein 1	R3HDM1	Homo sapiens (Human)	1099	MOL000098	quercetin	红花	gancao	98	MOL000098	ETS domain-containing protein Elk-1
911	Q15032	reviewed	R3HD1_HUMAN	R3H domain-containing protein 1	KIAA0029	Homo sapiens (Human)	1099	MOL000098	quercetin	红花	gancao	98	MOL000098	ETS domain-containing protein Elk-1
912	Q15032	reviewed	R3HD1_HUMAN	R3H domain-containing protein 1	R3HDM	Homo sapiens (Human)	1099	MOL000098	quercetin	红花	gancao	98	MOL000098	ETS domain-containing protein Elk-1
913	Q1XH10	reviewed	SKDA1_HUMAN	SKI/DACH domain-containing protein 1 (Protein DLN-1)	SKIDA1	Homo sapiens (Human)	908	MOL000098	quercetin	红花	gancao	98	MOL000098	ETS domain-containing protein Elk-1
914	Q1XH10	reviewed	SKDA1_HUMAN	SKI/DACH domain-containing protein 1 (Protein DLN-1)	C10orf140	Homo sapiens (Human)	908	MOL000098	quercetin	红花	gancao	98	MOL000098	ETS domain-containing protein Elk-1
915	Q1XH10	reviewed	SKDA1_HUMAN	SKI/DACH domain-containing protein 1 (Protein DLN-1)	DLN1	Homo sapiens (Human)	908	MOL000098	quercetin	红花	gancao	98	MOL000098	ETS domain-containing protein Elk-1
916	Q4KMZ1	reviewed	IQCC_HUMAN	IQ domain-containing protein C	IQCC	Homo sapiens (Human)	466	MOL000098	quercetin	红花	gancao	98	MOL000098	ETS domain-containing protein Elk-1
917	Q5H8A3	reviewed	NMS_HUMAN	Neuromedin-S	NMS	Homo sapiens (Human)	153	NA	ursolic acid	五灵脂	gancao	511	MOL000511	Neuromodulin
918	Q5JX69	reviewed	F209B_HUMAN	Protein FAM209B	FAM209B	Homo sapiens (Human)	171	MOL000098	quercetin	红花	gancao	98	MOL000098	Protein CBFA2T1
919	Q5JX69	reviewed	F209B_HUMAN	Protein FAM209B	C20orf107	Homo sapiens (Human)	171	MOL000098	quercetin	红花	gancao	98	MOL000098	Protein CBFA2T1
920	Q5SYE7	reviewed	NHSL1_HUMAN	NHS-like protein 1	NHSL1	Homo sapiens (Human)	1610	MOL000098	quercetin	红花	gancao	98	MOL000098	Bcl-2-like protein 1
921	Q5SYE7	reviewed	NHSL1_HUMAN	NHS-like protein 1	C6orf63	Homo sapiens (Human)	1610	MOL000098	quercetin	红花	gancao	98	MOL000098	Bcl-2-like protein 1
922	Q5SYE7	reviewed	NHSL1_HUMAN	NHS-like protein 1	KIAA1357	Homo sapiens (Human)	1610	MOL000098	quercetin	红花	gancao	98	MOL000098	Bcl-2-like protein 1
923	Q5SZI1	reviewed	LRAD2_HUMAN	Low-density lipoprotein receptor class A domain-containing protein 2	LDLRAD2	Homo sapiens (Human)	272	MOL004328	naringenin	甘草	gancao	4328	MOL004328	Low-density lipoprotein receptor
924	Q5T1A1	reviewed	DCST2_HUMAN	DC-STAMP domain-containing protein 2	DCST2	Homo sapiens (Human)	773	MOL000098	quercetin	红花	gancao	98	MOL000098	ETS domain-containing protein Elk-1
925	Q5T5J6	reviewed	SWT1_HUMAN	Transcriptional protein SWT1	SWT1	Homo sapiens (Human)	900	MOL000358	beta-sitosterol	秦艽	dangui	358	MOL000358	Transcription factor AP-1
926	Q5T5J6	reviewed	SWT1_HUMAN	Transcriptional protein SWT1	C1orf26	Homo sapiens (Human)	900	MOL000358	beta-sitosterol	秦艽	dangui	358	MOL000358	Transcription factor AP-1
927	Q5T5M9	reviewed	CCNJ_HUMAN	Cyclin-J	CCNJ	Homo sapiens (Human)	372	MOL002135	Myricanone	川芎	chuanqiong	2135	MOL002135	Cyclin-A2
928	Q5VXM1	reviewed	CDCP2_HUMAN	CUB domain-containing protein 2	CDCP2	Homo sapiens (Human)	540	MOL000098	quercetin	红花	gancao	98	MOL000098	ETS domain-containing protein Elk-1
929	Q5XKK7	reviewed	F219B_HUMAN	Protein FAM219B	FAM219B	Homo sapiens (Human)	198	MOL000098	quercetin	红花	gancao	98	MOL000098	Protein CBFA2T1
930	Q5XKK7	reviewed	F219B_HUMAN	Protein FAM219B	C15orf17	Homo sapiens (Human)	198	MOL000098	quercetin	红花	gancao	98	MOL000098	Protein CBFA2T1
931	Q6BEB4	reviewed	SP5_HUMAN	Transcription factor Sp5	SP5	Homo sapiens (Human)	398	MOL000358	beta-sitosterol	秦艽	dangui	358	MOL000358	Transcription factor AP-1
932	Q6DHV5	reviewed	C2D2B_HUMAN	Protein CC2D2B	CC2D2B	Homo sapiens (Human)	1437	MOL000098	quercetin	红花	gancao	98	MOL000098	Protein CBFA2T1
933	Q6DHV5	reviewed	C2D2B_HUMAN	Protein CC2D2B	C10orf130	Homo sapiens (Human)	1437	MOL000098	quercetin	红花	gancao	98	MOL000098	Protein CBFA2T1
934	Q6DHV5	reviewed	C2D2B_HUMAN	Protein CC2D2B	C10orf131	Homo sapiens (Human)	1437	MOL000098	quercetin	红花	gancao	98	MOL000098	Protein CBFA2T1
935	Q6EBC2	reviewed	IL31_HUMAN	Interleukin-31 (IL-31)	IL31	Homo sapiens (Human)	164	MOL000098	quercetin	红花	gancao	98	MOL000098	Interleukin-10
936	Q6P6B1	reviewed	ERIC5_HUMAN	Glutamate-rich protein 5	ERICH5	Homo sapiens (Human)	374	MOL001328	2,3-didehydro GA70	桃仁	taoren	1328	MOL001328	Glutamate receptor 2
937	Q6P6B1	reviewed	ERIC5_HUMAN	Glutamate-rich protein 5	C8orf47	Homo sapiens (Human)	374	MOL001328	2,3-didehydro GA70	桃仁	taoren	1328	MOL001328	Glutamate receptor 2
938	Q6P995	reviewed	F171B_HUMAN	Protein FAM171B	FAM171B	Homo sapiens (Human)	826	MOL000098	quercetin	红花	gancao	98	MOL000098	Protein CBFA2T1
939	Q6P995	reviewed	F171B_HUMAN	Protein FAM171B	KIAA1946	Homo sapiens (Human)	826	MOL000098	quercetin	红花	gancao	98	MOL000098	Protein CBFA2T1
940	Q6P995	reviewed	F171B_HUMAN	Protein FAM171B	NPD019	Homo sapiens (Human)	826	MOL000098	quercetin	红花	gancao	98	MOL000098	Protein CBFA2T1
941	Q6PI47	reviewed	KCD18_HUMAN	BTB/POZ domain-containing protein KCTD18	KCTD18	Homo sapiens (Human)	426	MOL000098	quercetin	红花	gancao	98	MOL000098	ETS domain-containing protein Elk-1
942	Q6UW02	reviewed	CP20A_HUMAN	Cytochrome P450 20A1 (EC 1.14.-.-)	CYP20A1	Homo sapiens (Human)	462	MOL000098	quercetin	红花	gancao	98	MOL000098	Cytochrome P450 3A4
943	Q6UW02	reviewed	CP20A_HUMAN	Cytochrome P450 20A1 (EC 1.14.-.-)	UNQ667/PRO1301	Homo sapiens (Human)	462	MOL000098	quercetin	红花	gancao	98	MOL000098	Cytochrome P450 3A4
944	Q6UWM9	reviewed	UD2A3_HUMAN	UDP-glucuronosyltransferase 2A3 (UDPGT 2A3) (EC 2.4.1.17)	UGT2A3	Homo sapiens (Human)	527	MOL004328	naringenin	甘草	gancao	4328	MOL004328	UDP-glucuronosyltransferase 1-1
945	Q6UWM9	reviewed	UD2A3_HUMAN	UDP-glucuronosyltransferase 2A3 (UDPGT 2A3) (EC 2.4.1.17)	UNQ2559/PRO6239	Homo sapiens (Human)	527	MOL004328	naringenin	甘草	gancao	4328	MOL004328	UDP-glucuronosyltransferase 1-1
946	Q6UWN0	reviewed	LYPD4_HUMAN	Ly6/PLAUR domain-containing protein 4	LYPD4	Homo sapiens (Human)	246	MOL000098	quercetin	红花	gancao	98	MOL000098	ETS domain-containing protein Elk-1
947	Q6UWN0	reviewed	LYPD4_HUMAN	Ly6/PLAUR domain-containing protein 4	UNQ2552/PRO6181	Homo sapiens (Human)	246	MOL000098	quercetin	红花	gancao	98	MOL000098	ETS domain-containing protein Elk-1
948	Q6UX82	reviewed	LYPD8_HUMAN	Ly6/PLAUR domain-containing protein 8	LYPD8	Homo sapiens (Human)	237	MOL000098	quercetin	红花	gancao	98	MOL000098	ETS domain-containing protein Elk-1
949	Q6UX82	reviewed	LYPD8_HUMAN	Ly6/PLAUR domain-containing protein 8	UNQ511/PRO1026	Homo sapiens (Human)	237	MOL000098	quercetin	红花	gancao	98	MOL000098	ETS domain-containing protein Elk-1
950	Q6UXB3	reviewed	LYPD2_HUMAN	Ly6/PLAUR domain-containing protein 2	LYPD2	Homo sapiens (Human)	125	MOL000098	quercetin	红花	gancao	98	MOL000098	ETS domain-containing protein Elk-1
951	Q6UXB3	reviewed	LYPD2_HUMAN	Ly6/PLAUR domain-containing protein 2	LYPDC2	Homo sapiens (Human)	125	MOL000098	quercetin	红花	gancao	98	MOL000098	ETS domain-containing protein Elk-1
952	Q6UXB3	reviewed	LYPD2_HUMAN	Ly6/PLAUR domain-containing protein 2	UNQ430/PRO788	Homo sapiens (Human)	125	MOL000098	quercetin	红花	gancao	98	MOL000098	ETS domain-containing protein Elk-1
953	Q6UXN7	reviewed	TO20L_HUMAN	TOMM20-like protein 1	TOMM20L	Homo sapiens (Human)	152	MOL000098	quercetin	红花	gancao	98	MOL000098	Bcl-2-like protein 1
954	Q6UXN7	reviewed	TO20L_HUMAN	TOMM20-like protein 1	UNQ9438/PRO34772	Homo sapiens (Human)	152	MOL000098	quercetin	红花	gancao	98	MOL000098	Bcl-2-like protein 1
955	Q6ZMN8	reviewed	CCNI2_HUMAN	Cyclin-I2	CCNI2	Homo sapiens (Human)	369	MOL002135	Myricanone	川芎	chuanqiong	2135	MOL002135	Cyclin-A2
956	Q6ZV89	reviewed	SH2D5_HUMAN	SH2 domain-containing protein 5	SH2D5	Homo sapiens (Human)	423	MOL000098	quercetin	红花	gancao	98	MOL000098	ETS domain-containing protein Elk-1
957	Q6ZWB6	reviewed	KCTD8_HUMAN	BTB/POZ domain-containing protein KCTD8	KCTD8	Homo sapiens (Human)	473	MOL000098	quercetin	红花	gancao	98	MOL000098	ETS domain-containing protein Elk-1
958	Q7RTU0	reviewed	TCF24_HUMAN	Transcription factor 24 (TCF-24)	TCF24	Homo sapiens (Human)	167	MOL000358	beta-sitosterol	秦艽	dangui	358	MOL000358	Transcription factor AP-1
959	Q86VU5	reviewed	CMTD1_HUMAN	Catechol O-methyltransferase domain-containing protein 1 (EC 2.1.1.-)	COMTD1	Homo sapiens (Human)	262	NA	catechol	五灵脂	honghua	89	MOL000089	Catechol O-methyltransferase
960	Q86VU5	reviewed	CMTD1_HUMAN	Catechol O-methyltransferase domain-containing protein 1 (EC 2.1.1.-)	UNQ766/PRO1558	Homo sapiens (Human)	262	NA	catechol	五灵脂	honghua	89	MOL000089	Catechol O-methyltransferase
961	Q86X60	reviewed	FA72B_HUMAN	Protein FAM72B	FAM72B	Homo sapiens (Human)	149	MOL000098	quercetin	红花	gancao	98	MOL000098	Protein CBFA2T1
962	Q8IUB3	reviewed	WF10B_HUMAN	Protein WFDC10B	WFDC10B	Homo sapiens (Human)	73	MOL000098	quercetin	红花	gancao	98	MOL000098	Protein CBFA2T1
963	Q8IUB3	reviewed	WF10B_HUMAN	Protein WFDC10B	WAP12	Homo sapiens (Human)	73	MOL000098	quercetin	红花	gancao	98	MOL000098	Protein CBFA2T1
964	Q8IW50	reviewed	F219A_HUMAN	Protein FAM219A	FAM219A	Homo sapiens (Human)	185	MOL000098	quercetin	红花	gancao	98	MOL000098	Protein CBFA2T1
965	Q8IW50	reviewed	F219A_HUMAN	Protein FAM219A	C9orf25	Homo sapiens (Human)	185	MOL000098	quercetin	红花	gancao	98	MOL000098	Protein CBFA2T1
966	Q8IYA7	reviewed	MKX_HUMAN	Homeobox protein Mohawk	MKX	Homo sapiens (Human)	352	MOL000098	quercetin	红花	gancao	98	MOL000098	Homeobox protein Nkx-3.1
967	Q8IYA7	reviewed	MKX_HUMAN	Homeobox protein Mohawk	C10orf48	Homo sapiens (Human)	352	MOL000098	quercetin	红花	gancao	98	MOL000098	Homeobox protein Nkx-3.1
968	Q8IYA7	reviewed	MKX_HUMAN	Homeobox protein Mohawk	IRXL1	Homo sapiens (Human)	352	MOL000098	quercetin	红花	gancao	98	MOL000098	Homeobox protein Nkx-3.1
969	Q8IYM0	reviewed	F186B_HUMAN	Protein FAM186B	FAM186B	Homo sapiens (Human)	893	MOL000098	quercetin	红花	gancao	98	MOL000098	Protein CBFA2T1
970	Q8IYM0	reviewed	F186B_HUMAN	Protein FAM186B	C12orf25	Homo sapiens (Human)	893	MOL000098	quercetin	红花	gancao	98	MOL000098	Protein CBFA2T1
971	Q8IYW4	reviewed	ENTD1_HUMAN	ENTH domain-containing protein 1 (Epsin-2B)	ENTHD1	Homo sapiens (Human)	607	MOL000098	quercetin	红花	gancao	98	MOL000098	ETS domain-containing protein Elk-1
972	Q8IZ81	reviewed	ELMD2_HUMAN	ELMO domain-containing protein 2	ELMOD2	Homo sapiens (Human)	293	MOL000098	quercetin	红花	gancao	98	MOL000098	ETS domain-containing protein Elk-1
973	Q8N336	reviewed	ELMD1_HUMAN	ELMO domain-containing protein 1	ELMOD1	Homo sapiens (Human)	334	MOL000098	quercetin	红花	gancao	98	MOL000098	ETS domain-containing protein Elk-1
974	Q8N3S3	reviewed	PHTF2_HUMAN	Protein PHTF2	PHTF2	Homo sapiens (Human)	785	MOL000098	quercetin	红花	gancao	98	MOL000098	Protein CBFA2T1
975	Q8N5J4	reviewed	SPIC_HUMAN	Transcription factor Spi-C	SPIC	Homo sapiens (Human)	248	MOL000358	beta-sitosterol	秦艽	dangui	358	MOL000358	Transcription factor AP-1
976	Q8N6M8	reviewed	IQCF1_HUMAN	IQ domain-containing protein F1	IQCF1	Homo sapiens (Human)	205	MOL000098	quercetin	红花	gancao	98	MOL000098	ETS domain-containing protein Elk-1
977	Q8N878	reviewed	FRMD1_HUMAN	FERM domain-containing protein 1	FRMD1	Homo sapiens (Human)	549	MOL000098	quercetin	红花	gancao	98	MOL000098	ETS domain-containing protein Elk-1
978	Q8N9Y4	reviewed	F181A_HUMAN	Protein FAM181A	FAM181A	Homo sapiens (Human)	354	MOL000098	quercetin	红花	gancao	98	MOL000098	Protein CBFA2T1
979	Q8N9Y4	reviewed	F181A_HUMAN	Protein FAM181A	C14orf152	Homo sapiens (Human)	354	MOL000098	quercetin	红花	gancao	98	MOL000098	Protein CBFA2T1
980	Q8N9Y4	reviewed	F181A_HUMAN	Protein FAM181A	HSD-31	Homo sapiens (Human)	354	MOL000098	quercetin	红花	gancao	98	MOL000098	Protein CBFA2T1
981	Q8N9Y4	reviewed	F181A_HUMAN	Protein FAM181A	HSD31	Homo sapiens (Human)	354	MOL000098	quercetin	红花	gancao	98	MOL000098	Protein CBFA2T1
982	Q8NA92	reviewed	THAP8_HUMAN	THAP domain-containing protein 8	THAP8	Homo sapiens (Human)	274	MOL000098	quercetin	红花	gancao	98	MOL000098	ETS domain-containing protein Elk-1
983	Q8NDZ0	reviewed	BEND2_HUMAN	BEN domain-containing protein 2	BEND2	Homo sapiens (Human)	799	MOL000098	quercetin	红花	gancao	98	MOL000098	ETS domain-containing protein Elk-1
984	Q8NDZ0	reviewed	BEND2_HUMAN	BEN domain-containing protein 2	CXorf20	Homo sapiens (Human)	799	MOL000098	quercetin	红花	gancao	98	MOL000098	ETS domain-containing protein Elk-1
985	Q8NE22	reviewed	SETD9_HUMAN	SET domain-containing protein 9 (EC 2.1.1.-)	SETD9	Homo sapiens (Human)	299	MOL000098	quercetin	红花	gancao	98	MOL000098	ETS domain-containing protein Elk-1
986	Q8NE22	reviewed	SETD9_HUMAN	SET domain-containing protein 9 (EC 2.1.1.-)	C5orf35	Homo sapiens (Human)	299	MOL000098	quercetin	红花	gancao	98	MOL000098	ETS domain-containing protein Elk-1
987	Q8TBF8	reviewed	FA81A_HUMAN	Protein FAM81A	FAM81A	Homo sapiens (Human)	368	MOL000098	quercetin	红花	gancao	98	MOL000098	Protein CBFA2T1
988	Q8TCP9	reviewed	F200A_HUMAN	Protein FAM200A	FAM200A	Homo sapiens (Human)	573	MOL000098	quercetin	红花	gancao	98	MOL000098	Protein CBFA2T1
989	Q8TCP9	reviewed	F200A_HUMAN	Protein FAM200A	C7orf38	Homo sapiens (Human)	573	MOL000098	quercetin	红花	gancao	98	MOL000098	Protein CBFA2T1
990	Q8WW52	reviewed	F151A_HUMAN	Protein FAM151A	FAM151A	Homo sapiens (Human)	585	MOL000098	quercetin	红花	gancao	98	MOL000098	Protein CBFA2T1
991	Q8WW52	reviewed	F151A_HUMAN	Protein FAM151A	C1orf179	Homo sapiens (Human)	585	MOL000098	quercetin	红花	gancao	98	MOL000098	Protein CBFA2T1
992	Q8WW52	reviewed	F151A_HUMAN	Protein FAM151A	UNQ3034/PRO9836	Homo sapiens (Human)	585	MOL000098	quercetin	红花	gancao	98	MOL000098	Protein CBFA2T1
993	Q969M2	reviewed	CXA10_HUMAN	Gap junction alpha-10 protein (Connexin-62) (Cx62)	GJA10	Homo sapiens (Human)	543	MOL000098	quercetin	红花	gancao	98	MOL000098	Gap junction alpha-1 protein
994	Q969M2	reviewed	CXA10_HUMAN	Gap junction alpha-10 protein (Connexin-62) (Cx62)	CX62	Homo sapiens (Human)	543	MOL000098	quercetin	红花	gancao	98	MOL000098	Gap junction alpha-1 protein
995	Q96AQ9	reviewed	F131C_HUMAN	Protein FAM131C	FAM131C	Homo sapiens (Human)	280	MOL000098	quercetin	红花	gancao	98	MOL000098	Protein CBFA2T1
996	Q96AQ9	reviewed	F131C_HUMAN	Protein FAM131C	C1orf117	Homo sapiens (Human)	280	MOL000098	quercetin	红花	gancao	98	MOL000098	Protein CBFA2T1
997	Q96B33	reviewed	CLD23_HUMAN	Claudin-23	CLDN23	Homo sapiens (Human)	292	MOL000098	quercetin	红花	gancao	98	MOL000098	Claudin-4
998	Q96BQ1	reviewed	FAM3D_HUMAN	Protein FAM3D	FAM3D	Homo sapiens (Human)	224	MOL000098	quercetin	红花	gancao	98	MOL000098	Protein CBFA2T1
999	Q96BQ1	reviewed	FAM3D_HUMAN	Protein FAM3D	UNQ567/PRO1130	Homo sapiens (Human)	224	MOL000098	quercetin	红花	gancao	98	MOL000098	Protein CBFA2T1
1000	Q96C01	reviewed	F136A_HUMAN	Protein FAM136A	FAM136A	Homo sapiens (Human)	138	MOL000098	quercetin	红花	gancao	98	MOL000098	Protein CBFA2T1
1001	Q96C34	reviewed	RUND1_HUMAN	RUN domain-containing protein 1	RUNDC1	Homo sapiens (Human)	613	MOL000098	quercetin	红花	gancao	98	MOL000098	ETS domain-containing protein Elk-1
1002	Q96C34	reviewed	RUND1_HUMAN	RUN domain-containing protein 1	LP5161	Homo sapiens (Human)	613	MOL000098	quercetin	红花	gancao	98	MOL000098	ETS domain-containing protein Elk-1
1003	Q96LP2	reviewed	FA81B_HUMAN	Protein FAM81B	FAM81B	Homo sapiens (Human)	452	MOL000098	quercetin	红花	gancao	98	MOL000098	Protein CBFA2T1
1004	Q96MC5	reviewed	MERB1_HUMAN	bMERB domain-containing protein 1	BMERB1	Homo sapiens (Human)	204	MOL000098	quercetin	红花	gancao	98	MOL000098	ETS domain-containing protein Elk-1
1005	Q96MC5	reviewed	MERB1_HUMAN	bMERB domain-containing protein 1	C16orf45	Homo sapiens (Human)	204	MOL000098	quercetin	红花	gancao	98	MOL000098	ETS domain-containing protein Elk-1
1006	Q96NA8	reviewed	TSNA1_HUMAN	t-SNARE domain-containing protein 1	TSNARE1	Homo sapiens (Human)	513	MOL002714	baicalein	红花	honghua	2714	MOL002714	Tudor domain-containing protein 7
1007	Q96ND0	reviewed	F210A_HUMAN	Protein FAM210A	FAM210A	Homo sapiens (Human)	272	MOL000098	quercetin	红花	gancao	98	MOL000098	Protein CBFA2T1
1008	Q96ND0	reviewed	F210A_HUMAN	Protein FAM210A	C18orf19	Homo sapiens (Human)	272	MOL000098	quercetin	红花	gancao	98	MOL000098	Protein CBFA2T1
1009	Q96QD5	reviewed	DEPD7_HUMAN	DEP domain-containing protein 7 (Protein TR2/D15)	DEPDC7	Homo sapiens (Human)	511	MOL000098	quercetin	红花	gancao	98	MOL000098	ETS domain-containing protein Elk-1
1010	Q96T17	reviewed	MA7D2_HUMAN	MAP7 domain-containing protein 2	MAP7D2	Homo sapiens (Human)	732	MOL000098	quercetin	红花	gancao	98	MOL000098	ETS domain-containing protein Elk-1
1011	Q9BQ13	reviewed	KCD14_HUMAN	BTB/POZ domain-containing protein KCTD14	KCTD14	Homo sapiens (Human)	255	MOL000098	quercetin	红花	gancao	98	MOL000098	ETS domain-containing protein Elk-1
1012	Q9BQE6	reviewed	LBHD1_HUMAN	LBH domain-containing protein 1	LBHD1	Homo sapiens (Human)	289	MOL000098	quercetin	红花	gancao	98	MOL000098	ETS domain-containing protein Elk-1
1013	Q9BQE6	reviewed	LBHD1_HUMAN	LBH domain-containing protein 1	C11orf48	Homo sapiens (Human)	289	MOL000098	quercetin	红花	gancao	98	MOL000098	ETS domain-containing protein Elk-1
1014	Q9BSK0	reviewed	MALD1_HUMAN	MARVEL domain-containing protein 1	MARVELD1	Homo sapiens (Human)	173	MOL000098	quercetin	红花	gancao	98	MOL000098	ETS domain-containing protein Elk-1
1015	Q9BSK0	reviewed	MALD1_HUMAN	MARVEL domain-containing protein 1	MRVLDC1	Homo sapiens (Human)	173	MOL000098	quercetin	红花	gancao	98	MOL000098	ETS domain-containing protein Elk-1
1016	Q9BTF0	reviewed	THUM2_HUMAN	THUMP domain-containing protein 2	THUMPD2	Homo sapiens (Human)	503	MOL000098	quercetin	红花	gancao	98	MOL000098	ETS domain-containing protein Elk-1
1017	Q9BTF0	reviewed	THUM2_HUMAN	THUMP domain-containing protein 2	C2orf8	Homo sapiens (Human)	503	MOL000098	quercetin	红花	gancao	98	MOL000098	ETS domain-containing protein Elk-1
1018	Q9BVV8	reviewed	F174C_HUMAN	Protein FAM174C	FAM174C	Homo sapiens (Human)	132	MOL000098	quercetin	红花	gancao	98	MOL000098	Protein CBFA2T1
1019	Q9BVV8	reviewed	F174C_HUMAN	Protein FAM174C	C19orf24	Homo sapiens (Human)	132	MOL000098	quercetin	红花	gancao	98	MOL000098	Protein CBFA2T1
1020	Q9H6A0	reviewed	DEN2D_HUMAN	DENN domain-containing protein 2D	DENND2D	Homo sapiens (Human)	471	MOL000098	quercetin	红花	gancao	98	MOL000098	ETS domain-containing protein Elk-1
1021	Q9H6Y5	reviewed	MAGIX_HUMAN	PDZ domain-containing protein MAGIX	MAGIX	Homo sapiens (Human)	334	MOL000098	quercetin	红花	gancao	98	MOL000098	ETS domain-containing protein Elk-1
1022	Q9NWM3	reviewed	CUED1_HUMAN	CUE domain-containing protein 1	CUEDC1	Homo sapiens (Human)	386	MOL000098	quercetin	红花	gancao	98	MOL000098	ETS domain-containing protein Elk-1
1023	Q9P2D6	reviewed	F135A_HUMAN	Protein FAM135A	FAM135A	Homo sapiens (Human)	1515	MOL000098	quercetin	红花	gancao	98	MOL000098	Protein CBFA2T1
1024	Q9P2D6	reviewed	F135A_HUMAN	Protein FAM135A	KIAA1411	Homo sapiens (Human)	1515	MOL000098	quercetin	红花	gancao	98	MOL000098	Protein CBFA2T1
1025	Q9UG63	reviewed	ABCF2_HUMAN	ATP-binding cassette sub-family F member 2 (Iron-inhibited ABC transporter 2)	ABCF2	Homo sapiens (Human)	623	MOL000098	quercetin	红花	gancao	98	MOL000098	ATP-binding cassette sub-family G member 2
1026	Q9UG63	reviewed	ABCF2_HUMAN	ATP-binding cassette sub-family F member 2 (Iron-inhibited ABC transporter 2)	HUSSY-18	Homo sapiens (Human)	623	MOL000098	quercetin	红花	gancao	98	MOL000098	ATP-binding cassette sub-family G member 2
1027	Q9UMS5	reviewed	PHTF1_HUMAN	Protein PHTF1	PHTF1	Homo sapiens (Human)	762	MOL000098	quercetin	红花	gancao	98	MOL000098	Protein CBFA2T1
1028	Q9UMS5	reviewed	PHTF1_HUMAN	Protein PHTF1	PHTF	Homo sapiens (Human)	762	MOL000098	quercetin	红花	gancao	98	MOL000098	Protein CBFA2T1
1029	Q9Y2B9	reviewed	IPKG_HUMAN	cAMP-dependent protein kinase inhibitor gamma (PKI-gamma)	PKIG	Homo sapiens (Human)	76	MOL001792	DFV	甘草	gancao	1792	MOL001792	cAMP-dependent protein kinase inhibitor alpha
1030	A0A1B0GVK7	reviewed	F240A_HUMAN	Protein FAM240A	FAM240A	Homo sapiens (Human)	83	MOL000098	quercetin	红花	gancao	98	MOL000098	Protein CBFA2T1
1031	A0A1B0GVX0	reviewed	LITAD_HUMAN	LITAF domain-containing protein (LITAF-like protein)	LITAFD	Homo sapiens (Human)	72	MOL000098	quercetin	红花	gancao	98	MOL000098	ETS domain-containing protein Elk-1
1032	A0A494C103	reviewed	SPADH_HUMAN	CUB domain-containing protein	SPADH	Homo sapiens (Human)	137	MOL000098	quercetin	红花	gancao	98	MOL000098	ETS domain-containing protein Elk-1
1033	A0A8V8TNH8	reviewed	F90AB_HUMAN	Protein FAM90A11	FAM90A11	Homo sapiens (Human)	464	MOL000098	quercetin	红花	gancao	98	MOL000098	Protein CBFA2T1
1034	A0A8V8TNH8	reviewed	F90AB_HUMAN	Protein FAM90A11	FAM90A11P	Homo sapiens (Human)	464	MOL000098	quercetin	红花	gancao	98	MOL000098	Protein CBFA2T1
1035	A1L162	reviewed	ERIC2_HUMAN	Glutamate-rich protein 2	ERICH2	Homo sapiens (Human)	156	MOL001328	2,3-didehydro GA70	桃仁	taoren	1328	MOL001328	Glutamate receptor 2
1036	A2RU67	reviewed	F234B_HUMAN	Protein FAM234B	FAM234B	Homo sapiens (Human)	622	MOL000098	quercetin	红花	gancao	98	MOL000098	Protein CBFA2T1
1037	A2RU67	reviewed	F234B_HUMAN	Protein FAM234B	KIAA1467	Homo sapiens (Human)	622	MOL000098	quercetin	红花	gancao	98	MOL000098	Protein CBFA2T1
1038	A4QPB2	reviewed	LRP5L_HUMAN	Low-density lipoprotein receptor-related protein 5-like protein (LRP-5-like)	LRP5L	Homo sapiens (Human)	252	MOL004328	naringenin	甘草	gancao	4328	MOL004328	Low-density lipoprotein receptor
1039	A6NE01	reviewed	F186A_HUMAN	Protein FAM186A	FAM186A	Homo sapiens (Human)	2351	MOL000098	quercetin	红花	gancao	98	MOL000098	Protein CBFA2T1
1040	A6NEQ2	reviewed	F181B_HUMAN	Protein FAM181B	FAM181B	Homo sapiens (Human)	426	MOL000098	quercetin	红花	gancao	98	MOL000098	Protein CBFA2T1
1041	A6NFH5	reviewed	FBP12_HUMAN	Fatty acid-binding protein 12	FABP12	Homo sapiens (Human)	140	MOL002714	baicalein	红花	honghua	2714	MOL002714	Fatty acid-binding protein, epidermal
1042	A6NFZ4	reviewed	FA24A_HUMAN	Protein FAM24A	FAM24A	Homo sapiens (Human)	105	MOL000098	quercetin	红花	gancao	98	MOL000098	Protein CBFA2T1
1043	A6NGS2	reviewed	ERIC4_HUMAN	Glutamate-rich protein 4	ERICH4	Homo sapiens (Human)	130	MOL001328	2,3-didehydro GA70	桃仁	taoren	1328	MOL001328	Glutamate receptor 2
1044	A6NGS2	reviewed	ERIC4_HUMAN	Glutamate-rich protein 4	C19orf69	Homo sapiens (Human)	130	MOL001328	2,3-didehydro GA70	桃仁	taoren	1328	MOL001328	Glutamate receptor 2
1045	A6NKC9	reviewed	SH2D7_HUMAN	SH2 domain-containing protein 7	SH2D7	Homo sapiens (Human)	451	MOL000098	quercetin	红花	gancao	98	MOL000098	ETS domain-containing protein Elk-1
1046	A6PVY3	reviewed	F177B_HUMAN	Protein FAM177B	FAM177B	Homo sapiens (Human)	158	MOL000098	quercetin	红花	gancao	98	MOL000098	Protein CBFA2T1
1047	C9JBD0	reviewed	KRBX1_HUMAN	KRAB domain-containing protein 1	KRBOX1	Homo sapiens (Human)	128	MOL000098	quercetin	红花	gancao	98	MOL000098	ETS domain-containing protein Elk-1
1048	C9JJ37	reviewed	BTBDJ_HUMAN	BTB/POZ domain-containing protein 19	BTBD19	Homo sapiens (Human)	291	MOL000098	quercetin	红花	gancao	98	MOL000098	ETS domain-containing protein Elk-1
1049	F5H4B4	reviewed	F227A_HUMAN	Protein FAM227A	FAM227A	Homo sapiens (Human)	570	MOL000098	quercetin	红花	gancao	98	MOL000098	Protein CBFA2T1
1050	H0Y354	reviewed	FA72C_HUMAN	Protein FAM72C	FAM72C	Homo sapiens (Human)	149	MOL000098	quercetin	红花	gancao	98	MOL000098	Protein CBFA2T1
1051	H7C241	reviewed	CLD34_HUMAN	Claudin-34	CLDN34	Homo sapiens (Human)	214	MOL000098	quercetin	红花	gancao	98	MOL000098	Claudin-4
1052	P0C2L3	reviewed	F163B_HUMAN	Protein FAM163B	FAM163B	Homo sapiens (Human)	166	MOL000098	quercetin	红花	gancao	98	MOL000098	Protein CBFA2T1
1053	P0C2L3	reviewed	F163B_HUMAN	Protein FAM163B	C9orf166	Homo sapiens (Human)	166	MOL000098	quercetin	红花	gancao	98	MOL000098	Protein CBFA2T1
1054	P0C7M6	reviewed	IQCF3_HUMAN	IQ domain-containing protein F3	IQCF3	Homo sapiens (Human)	154	MOL000098	quercetin	红花	gancao	98	MOL000098	ETS domain-containing protein Elk-1
1055	P0C7V4	reviewed	F90AF_HUMAN	Protein FAM90A15	FAM90A15	Homo sapiens (Human)	464	MOL000098	quercetin	红花	gancao	98	MOL000098	Protein CBFA2T1
1056	P0C7V4	reviewed	F90AF_HUMAN	Protein FAM90A15	FAM90A15P	Homo sapiens (Human)	464	MOL000098	quercetin	红花	gancao	98	MOL000098	Protein CBFA2T1
1057	P0C7W8	reviewed	F90AD_HUMAN	Protein FAM90A13	FAM90A13	Homo sapiens (Human)	464	MOL000098	quercetin	红花	gancao	98	MOL000098	Protein CBFA2T1
1058	P0C7W8	reviewed	F90AD_HUMAN	Protein FAM90A13	FAM90A13P	Homo sapiens (Human)	464	MOL000098	quercetin	红花	gancao	98	MOL000098	Protein CBFA2T1
1059	P0C7X0	reviewed	F90AO_HUMAN	Protein FAM90A24	FAM90A24	Homo sapiens (Human)	464	MOL000098	quercetin	红花	gancao	98	MOL000098	Protein CBFA2T1
1060	P0C7X0	reviewed	F90AO_HUMAN	Protein FAM90A24	FAM90A24P	Homo sapiens (Human)	464	MOL000098	quercetin	红花	gancao	98	MOL000098	Protein CBFA2T1
1061	P0DSO1	reviewed	F246C_HUMAN	Protein FAM246C	FAM246C	Homo sapiens (Human)	240	MOL000098	quercetin	红花	gancao	98	MOL000098	Protein CBFA2T1
1062	P0DV73	reviewed	F90AG_HUMAN	Protein FAM90A16	FAM90A16	Homo sapiens (Human)	464	MOL000098	quercetin	红花	gancao	98	MOL000098	Protein CBFA2T1
1063	P0DV73	reviewed	F90AG_HUMAN	Protein FAM90A16	FAM90A16P	Homo sapiens (Human)	464	MOL000098	quercetin	红花	gancao	98	MOL000098	Protein CBFA2T1
1064	P0DV74	reviewed	F90AH_HUMAN	Protein FAM90A17	FAM90A17	Homo sapiens (Human)	464	MOL000098	quercetin	红花	gancao	98	MOL000098	Protein CBFA2T1
1065	P0DV74	reviewed	F90AH_HUMAN	Protein FAM90A17	FAM90A17P	Homo sapiens (Human)	464	MOL000098	quercetin	红花	gancao	98	MOL000098	Protein CBFA2T1
1066	P0DV75	reviewed	F90AI_HUMAN	Protein FAM90A18	FAM90A18	Homo sapiens (Human)	464	MOL000098	quercetin	红花	gancao	98	MOL000098	Protein CBFA2T1
1067	P0DV75	reviewed	F90AI_HUMAN	Protein FAM90A18	FAM90A18P	Homo sapiens (Human)	464	MOL000098	quercetin	红花	gancao	98	MOL000098	Protein CBFA2T1
1068	P0DV76	reviewed	F90AJ_HUMAN	Protein FAM90A19	FAM90A19	Homo sapiens (Human)	464	MOL000098	quercetin	红花	gancao	98	MOL000098	Protein CBFA2T1
1069	P0DV76	reviewed	F90AJ_HUMAN	Protein FAM90A19	FAM90A19P	Homo sapiens (Human)	464	MOL000098	quercetin	红花	gancao	98	MOL000098	Protein CBFA2T1
1070	Q08E93	reviewed	F27E3_HUMAN	Protein FAM27E3	FAM27E3	Homo sapiens (Human)	113	MOL000098	quercetin	红花	gancao	98	MOL000098	Protein CBFA2T1
1071	Q1A5X6	reviewed	IQCJ_HUMAN	IQ domain-containing protein J	IQCJ	Homo sapiens (Human)	159	MOL000098	quercetin	红花	gancao	98	MOL000098	ETS domain-containing protein Elk-1
1072	Q32M84	reviewed	BTBDG_HUMAN	BTB/POZ domain-containing protein 16	BTBD16	Homo sapiens (Human)	506	MOL000098	quercetin	红花	gancao	98	MOL000098	ETS domain-containing protein Elk-1
1073	Q32M84	reviewed	BTBDG_HUMAN	BTB/POZ domain-containing protein 16	C10orf87	Homo sapiens (Human)	506	MOL000098	quercetin	红花	gancao	98	MOL000098	ETS domain-containing protein Elk-1
1074	Q3ZLR7	reviewed	SP201_HUMAN	Transcription factor SPT20 homolog-like 1	SUPT20HL1	Homo sapiens (Human)	823	MOL000358	beta-sitosterol	秦艽	dangui	358	MOL000358	Transcription factor AP-1
1075	Q3ZLR7	reviewed	SP201_HUMAN	Transcription factor SPT20 homolog-like 1	FAM48B1	Homo sapiens (Human)	823	MOL000358	beta-sitosterol	秦艽	dangui	358	MOL000358	Transcription factor AP-1
1076	Q4G0N7	reviewed	F229B_HUMAN	Protein FAM229B	FAM229B	Homo sapiens (Human)	80	MOL000098	quercetin	红花	gancao	98	MOL000098	Protein CBFA2T1
1077	Q4G0N7	reviewed	F229B_HUMAN	Protein FAM229B	C6orf225	Homo sapiens (Human)	80	MOL000098	quercetin	红花	gancao	98	MOL000098	Protein CBFA2T1
1078	Q5BKY9	reviewed	F133B_HUMAN	Protein FAM133B	FAM133B	Homo sapiens (Human)	247	MOL000098	quercetin	红花	gancao	98	MOL000098	Protein CBFA2T1
1079	Q5RGS3	reviewed	F74A1_HUMAN	Protein FAM74A1	FAM74A1	Homo sapiens (Human)	127	MOL000098	quercetin	红花	gancao	98	MOL000098	Protein CBFA2T1
1080	Q5SQS7	reviewed	SH24B_HUMAN	SH2 domain-containing protein 4B	SH2D4B	Homo sapiens (Human)	431	MOL000098	quercetin	红花	gancao	98	MOL000098	ETS domain-containing protein Elk-1
1081	Q5T319	reviewed	F182B_HUMAN	Protein FAM182B	FAM182B	Homo sapiens (Human)	152	MOL000098	quercetin	红花	gancao	98	MOL000098	Protein CBFA2T1
1082	Q5T6X4	reviewed	F162B_HUMAN	Protein FAM162B	FAM162B	Homo sapiens (Human)	162	MOL000098	quercetin	红花	gancao	98	MOL000098	Protein CBFA2T1
1083	Q5T6X4	reviewed	F162B_HUMAN	Protein FAM162B	C6orf189	Homo sapiens (Human)	162	MOL000098	quercetin	红花	gancao	98	MOL000098	Protein CBFA2T1
1084	Q5TGL8	reviewed	PXDC1_HUMAN	PX domain-containing protein 1	PXDC1	Homo sapiens (Human)	231	MOL000098	quercetin	红花	gancao	98	MOL000098	ETS domain-containing protein Elk-1
1085	Q5TGL8	reviewed	PXDC1_HUMAN	PX domain-containing protein 1	C6orf145	Homo sapiens (Human)	231	MOL000098	quercetin	红花	gancao	98	MOL000098	ETS domain-containing protein Elk-1
1086	Q5U5X8	reviewed	F222A_HUMAN	Protein FAM222A	FAM222A	Homo sapiens (Human)	452	MOL000098	quercetin	红花	gancao	98	MOL000098	Protein CBFA2T1
1087	Q5U5X8	reviewed	F222A_HUMAN	Protein FAM222A	C12orf34	Homo sapiens (Human)	452	MOL000098	quercetin	红花	gancao	98	MOL000098	Protein CBFA2T1
1088	Q5VZ18	reviewed	SHE_HUMAN	SH2 domain-containing adapter protein E	SHE	Homo sapiens (Human)	495	MOL000098	quercetin	红花	gancao	98	MOL000098	ETS domain-containing protein Elk-1
1089	Q5VZ19	reviewed	TDR10_HUMAN	Tudor domain-containing protein 10	TDRD10	Homo sapiens (Human)	366	MOL002714	baicalein	红花	honghua	2714	MOL002714	Tudor domain-containing protein 7
1090	Q5VZ19	reviewed	TDR10_HUMAN	Tudor domain-containing protein 10	UNQ9380/PRO34205	Homo sapiens (Human)	366	MOL002714	baicalein	红花	honghua	2714	MOL002714	Tudor domain-containing protein 7
1091	Q6P0A1	reviewed	F180B_HUMAN	Protein FAM180B	FAM180B	Homo sapiens (Human)	183	MOL000098	quercetin	红花	gancao	98	MOL000098	Protein CBFA2T1
1092	Q6PEV8	reviewed	F199X_HUMAN	Protein FAM199X	FAM199X	Homo sapiens (Human)	388	MOL000098	quercetin	红花	gancao	98	MOL000098	Protein CBFA2T1
1093	Q6PEV8	reviewed	F199X_HUMAN	Protein FAM199X	CXorf39	Homo sapiens (Human)	388	MOL000098	quercetin	红花	gancao	98	MOL000098	Protein CBFA2T1
1094	Q6UWF9	reviewed	F180A_HUMAN	Protein FAM180A	FAM180A	Homo sapiens (Human)	173	MOL000098	quercetin	红花	gancao	98	MOL000098	Protein CBFA2T1
1095	Q6UWF9	reviewed	F180A_HUMAN	Protein FAM180A	UNQ1940/PRO4423	Homo sapiens (Human)	173	MOL000098	quercetin	红花	gancao	98	MOL000098	Protein CBFA2T1
1096	Q6UWH6	reviewed	TX261_HUMAN	Protein TEX261	TEX261	Homo sapiens (Human)	196	MOL000098	quercetin	红花	gancao	98	MOL000098	Protein CBFA2T1
1097	Q6UWH6	reviewed	TX261_HUMAN	Protein TEX261	UNQ1882/PRO4325	Homo sapiens (Human)	196	MOL000098	quercetin	红花	gancao	98	MOL000098	Protein CBFA2T1
1098	Q6UXB0	reviewed	F131A_HUMAN	Protein FAM131A	FAM131A	Homo sapiens (Human)	366	MOL000098	quercetin	红花	gancao	98	MOL000098	Protein CBFA2T1
1099	Q6UXB0	reviewed	F131A_HUMAN	Protein FAM131A	C3orf40	Homo sapiens (Human)	366	MOL000098	quercetin	红花	gancao	98	MOL000098	Protein CBFA2T1
1100	Q6UXB0	reviewed	F131A_HUMAN	Protein FAM131A	UNQ715/PRO1378	Homo sapiens (Human)	366	MOL000098	quercetin	红花	gancao	98	MOL000098	Protein CBFA2T1
1101	Q6UXP7	reviewed	F151B_HUMAN	Protein FAM151B	FAM151B	Homo sapiens (Human)	276	MOL000098	quercetin	红花	gancao	98	MOL000098	Protein CBFA2T1
1102	Q6UXP7	reviewed	F151B_HUMAN	Protein FAM151B	UNQ9217/PRO28685	Homo sapiens (Human)	276	MOL000098	quercetin	红花	gancao	98	MOL000098	Protein CBFA2T1
1103	Q6ZNG9	reviewed	KRBA2_HUMAN	KRAB-A domain-containing protein 2	KRBA2	Homo sapiens (Human)	492	MOL000098	quercetin	红花	gancao	98	MOL000098	ETS domain-containing protein Elk-1
1104	Q7Z2F6	reviewed	KRBX5_HUMAN	KRAB domain-containing protein 5	KRBOX5	Homo sapiens (Human)	126	MOL000098	quercetin	红花	gancao	98	MOL000098	ETS domain-containing protein Elk-1
1105	Q7Z2F6	reviewed	KRBX5_HUMAN	KRAB domain-containing protein 5	ZNF720	Homo sapiens (Human)	126	MOL000098	quercetin	红花	gancao	98	MOL000098	ETS domain-containing protein Elk-1
1106	Q7Z2V1	reviewed	TNT_HUMAN	Protein TNT	C16orf82	Homo sapiens (Human)	217	MOL000098	quercetin	红花	gancao	98	MOL000098	Protein CBFA2T1
1107	Q7Z4S9	reviewed	SH2D6_HUMAN	SH2 domain-containing protein 6	SH2D6	Homo sapiens (Human)	335	MOL000098	quercetin	红花	gancao	98	MOL000098	ETS domain-containing protein Elk-1
1108	Q86X53	reviewed	ERIC1_HUMAN	Glutamate-rich protein 1	ERICH1	Homo sapiens (Human)	443	MOL001328	2,3-didehydro GA70	桃仁	taoren	1328	MOL001328	Glutamate receptor 2
1109	Q86X53	reviewed	ERIC1_HUMAN	Glutamate-rich protein 1	HSPC319	Homo sapiens (Human)	443	MOL001328	2,3-didehydro GA70	桃仁	taoren	1328	MOL001328	Glutamate receptor 2
1110	Q8IXL9	reviewed	IQCF2_HUMAN	IQ domain-containing protein F2	IQCF2	Homo sapiens (Human)	164	MOL000098	quercetin	红花	gancao	98	MOL000098	ETS domain-containing protein Elk-1
1111	Q8IXQ8	reviewed	PDZD9_HUMAN	PDZ domain-containing protein 9	PDZD9	Homo sapiens (Human)	264	MOL000098	quercetin	红花	gancao	98	MOL000098	ETS domain-containing protein Elk-1
1112	Q8IXQ8	reviewed	PDZD9_HUMAN	PDZ domain-containing protein 9	C16orf65	Homo sapiens (Human)	264	MOL000098	quercetin	红花	gancao	98	MOL000098	ETS domain-containing protein Elk-1
1113	Q8IXR5	reviewed	F178B_HUMAN	Protein FAM178B	FAM178B	Homo sapiens (Human)	679	MOL000098	quercetin	红花	gancao	98	MOL000098	Protein CBFA2T1
1114	Q8IXR5	reviewed	F178B_HUMAN	Protein FAM178B	HSPC234	Homo sapiens (Human)	679	MOL000098	quercetin	红花	gancao	98	MOL000098	Protein CBFA2T1
1115	Q8IXS0	reviewed	F217A_HUMAN	Protein FAM217A	FAM217A	Homo sapiens (Human)	508	MOL000098	quercetin	红花	gancao	98	MOL000098	Protein CBFA2T1
1116	Q8IXS0	reviewed	F217A_HUMAN	Protein FAM217A	C6orf146	Homo sapiens (Human)	508	MOL000098	quercetin	红花	gancao	98	MOL000098	Protein CBFA2T1
1117	Q8N0U4	reviewed	F185A_HUMAN	Protein FAM185A	FAM185A	Homo sapiens (Human)	392	MOL000098	quercetin	红花	gancao	98	MOL000098	Protein CBFA2T1
1118	Q8N0W5	reviewed	IQCK_HUMAN	IQ domain-containing protein K	IQCK	Homo sapiens (Human)	287	MOL000098	quercetin	红花	gancao	98	MOL000098	ETS domain-containing protein Elk-1
1119	Q8N2C3	reviewed	DEPD4_HUMAN	DEP domain-containing protein 4	DEPDC4	Homo sapiens (Human)	294	MOL000098	quercetin	红花	gancao	98	MOL000098	ETS domain-containing protein Elk-1
1120	Q8N5W8	reviewed	FA24B_HUMAN	Protein FAM24B	FAM24B	Homo sapiens (Human)	94	MOL000098	quercetin	红花	gancao	98	MOL000098	Protein CBFA2T1
1121	Q8N7L0	reviewed	F216B_HUMAN	Protein FAM216B	FAM216B	Homo sapiens (Human)	139	MOL000098	quercetin	红花	gancao	98	MOL000098	Protein CBFA2T1
1122	Q8N7L0	reviewed	F216B_HUMAN	Protein FAM216B	C13orf30	Homo sapiens (Human)	139	MOL000098	quercetin	红花	gancao	98	MOL000098	Protein CBFA2T1
1123	Q8N7R1	reviewed	P1L12_HUMAN	POM121-like protein 12	POM121L12	Homo sapiens (Human)	296	MOL000098	quercetin	红花	gancao	98	MOL000098	Bcl-2-like protein 1
1124	Q8N945	reviewed	PRLD2_HUMAN	PRELI domain-containing protein 2	PRELID2	Homo sapiens (Human)	189	MOL000098	quercetin	红花	gancao	98	MOL000098	ETS domain-containing protein Elk-1
1125	Q8NCJ5	reviewed	SPRY3_HUMAN	SPRY domain-containing protein 3	SPRYD3	Homo sapiens (Human)	442	MOL000098	quercetin	红花	gancao	98	MOL000098	ETS domain-containing protein Elk-1
1126	Q8NEX6	reviewed	WFD11_HUMAN	Protein WFDC11	WFDC11	Homo sapiens (Human)	87	MOL000098	quercetin	红花	gancao	98	MOL000098	Protein CBFA2T1
1127	Q8NEX6	reviewed	WFD11_HUMAN	Protein WFDC11	WAP11	Homo sapiens (Human)	87	MOL000098	quercetin	红花	gancao	98	MOL000098	Protein CBFA2T1
1128	Q8TAC1	reviewed	RFESD_HUMAN	Rieske domain-containing protein	RFESD	Homo sapiens (Human)	157	MOL002714	baicalein	红花	honghua	2714	MOL002714	Tudor domain-containing protein 7
1129	Q8TAY7	reviewed	F110D_HUMAN	Protein FAM110D	FAM110D	Homo sapiens (Human)	271	MOL000098	quercetin	红花	gancao	98	MOL000098	Protein CBFA2T1
1130	Q8TAY7	reviewed	F110D_HUMAN	Protein FAM110D	GRRP1	Homo sapiens (Human)	271	MOL000098	quercetin	红花	gancao	98	MOL000098	Protein CBFA2T1
1131	Q8WUB2	reviewed	F216A_HUMAN	Protein FAM216A	FAM216A	Homo sapiens (Human)	273	MOL000098	quercetin	红花	gancao	98	MOL000098	Protein CBFA2T1
1132	Q8WUB2	reviewed	F216A_HUMAN	Protein FAM216A	C12orf24	Homo sapiens (Human)	273	MOL000098	quercetin	红花	gancao	98	MOL000098	Protein CBFA2T1
1133	Q8WVF5	reviewed	KCTD4_HUMAN	BTB/POZ domain-containing protein KCTD4	KCTD4	Homo sapiens (Human)	259	MOL000098	quercetin	红花	gancao	98	MOL000098	ETS domain-containing protein Elk-1
1134	Q8WW59	reviewed	SPRY4_HUMAN	SPRY domain-containing protein 4	SPRYD4	Homo sapiens (Human)	207	MOL000098	quercetin	红花	gancao	98	MOL000098	ETS domain-containing protein Elk-1
1135	Q96D70	reviewed	R3HD4_HUMAN	R3H domain-containing protein 4	R3HDM4	Homo sapiens (Human)	268	MOL000098	quercetin	红花	gancao	98	MOL000098	ETS domain-containing protein Elk-1
1136	Q96D70	reviewed	R3HD4_HUMAN	R3H domain-containing protein 4	C19orf22	Homo sapiens (Human)	268	MOL000098	quercetin	红花	gancao	98	MOL000098	ETS domain-containing protein Elk-1
1137	Q96IM9	reviewed	DYDC2_HUMAN	DPY30 domain-containing protein 2	DYDC2	Homo sapiens (Human)	177	MOL000098	quercetin	红花	gancao	98	MOL000098	ETS domain-containing protein Elk-1
1138	Q96M60	reviewed	F227B_HUMAN	Protein FAM227B	FAM227B	Homo sapiens (Human)	508	MOL000098	quercetin	红花	gancao	98	MOL000098	Protein CBFA2T1
1139	Q96M60	reviewed	F227B_HUMAN	Protein FAM227B	C15orf33	Homo sapiens (Human)	508	MOL000098	quercetin	红花	gancao	98	MOL000098	Protein CBFA2T1
1140	Q96MZ4	reviewed	F218A_HUMAN	Protein FAM218A	FAM218A	Homo sapiens (Human)	157	MOL000098	quercetin	红花	gancao	98	MOL000098	Protein CBFA2T1
1141	Q96MZ4	reviewed	F218A_HUMAN	Protein FAM218A	C4orf39	Homo sapiens (Human)	157	MOL000098	quercetin	红花	gancao	98	MOL000098	Protein CBFA2T1
1142	Q9BTA0	reviewed	F167B_HUMAN	Protein FAM167B	FAM167B	Homo sapiens (Human)	163	MOL000098	quercetin	红花	gancao	98	MOL000098	Protein CBFA2T1
1143	Q9BTA0	reviewed	F167B_HUMAN	Protein FAM167B	C1orf90	Homo sapiens (Human)	163	MOL000098	quercetin	红花	gancao	98	MOL000098	Protein CBFA2T1
1144	Q9H098	reviewed	F107B_HUMAN	Protein FAM107B	FAM107B	Homo sapiens (Human)	131	MOL000098	quercetin	红花	gancao	98	MOL000098	Protein CBFA2T1
1145	Q9H098	reviewed	F107B_HUMAN	Protein FAM107B	C10orf45	Homo sapiens (Human)	131	MOL000098	quercetin	红花	gancao	98	MOL000098	Protein CBFA2T1
1146	Q9H0W7	reviewed	THAP2_HUMAN	THAP domain-containing protein 2	THAP2	Homo sapiens (Human)	228	MOL000098	quercetin	红花	gancao	98	MOL000098	ETS domain-containing protein Elk-1
1147	Q9H8W3	reviewed	F204A_HUMAN	Protein FAM204A	FAM204A	Homo sapiens (Human)	233	MOL000098	quercetin	红花	gancao	98	MOL000098	Protein CBFA2T1
1148	Q9H8W3	reviewed	F204A_HUMAN	Protein FAM204A	C10orf84	Homo sapiens (Human)	233	MOL000098	quercetin	红花	gancao	98	MOL000098	Protein CBFA2T1
1149	Q9NUC0	reviewed	SRTD4_HUMAN	SERTA domain-containing protein 4	SERTAD4	Homo sapiens (Human)	356	MOL000098	quercetin	红花	gancao	98	MOL000098	ETS domain-containing protein Elk-1
1150	Q9UIY3	reviewed	RWD2A_HUMAN	RWD domain-containing protein 2A	RWDD2A	Homo sapiens (Human)	292	MOL000098	quercetin	红花	gancao	98	MOL000098	ETS domain-containing protein Elk-1
1151	Q9UIY3	reviewed	RWD2A_HUMAN	RWD domain-containing protein 2A	RWDD2	Homo sapiens (Human)	292	MOL000098	quercetin	红花	gancao	98	MOL000098	ETS domain-containing protein Elk-1
1152	Q9ULE4	reviewed	F184B_HUMAN	Protein FAM184B	FAM184B	Homo sapiens (Human)	1060	MOL000098	quercetin	红花	gancao	98	MOL000098	Protein CBFA2T1
1153	Q9ULE4	reviewed	F184B_HUMAN	Protein FAM184B	KIAA1276	Homo sapiens (Human)	1060	MOL000098	quercetin	红花	gancao	98	MOL000098	Protein CBFA2T1
1154	A0A0U1RRK4	reviewed	LBHD2_HUMAN	LBH domain-containing protein 2	LBHD2	Homo sapiens (Human)	108	MOL000098	quercetin	红花	gancao	98	MOL000098	ETS domain-containing protein Elk-1
1155	A0A1B0GTK5	reviewed	F236D_HUMAN	Protein FAM236D	FAM236D	Homo sapiens (Human)	79	MOL000098	quercetin	红花	gancao	98	MOL000098	Protein CBFA2T1
1156	A0A1B0GUQ0	reviewed	F236A_HUMAN	Protein FAM236A	FAM236A	Homo sapiens (Human)	79	MOL000098	quercetin	红花	gancao	98	MOL000098	Protein CBFA2T1
1157	A0A1B0GV22	reviewed	F236B_HUMAN	Protein FAM236B	FAM236B	Homo sapiens (Human)	79	MOL000098	quercetin	红花	gancao	98	MOL000098	Protein CBFA2T1
1158	A0A1B0GVH7	reviewed	IQCM_HUMAN	IQ domain-containing protein M	IQCM	Homo sapiens (Human)	501	MOL000098	quercetin	红花	gancao	98	MOL000098	ETS domain-containing protein Elk-1
1159	A0A1B0GVR7	reviewed	F240C_HUMAN	Protein FAM240C	FAM240C	Homo sapiens (Human)	95	MOL000098	quercetin	红花	gancao	98	MOL000098	Protein CBFA2T1
1160	A0A1B0GVZ2	reviewed	F240B_HUMAN	Protein FAM240B	FAM240B	Homo sapiens (Human)	78	MOL000098	quercetin	红花	gancao	98	MOL000098	Protein CBFA2T1
1161	A0A494C0N9	reviewed	F246B_HUMAN	Protein FAM246B	FAM246B	Homo sapiens (Human)	232	MOL000098	quercetin	红花	gancao	98	MOL000098	Protein CBFA2T1
1162	A0A494C0Y3	reviewed	F246A_HUMAN	Protein FAM246A	FAM246A	Homo sapiens (Human)	232	MOL000098	quercetin	红花	gancao	98	MOL000098	Protein CBFA2T1
1163	A1L4L8	reviewed	PL8L1_HUMAN	PLAC8-like protein 1	PLAC8L1	Homo sapiens (Human)	177	MOL000098	quercetin	红花	gancao	98	MOL000098	Bcl-2-like protein 1
1164	A6NKX1	reviewed	F223B_HUMAN	Protein FAM223B	FAM223B	Homo sapiens (Human)	122	MOL000098	quercetin	红花	gancao	98	MOL000098	Protein CBFA2T1
1165	A6NKX1	reviewed	F223B_HUMAN	Protein FAM223B	CXorf52B	Homo sapiens (Human)	122	MOL000098	quercetin	红花	gancao	98	MOL000098	Protein CBFA2T1
1166	A6NKX1	reviewed	F223B_HUMAN	Protein FAM223B	LINC00204B	Homo sapiens (Human)	122	MOL000098	quercetin	红花	gancao	98	MOL000098	Protein CBFA2T1
1167	A6NNX1	reviewed	RIAD1_HUMAN	RIIa domain-containing protein 1	RIIAD1	Homo sapiens (Human)	92	MOL000098	quercetin	红花	gancao	98	MOL000098	ETS domain-containing protein Elk-1
1168	A6NNX1	reviewed	RIAD1_HUMAN	RIIa domain-containing protein 1	C1orf230	Homo sapiens (Human)	92	MOL000098	quercetin	红花	gancao	98	MOL000098	ETS domain-containing protein Elk-1
1169	A8MTL0	reviewed	IQCF5_HUMAN	IQ domain-containing protein F5	IQCF5	Homo sapiens (Human)	148	MOL000098	quercetin	红花	gancao	98	MOL000098	ETS domain-containing protein Elk-1
1170	A8MYZ5	reviewed	IQCF6_HUMAN	IQ domain-containing protein F6	IQCF6	Homo sapiens (Human)	107	MOL000098	quercetin	红花	gancao	98	MOL000098	ETS domain-containing protein Elk-1
1171	B3EWG3	reviewed	FM25A_HUMAN	Protein FAM25A	FAM25A	Homo sapiens (Human)	89	MOL000098	quercetin	红花	gancao	98	MOL000098	Protein CBFA2T1
1172	B3EWG6	reviewed	FM25G_HUMAN	Protein FAM25G	FAM25G	Homo sapiens (Human)	89	MOL000098	quercetin	红花	gancao	98	MOL000098	Protein CBFA2T1
1173	B5MCY1	reviewed	TDR15_HUMAN	Tudor domain-containing protein 15	TDRD15	Homo sapiens (Human)	1934	MOL002714	baicalein	红花	honghua	2714	MOL002714	Tudor domain-containing protein 7
1174	H3BQW9	reviewed	F229A_HUMAN	Protein FAM229A	FAM229A	Homo sapiens (Human)	127	MOL000098	quercetin	红花	gancao	98	MOL000098	Protein CBFA2T1
1175	P0C875	reviewed	F228B_HUMAN	Protein FAM228B	FAM228B	Homo sapiens (Human)	324	MOL000098	quercetin	红花	gancao	98	MOL000098	Protein CBFA2T1
1176	P0CF97	reviewed	F200B_HUMAN	Protein FAM200B	FAM200B	Homo sapiens (Human)	657	MOL000098	quercetin	红花	gancao	98	MOL000098	Protein CBFA2T1
1177	P0CF97	reviewed	F200B_HUMAN	Protein FAM200B	C4orf53	Homo sapiens (Human)	657	MOL000098	quercetin	红花	gancao	98	MOL000098	Protein CBFA2T1
1178	P0DP71	reviewed	F236C_HUMAN	Protein FAM236C	FAM236C	Homo sapiens (Human)	79	MOL000098	quercetin	红花	gancao	98	MOL000098	Protein CBFA2T1
1179	Q4KMX7	reviewed	F106A_HUMAN	Protein FAM106A	FAM106A	Homo sapiens (Human)	169	MOL000098	quercetin	红花	gancao	98	MOL000098	Protein CBFA2T1
1180	Q5SY85	reviewed	F201A_HUMAN	Protein FAM201A	FAM201A	Homo sapiens (Human)	155	MOL000098	quercetin	红花	gancao	98	MOL000098	Protein CBFA2T1
1181	Q5SY85	reviewed	F201A_HUMAN	Protein FAM201A	C9orf122	Homo sapiens (Human)	155	MOL000098	quercetin	红花	gancao	98	MOL000098	Protein CBFA2T1
1182	Q5T1J6	reviewed	F182A_HUMAN	Protein FAM182A	FAM182A	Homo sapiens (Human)	154	MOL000098	quercetin	红花	gancao	98	MOL000098	Protein CBFA2T1
1183	Q5T1J6	reviewed	F182A_HUMAN	Protein FAM182A	C20orf91	Homo sapiens (Human)	154	MOL000098	quercetin	红花	gancao	98	MOL000098	Protein CBFA2T1
1184	Q5T7N8	reviewed	F27D1_HUMAN	Protein FAM27D1	FAM27D1	Homo sapiens (Human)	215	MOL000098	quercetin	红花	gancao	98	MOL000098	Protein CBFA2T1
