# Supplementary material for: Transcriptomics and network pharmacology reveal the potential mechanism related to integrated stress response in the treatment of osteoporosis by Jiawei Shentong Zhuyu Decoction and verified by RT-qPCR
Source: Front Endocrinol (Lausanne). 2025 Oct 21;16:1618296. doi: 10.3389/fendo.2025.1618296 (PMC12583211; doi:10.3389/fendo.2025.1618296)
Supplement: Supplementary file 5 [file Table5.xlsx]

## Sheet: Supplementary table4
Supplementary table5. The differentially expressed OP genes screened based on the GSE56815 dataset
	logFC	AveExpr	t	P.Value	adj.P.Val	B	change
METTL4	0.145539	6.20282	6.00072	5.18238e-08	0.000619761	8.03607	UP
NCOA1	0.276636	9.49001	5.66429	2.14868e-07	0.0012848	6.74643	UP
POGLUT1	0.236371	7.83183	5.51081	4.06875e-07	0.00136465	6.16763	UP
FOXO3	0.264196	9.04254	5.483	4.56442e-07	0.00136465	6.06344	UP
EIF5	0.245722	10.3624	5.29962	9.68139e-07	0.00156563	5.38216	UP
VPS35	0.248143	10.5525	5.28753	1.01695e-06	0.00156563	5.33761	UP
TRIM44	0.269402	9.5142	5.28104	1.04413e-06	0.00156563	5.31373	UP
DHX35	0.121411	5.88066	5.28029	1.04733e-06	0.00156563	5.31095	UP
IL17RA	-0.259627	10.1954	-5.11242	2.06221e-06	0.00264065	4.69756	DOWN
LPIN1	0.208504	7.14674	5.09535	2.20809e-06	0.00264065	4.6357	UP
SFSWAP	0.23823	7.99157	5.01754	3.01128e-06	0.00315653	4.35504	UP
DPP8	0.324493	8.94658	5.00482	3.16735e-06	0.00315653	4.30934	UP
CDC42EP3	-0.283553	10.1872	-4.92848	4.28334e-06	0.00373954	4.03642	DOWN
RCAN2	0.0969625	5.45169	4.92295	4.37775e-06	0.00373954	4.01672	UP
GLT8D2	0.134508	6.55207	4.84285	5.99364e-06	0.00477853	3.73282	UP
ZEB2	-0.509353	7.90357	-4.79616	7.1901e-06	0.0048829	3.56844	DOWN
ADAM17	-0.288958	7.99877	-4.79334	7.26926e-06	0.0048829	3.55855	DOWN
SLC35D2	-0.1663	6.99484	-4.79052	7.34946e-06	0.0048829	3.54864	DOWN
HIRA	-0.368304	6.3928	-4.76195	8.21116e-06	0.00491142	3.44854	DOWN
GMEB1	-0.138176	7.64576	-4.76187	8.21377e-06	0.00491142	3.44825	DOWN
NVL	0.163031	6.86508	4.70252	1.03303e-05	0.0056333	3.24133	UP
NIF3L1	0.213562	8.52432	4.69072	1.08102e-05	0.0056333	3.20035	UP
DNAJC4	-0.289892	7.37097	-4.69015	1.08342e-05	0.0056333	3.19836	DOWN
RPL3L	0.10407	5.87668	4.66592	1.18905e-05	0.00592494	3.11443	UP
DHTKD1	0.123542	5.77621	4.57272	1.69698e-05	0.00811768	2.79374	UP
CCSER2	0.176733	6.95625	4.54166	1.90898e-05	0.00878057	2.68768	UP
PIAS1	0.200772	9.83467	4.5035	2.20478e-05	0.00976553	2.55793	UP
STMN4	0.118674	5.60536	4.43493	2.85159e-05	0.0121793	2.32637	UP
NDUFC1	-0.171784	9.35427	-4.40457	3.19346e-05	0.0131692	2.22451	DOWN
USP27X	0.121615	5.77159	4.39507	3.30837e-05	0.0131883	2.19272	UP
PAPD7	0.177062	7.97471	4.37209	3.60309e-05	0.013612	2.11599	UP
XDH	0.179562	7.23705	4.35087	3.89757e-05	0.013612	2.04537	UP
TRPM6	0.125064	6.30988	4.3492	3.92176e-05	0.013612	2.03981	UP
SLC25A14	0.185247	7.24095	4.34702	3.95349e-05	0.013612	2.03256	UP
TNPO3	0.204527	8.48528	4.34496	3.98378e-05	0.013612	2.02571	UP
XPO7	0.187628	8.51784	4.33134	4.18916e-05	0.0138588	1.98053	UP
HAPLN2	0.131318	5.89672	4.32503	4.28778e-05	0.0138588	1.95962	UP
SUPT20H	0.163979	8.13756	4.31625	4.42878e-05	0.0139304	1.93055	UP
ALDH3B1	-0.256764	8.82309	-4.30023	4.69763e-05	0.0139304	1.87761	DOWN
DIDO1	0.134631	7.81891	4.2914	4.8525e-05	0.0139304	1.84848	UP
BRSK2	0.111998	5.62525	4.28624	4.94526e-05	0.0139304	1.83148	UP
RFC5	-0.397627	6.33698	-4.2777	5.10263e-05	0.0139304	1.80335	DOWN
UBE2E1	-0.189429	10.4517	-4.26397	5.36568e-05	0.0139304	1.75822	DOWN
CPM	-0.281243	5.8903	-4.2609	5.42628e-05	0.0139304	1.74814	DOWN
WWP1	-0.403426	8.23024	-4.26014	5.44129e-05	0.0139304	1.74566	DOWN
HLA-DMB	0.204373	11.8193	4.24693	5.71024e-05	0.0139304	1.70235	UP
CBX5	-0.214077	7.71839	-4.24631	5.72319e-05	0.0139304	1.70032	DOWN
BOLA1	0.106141	5.78029	4.24608	5.72809e-05	0.0139304	1.69955	UP
S100A4	-0.114645	12.901	-4.24137	5.82727e-05	0.0139304	1.68414	DOWN
ADAM11	0.19489	6.81494	4.23932	5.87096e-05	0.0139304	1.67744	UP
FLNC	0.146539	6.68155	4.22954	6.08414e-05	0.0139304	1.64544	UP
C1D	-0.26321	8.61842	-4.22588	6.16569e-05	0.0139304	1.63349	DOWN
TTC27	0.166822	6.48208	4.22552	6.17367e-05	0.0139304	1.63233	UP
TBC1D2	-0.241366	6.56038	-4.21977	6.3043e-05	0.0139617	1.61354	DOWN
RPL3	0.123273	12.7342	4.21124	6.50288e-05	0.0140893	1.58572	UP
EXOSC9	0.100867	7.5908	4.20726	6.59755e-05	0.0140893	1.57276	UP
SKAP2	0.214492	9.8342	4.19921	6.79307e-05	0.0142523	1.54656	UP
SEC22B	-0.359904	10.1716	-4.19441	6.91239e-05	0.0142526	1.53095	DOWN
SLC29A3	0.145285	8.45867	4.17821	7.32987e-05	0.0148573	1.47836	UP
GLT8D1	0.177823	8.0602	4.15335	8.01835e-05	0.0158	1.39789	UP
NFKBIA	-0.321047	11.0732	-4.15194	8.05922e-05	0.0158	1.39333	DOWN
SRP19	-0.198205	9.15832	-4.13121	8.68358e-05	0.0164409	1.32647	DOWN
RAB11FIP1	-0.237243	9.13721	-4.13009	8.71882e-05	0.0164409	1.32285	DOWN
ELMO2	-0.214944	8.42366	-4.12755	8.79855e-05	0.0164409	1.31469	DOWN
NELFB	-0.201468	7.62913	-4.11944	9.0586e-05	0.0166664	1.2886	DOWN
CLCA1	0.13422	6.87647	4.10198	9.64354e-05	0.0172763	1.23256	UP
UBQLN2	-0.268064	8.3527	-4.09642	9.83737e-05	0.0172763	1.21474	DOWN
MATN4	-0.157945	6.04898	-4.09367	9.93458e-05	0.0172763	1.20593	DOWN
KIZ	0.151758	6.39027	4.09273	9.96796e-05	0.0172763	1.20293	UP
MSN	-0.166891	11.5642	-4.08296	0.00010322	0.0173991	1.17168	DOWN
NCKAP1L	-0.364343	9.82975	-4.08275	0.000103297	0.0173991	1.17101	DOWN
ABCD4	0.158126	7.40787	4.06873	0.000108595	0.0180373	1.12625	UP
FCGR2A	0.238285	10.0166	4.06451	0.000110241	0.0180598	1.11279	UP
ABCB7	0.163778	7.41153	4.05362	0.000114597	0.0184683	1.07811	UP
LAIR1	-0.233597	9.35673	-4.05063	0.000115823	0.0184683	1.06859	DOWN
PCSK1N	0.1171	6.54021	4.03861	0.000120875	0.0188362	1.0304	UP
BCAT2	0.166863	6.83236	4.03403	0.000122855	0.0188362	1.01587	UP
KLF7	0.20172	8.0652	4.02679	0.000126046	0.0188362	0.992931	UP
ZNF3	0.10905	6.05652	4.02367	0.000127447	0.0188362	0.983049	UP
RAC1	0.2425	10.8851	4.02344	0.000127552	0.0188362	0.982311	UP
NIT2	0.198167	7.19469	4.02337	0.00012758	0.0188362	0.982113	UP
PAF1	-0.140176	7.55497	-4.01445	0.000131671	0.0188376	0.95389	DOWN
HNRNPU	-0.141887	10.4268	-4.00989	0.000133811	0.0188376	0.939475	DOWN
F7	-0.227439	6.0669	-4.00593	0.000135697	0.0188376	0.926963	DOWN
TNFRSF21	0.25295	6.85824	4.00487	0.000136208	0.0188376	0.923607	UP
TNFSF11	0.115896	5.55191	4.00453	0.000136371	0.0188376	0.922538	UP
SMCP	0.113332	6.85019	3.99757	0.00013976	0.0188376	0.900592	UP
SMAGP	0.147436	7.03444	3.99372	0.000141673	0.0188376	0.888444	UP
ACTN1	-0.275157	9.01299	-3.99317	0.00014195	0.0188376	0.886697	DOWN
ZNF7	0.117021	6.02358	3.99204	0.000142516	0.0188376	0.883139	UP
MSL3	0.135409	9.55021	3.98439	0.000146407	0.0188376	0.859071	UP
RP2	-0.279465	8.28912	-3.98299	0.000147128	0.0188376	0.854676	DOWN
DIS3	0.108677	7.40664	3.98159	0.00014786	0.0188376	0.850246	UP
LASP1	-0.131843	10.2677	-3.97821	0.000149627	0.0188376	0.839626	DOWN
SRPK2	0.204189	8.26857	3.97818	0.000149642	0.0188376	0.839539	UP
DVL1	-0.184749	6.83117	-3.96778	0.000155211	0.0189286	0.806894	DOWN
PCGF2	0.171331	7.56909	3.96772	0.000155249	0.0189286	0.806675	UP
PYGM	0.109239	5.62995	3.96719	0.000155536	0.0189286	0.805026	UP
SH3GLB2	-0.270725	6.05159	-3.96507	0.000156696	0.0189286	0.798387	DOWN
DUS4L	0.106783	5.90534	3.96198	0.000158408	0.018944	0.788685	UP
ZIC1	0.0957625	5.4077	3.95066	0.000164822	0.019385	0.753233	UP
WNT1	0.114865	5.36405	3.94977	0.000165338	0.019385	0.750442	UP
DMTF1	0.30018	8.41203	3.94392	0.000168757	0.0194581	0.732162	UP
CHRNA2	-0.163154	6.57333	-3.93931	0.000171504	0.0194581	0.717745	DOWN
BCAT1	0.161671	7.27106	3.93597	0.000173515	0.0194581	0.707337	UP
ECE1	-0.154255	7.76973	-3.93552	0.000173788	0.0194581	0.705936	DOWN
EI24	0.172979	8.01012	3.93444	0.000174446	0.0194581	0.70256	UP
EIF2D	0.147676	8.69126	3.93235	0.000175723	0.0194581	0.696049	UP
NPY	0.114743	6.14636	3.92541	0.000180036	0.0197528	0.674404	UP
PSMD3	-0.233223	6.66246	-3.9184	0.000184495	0.0199543	0.652568	DOWN
EGFR	0.151181	7.7441	3.91729	0.00018521	0.0199543	0.649117	UP
UTP6	0.191102	8.726	3.9121	0.000188592	0.0201372	0.63297	UP
POLR2H	0.156935	8.15362	3.90932	0.000190421	0.0201527	0.624355	UP
KCNC1	0.105922	6.28806	3.90133	0.000195792	0.0205393	0.599538	UP
HIST1H2BO	0.08277	5.03932	3.89424	0.000200677	0.0208687	0.577554	UP
NENF	0.12904	8.49271	3.87869	0.000211804	0.0218359	0.529423	UP
ZNF195	0.129599	5.7535	3.86915	0.000218922	0.022234	0.49995	UP
SAP130	0.163179	7.74481	3.86838	0.000219505	0.022234	0.497582	UP
GINS3	0.122595	6.97033	3.8661	0.000221243	0.022234	0.490548	UP
DGCR2	-0.199072	7.78291	-3.8603	0.000225729	0.0224958	0.472653	DOWN
RIPK2	0.187522	9.15753	3.85339	0.000231181	0.0225156	0.451383	UP
LETMD1	0.137959	8.04945	3.84916	0.000234577	0.0225156	0.438386	UP
PKLR	-0.205816	6.28723	-3.84912	0.000234613	0.0225156	0.438249	DOWN
SGPL1	-0.195218	7.71253	-3.84866	0.000234988	0.0225156	0.436825	DOWN
MEX3D	0.109195	5.65503	3.84822	0.000235341	0.0225156	0.435486	UP
SLC6A12	0.128974	6.61202	3.83784	0.000243915	0.0231506	0.403601	UP
RUFY3	0.326181	7.27459	3.83504	0.000246277	0.0231908	0.395014	UP
ORC3	0.139496	6.65159	3.82319	0.000256527	0.0237856	0.358691	UP
SLC6A13	0.147211	7.77942	3.82314	0.000256572	0.0237856	0.358533	UP
CAMKK2	-0.232674	9.33081	-3.82063	0.000258789	0.0238066	0.35087	DOWN
LRRC23	0.161916	6.29774	3.816	0.000262939	0.0238284	0.336702	UP
DNMBP	0.146259	7.32329	3.81387	0.000264866	0.0238284	0.330199	UP
CCT5	0.175127	10.2586	3.81	0.000268412	0.0238284	0.318358	UP
SLC41A3	0.14082	8.02321	3.80948	0.000268891	0.0238284	0.31677	UP
THRA	-0.126635	6.82982	-3.80937	0.000268988	0.0238284	0.316447	DOWN
GSAP	0.218384	9.73801	3.80487	0.000273168	0.0240207	0.302716	UP
ERICH1	0.127014	6.29954	3.80117	0.000276658	0.02415	0.291416	UP
ASTE1	0.175263	6.58952	3.79321	0.000284302	0.0246188	0.267153	UP
LARP4B	-0.221852	8.54188	-3.78774	0.000289667	0.0246188	0.250513	DOWN
FRAT2	-0.228765	9.49997	-3.78299	0.000294403	0.0246188	0.23608	DOWN
ANGPT1	0.118161	6.07727	3.78126	0.000296155	0.0246188	0.230799	UP
PEX19	0.136297	7.3605	3.78088	0.000296538	0.0246188	0.22965	UP
EIF5B	0.186705	8.56027	3.78031	0.00029711	0.0246188	0.227935	UP
MTNR1A	0.0699225	6.11549	3.77885	0.000298596	0.0246188	0.223494	UP
COBLL1	0.164951	6.26936	3.7777	0.000299775	0.0246188	0.219991	UP
EIF3H	0.15974	10.9861	3.77693	0.000300556	0.0246188	0.217676	UP
SLC28A2	0.110425	7.35467	3.77314	0.000304472	0.02477	0.206155	UP
PDE8A	0.137534	8.0544	3.76831	0.000309525	0.0250045	0.191512	UP
NOP16	0.141112	7.76064	3.76276	0.000315435	0.0250045	0.174687	UP
GLRA3	0.073695	5.00474	3.76237	0.000315852	0.0250045	0.173512	UP
C6orf48	0.145382	10.0757	3.76013	0.000318273	0.0250045	0.166721	UP
FCF1	0.125594	5.13767	3.75518	0.000323676	0.0250045	0.151748	UP
C14orf93	0.0929165	5.42783	3.75497	0.000323903	0.0250045	0.151126	UP
EPN3	0.098927	5.30429	3.74962	0.000329845	0.0250045	0.134959	UP
ITPKB	-0.160093	6.97097	-3.74898	0.000330559	0.0250045	0.133036	DOWN
OPA3	-0.112893	5.10627	-3.74663	0.000333209	0.0250045	0.125937	DOWN
HDLBP	-0.131907	9.70669	-3.74613	0.000333781	0.0250045	0.124411	DOWN
CBR3	0.0916175	6.22159	3.74514	0.000334903	0.0250045	0.121429	UP
ZNF573	0.129241	5.46811	3.74106	0.000339572	0.0250045	0.10912	UP
MFSD10	-0.310306	6.97987	-3.74044	0.000340283	0.0250045	0.107258	DOWN
ADAM7	0.070167	6.0643	3.73869	0.00034232	0.0250045	0.101954	UP
ACAP2	-0.212012	9.6553	-3.73479	0.000346869	0.0250045	0.0902182	DOWN
SRSF8	0.13723	9.13396	3.73398	0.000347821	0.0250045	0.0877819	UP
THEG	0.118836	7.23849	3.73271	0.000349328	0.0250045	0.0839381	UP
EBLN2	0.154645	6.83181	3.73265	0.0003494	0.0250045	0.0837547	UP
TSNAX	-0.239161	8.70539	-3.73206	0.000350092	0.0250045	0.0819966	DOWN
ADSL	0.182325	9.2405	3.73082	0.000351562	0.0250045	0.0782714	UP
PLG	0.103416	5.79199	3.7298	0.000352783	0.0250045	0.0751896	UP
PSMA7	0.181085	10.0908	3.72809	0.000354836	0.0250045	0.0700317	UP
BBX	-0.335202	8.22449	-3.72758	0.000355445	0.0250045	0.0685079	DOWN
RBMXL2	0.076744	5.36822	3.71944	0.00036537	0.0254593	0.0440348	UP
PAFAH1B2	0.104582	5.73072	3.71737	0.000367932	0.0254593	0.0378247	UP
FLT3	0.201995	7.3503	3.71708	0.000368297	0.0254593	0.0369435	UP
LMAN2L	0.0986152	8.31446	3.71194	0.000374741	0.0257325	0.0215336	UP
SST	0.102282	6.02435	3.71052	0.000376553	0.0257325	0.0172477	UP
GLA	0.178208	8.92836	3.70655	0.000381628	0.0259312	0.0053536	UP
NFKB2	-0.283062	7.60917	-3.69977	0.000390445	0.0263693	-0.0149347	DOWN
SMC1A	-0.170539	9.53403	-3.69823	0.000392485	0.0263693	-0.0195631	DOWN
OPCML	0.107985	7.27866	3.68971	0.000403907	0.026985	-0.0450368	UP
GCHFR	0.13416	6.75825	3.68399	0.000411743	0.0273557	-0.0620974	UP
TNR	0.0955475	6.16767	3.67917	0.000418468	0.0276489	-0.0764816	UP
PLA2G5	0.0894873	6.19904	3.67605	0.000422884	0.0277872	-0.0857997	UP
POLB	0.140351	8.77825	3.67415	0.000425581	0.0278116	-0.0914433	UP
GNMT	0.126563	5.92949	3.67237	0.000428129	0.0278261	-0.0967422	UP
CAV2	0.115146	5.56855	3.67032	0.000431085	0.0278668	-0.102849	UP
FAM216A	-0.162795	6.60435	-3.66518	0.000438583	0.0281974	-0.118152	DOWN
VHL	-0.0633615	4.84435	-3.66359	0.000440916	0.0281974	-0.12286	DOWN
MAN2A1	0.242481	9.03143	3.65133	0.000459385	0.0290282	-0.159268	UP
OPHN1	-0.348737	9.17931	-3.65021	0.000461112	0.0290282	-0.162597	DOWN
MPHOSPH10	0.149479	7.23968	3.65016	0.000461189	0.0290282	-0.162744	UP
S100A8	-0.0892638	14.0335	-3.64315	0.000472119	0.0295105	-0.183522	DOWN
HOXD13	0.113046	5.60109	3.64209	0.000473787	0.0295105	-0.18665	UP
MITF	-0.141223	6.75938	-3.63942	0.000478031	0.0296068	-0.194558	DOWN
GOLPH3	-0.164626	9.79972	-3.63731	0.000481404	0.0296068	-0.200794	DOWN
RWDD2B	0.12242	8.37744	3.63647	0.000482759	0.0296068	-0.203287	UP
VPS37C	0.118364	8.82055	3.63488	0.000485321	0.029612	-0.20798	UP
S100A9	-0.128223	13.7111	-3.62569	0.000500418	0.0303781	-0.23514	DOWN
KRTAP1-3	0.0719318	5.3908	3.62129	0.00050779	0.03067	-0.248105	UP
MPZ	0.111226	6.80889	3.61902	0.000511639	0.0306962	-0.254799	UP
CDH16	0.124961	6.18034	3.61801	0.000513357	0.0306962	-0.25777	UP
CES2	0.138136	8.90624	3.6114	0.000524756	0.0312217	-0.277234	UP
IGFBP5	0.107558	6.26756	3.6073	0.000531953	0.0313469	-0.289305	UP
ELN	0.111398	7.10503	3.60394	0.00053792	0.0313469	-0.299189	UP
CDYL	0.202464	8.2755	3.60158	0.000542135	0.0313469	-0.306105	UP
RALYL	0.069422	6.77931	3.60139	0.000542486	0.0313469	-0.306679	UP
ISG20L2	-0.152086	8.02212	-3.59989	0.000545188	0.0313469	-0.311079	DOWN
BMP4	0.129906	7.49608	3.59919	0.000546464	0.0313469	-0.313151	UP
KCNF1	-0.255904	6.26791	-3.59893	0.00054692	0.0313469	-0.31389	DOWN
TMEM258	-0.175175	10.4592	-3.59665	0.000551077	0.0313469	-0.320597	DOWN
MIEF1	-0.138603	8.37757	-3.59378	0.000556336	0.0313469	-0.329012	DOWN
TCTN3	0.098711	8.79391	3.5932	0.000557408	0.0313469	-0.330716	UP
EFCC1	0.142014	6.60236	3.59308	0.000557632	0.0313469	-0.331072	UP
HMOX1	-0.300797	8.68879	-3.59271	0.000558316	0.0313469	-0.332158	DOWN
HSPA9	0.183791	9.31507	3.58583	0.00057116	0.0318467	-0.352303	UP
RPL30	-0.0874562	13.3508	-3.5851	0.000572542	0.0318467	-0.354443	DOWN
TEX11	0.107302	5.67582	3.58027	0.000581763	0.0320294	-0.368591	UP
IDO1	0.169911	7.39409	3.57932	0.000583595	0.0320294	-0.371375	UP
FUT6	0.159229	8.2064	3.57821	0.00058573	0.0320294	-0.374608	UP
HSPB1	-0.341194	6.8031	-3.57673	0.000588601	0.0320294	-0.378938	DOWN
NES	0.0923505	6.67788	3.57504	0.000591885	0.0320294	-0.383863	UP
ZNF292	-0.287593	7.56093	-3.57504	0.000591897	0.0320294	-0.383882	DOWN
APPL1	-0.228181	6.43357	-3.56958	0.000602655	0.0323574	-0.399827	DOWN
ZFAND5	-0.149906	11.0845	-3.56922	0.000603371	0.0323574	-0.400878	DOWN
HAMP	-0.216601	5.88814	-3.56601	0.000609774	0.0323681	-0.410223	DOWN
ZNF654	0.190444	6.23814	3.56548	0.000610847	0.0323681	-0.411778	UP
RBM5	0.143612	9.96317	3.56357	0.000614711	0.0323681	-0.41736	UP
SLMO1	0.0964863	6.27282	3.56244	0.000617001	0.0323681	-0.42065	UP
NPR2	0.091381	6.71591	3.56131	0.000619295	0.0323681	-0.423935	UP
ACLY	-0.156852	9.56281	-3.56106	0.000619809	0.0323681	-0.42467	DOWN
VSIG4	0.224802	7.55669	3.55971	0.000622569	0.0323709	-0.428601	UP
GRIP2	0.124081	7.3138	3.55714	0.000627847	0.032504	-0.436072	UP
DUSP6	-0.189662	11.979	-3.55532	0.000631618	0.0325583	-0.441371	DOWN
ARHGEF10	0.118982	6.28041	3.54931	0.000644218	0.0329376	-0.458849	UP
SOCS3	-0.152706	6.18574	-3.54919	0.000644484	0.0329376	-0.459214	DOWN
TPP2	0.189185	8.03574	3.54632	0.000650592	0.0331082	-0.467558	UP
ZNF33B	0.123915	6.89348	3.54381	0.000655965	0.0331867	-0.474835	UP
CD320	0.146531	7.59272	3.54072	0.000662652	0.0331867	-0.483805	UP
LPO	0.104941	6.3846	3.54049	0.00066316	0.0331867	-0.484484	UP
RNF5	-0.12297	6.17388	-3.54045	0.000663234	0.0331867	-0.484582	DOWN
PLEKHA1	0.125643	5.79521	3.53788	0.000668849	0.0333282	-0.492039	UP
SEMA5A	0.123391	7.5037	3.53606	0.000672871	0.0333895	-0.497341	UP
NBPF1	0.160268	10.4387	3.5296	0.000687264	0.0339628	-0.516057	UP
DICER1	-0.317285	10.336	-3.52711	0.000692874	0.0339978	-0.523246	DOWN
SNX5	0.153763	9.29193	3.52677	0.000693658	0.0339978	-0.524246	UP
MANBA	0.15511	9.14868	3.51956	0.000710213	0.0346671	-0.545097	UP
CTSD	-0.33993	8.53195	-3.5142	0.000722758	0.035136	-0.560574	DOWN
SREK1IP1	-0.113879	5.6953	-3.5093	0.000734396	0.0354661	-0.574692	DOWN
DARS2	0.110828	7.34244	3.50885	0.00073548	0.0354661	-0.575995	UP
EIF2S2	0.163291	10.2164	3.50175	0.00075271	0.0361011	-0.596457	UP
TP63	0.119573	6.85469	3.50094	0.000754685	0.0361011	-0.598772	UP
HNRNPA1	0.173812	10.0266	3.4943	0.000771196	0.0366112	-0.617891	UP
GSE1	-0.196352	7.99671	-3.49373	0.000772625	0.0366112	-0.619527	DOWN
FAM222B	0.0994427	7.18927	3.49106	0.000779356	0.0366112	-0.627189	UP
ACTN2	0.130457	7.02953	3.48993	0.000782227	0.0366112	-0.630437	UP
YTHDF2	-0.176952	9.19934	-3.48908	0.000784392	0.0366112	-0.632878	DOWN
UBE3C	-0.157134	6.99119	-3.48834	0.000786289	0.0366112	-0.63501	DOWN
MYO9A	0.159782	7.14689	3.48741	0.000788661	0.0366112	-0.637671	UP
ZNF26	0.11417	6.50783	3.48695	0.000789839	0.0366112	-0.63899	UP
HIST1H4G	0.0928317	5.72313	3.48275	0.000800705	0.0369183	-0.651055	UP
CP	0.0747522	5.19305	3.47984	0.000808305	0.0369183	-0.659396	UP
COQ6	0.107615	6.72214	3.47908	0.000810287	0.0369183	-0.66156	UP
NUDT6	-0.0744207	5.00782	-3.47879	0.00081105	0.0369183	-0.662391	DOWN
IER2	-0.342518	10.9148	-3.47847	0.0008119	0.0369183	-0.663315	DOWN
SPOP	0.170767	8.7772	3.47408	0.000823546	0.037306	-0.675889	UP
BMP10	0.121524	6.57626	3.47223	0.000828504	0.037389	-0.681188	UP
DDB2	0.152185	6.64345	3.4682	0.000839392	0.037605	-0.692713	UP
IL1R2	0.242898	6.63876	3.46813	0.000839579	0.037605	-0.69291	UP
PNRC1	-0.165892	10.99	-3.46545	0.000846878	0.0376988	-0.70055	DOWN
VCP	-0.13897	8.93207	-3.46361	0.000851949	0.0376988	-0.705818	DOWN
SOX21	0.121834	6.47139	3.46345	0.000852386	0.0376988	-0.706271	UP
PMP22	0.107865	5.89807	3.46222	0.000855792	0.0376988	-0.709791	UP
MTMR9	0.147573	7.74974	3.46163	0.000857436	0.0376988	-0.711484	UP
PHACTR4	0.142118	5.94813	3.45624	0.000872497	0.0382205	-0.72685	UP
DAPK2	0.139001	6.50472	3.45153	0.00088589	0.0386655	-0.74029	UP
CYSLTR2	-0.100205	5.88052	-3.44615	0.000901404	0.0391838	-0.755604	DOWN
TARBP1	0.111366	8.03316	3.44515	0.000904316	0.0391838	-0.75845	UP
RALB	0.136065	9.99229	3.43453	0.000935784	0.0404008	-0.788616	UP
MOS	0.0900472	5.73726	3.43232	0.000942477	0.0404965	-0.7949	UP
ZNF787	-0.148594	6.5807	-3.43156	0.000944772	0.0404965	-0.797044	DOWN
FXN	0.109798	6.08894	3.42772	0.000956512	0.0407803	-0.807932	UP
C10orf76	0.107971	7.44686	3.42717	0.000958214	0.0407803	-0.809499	UP
SPATA2L	-0.18848	6.9666	-3.42579	0.000962483	0.0408168	-0.813418	DOWN
KLK3	0.10134	6.67667	3.42463	0.000966063	0.0408238	-0.816691	UP
TBC1D10B	-0.193877	8.23164	-3.42152	0.000975763	0.0408576	-0.825497	DOWN
ADORA3	0.151585	6.9405	3.42137	0.000976253	0.0408576	-0.82594	UP
COL19A1	0.102597	5.77665	3.42109	0.000977112	0.0408576	-0.826715	UP
SEC61B	-0.145694	11.1307	-3.4174	0.000988772	0.0410555	-0.83717	DOWN
SIPA1L3	-0.10517	6.02414	-3.41674	0.000990868	0.0410555	-0.839036	DOWN
PCYOX1L	0.16209	8.17986	3.41634	0.000992143	0.0410555	-0.84017	UP
RC3H2	-0.208844	7.31456	-3.41447	0.000998103	0.0411597	-0.845448	DOWN
GPR3	0.11224	6.60649	3.41264	0.00100397	0.0412594	-0.850612	UP
THSD7A	0.078322	5.60013	3.40978	0.00101323	0.0414802	-0.858703	UP
TRIM28	-0.246513	8.49037	-3.40884	0.00101628	0.0414802	-0.861351	DOWN
DAP3	0.136047	9.42471	3.40587	0.00102598	0.0417336	-0.869718	UP
RPL39	-0.0696575	13.3983	-3.39781	0.00105281	0.0421827	-0.892456	DOWN
ONECUT2	0.104541	6.24461	3.39742	0.00105411	0.0421827	-0.893544	UP
RPN2	0.142263	10.6656	3.39686	0.001056	0.0421827	-0.895125	UP
RHOF	0.134144	7.83597	3.39501	0.00106226	0.0421827	-0.90033	UP
HIST1H1D	0.0950925	6.08613	3.39474	0.00106317	0.0421827	-0.901083	UP
SLC25A5	0.106	11.5195	3.39441	0.00106432	0.0421827	-0.902037	UP
ADAMTS5	0.176011	6.35863	3.39264	0.00107035	0.0421827	-0.907009	UP
ZNF91	0.262757	8.56061	3.39199	0.00107258	0.0421827	-0.908838	UP
CCND1	-0.0848828	5.96791	-3.39042	0.00107796	0.0421827	-0.913252	DOWN
VPS39	-0.171138	7.86605	-3.39016	0.00107885	0.0421827	-0.913979	DOWN
POFUT1	-0.130745	6.23717	-3.39001	0.00107938	0.0421827	-0.914405	DOWN
CWC25	0.10937	7.83792	3.39	0.0010794	0.0421827	-0.914427	UP
GATAD2A	-0.122799	6.77799	-3.389	0.00108287	0.0421827	-0.917252	DOWN
BEST2	0.132351	6.56795	3.38343	0.00110228	0.0427992	-0.932891	UP
MAP3K3	0.199563	7.89007	3.37419	0.00113521	0.0438514	-0.958801	UP
CCT4	0.12998	10.4473	3.37378	0.00113671	0.0438514	-0.959966	UP
SLC25A3	0.087625	11.6046	3.37257	0.00114109	0.0438788	-0.96335	UP
RECK	-0.209956	7.82178	-3.37134	0.00114556	0.0439094	-0.966788	DOWN
CD1E	0.103878	6.37978	3.37013	0.00114999	0.0439383	-0.970183	UP
PHLDA3	0.102534	7.43201	3.36575	0.00116611	0.0442933	-0.982438	UP
CAPZA2	-0.146388	11.2151	-3.36559	0.00116669	0.0442933	-0.982868	DOWN
SCD5	-0.426464	6.33477	-3.36079	0.00118461	0.0448317	-0.996286	DOWN
C21orf59	0.126467	8.1611	3.35725	0.00119801	0.0449508	-1.00618	UP
KEL	0.093223	6.93075	3.35583	0.00120344	0.0449508	-1.01015	UP
IPO5	0.159529	8.01238	3.35558	0.0012044	0.0449508	-1.01085	UP
R3HDM2	-0.139209	8.28996	-3.35467	0.00120787	0.0449508	-1.01339	DOWN
ZNF471	0.062631	5.00365	3.35449	0.00120855	0.0449508	-1.01388	UP
CTNNB1	-0.254118	8.49719	-3.35403	0.00121032	0.0449508	-1.01517	DOWN
PHKG1	0.108749	6.41134	3.35249	0.00121625	0.0450313	-1.01947	UP
BBS9	0.0984133	7.12113	3.35043	0.00122421	0.0450491	-1.0252	UP
TNK1	0.111688	7.59179	3.35029	0.00122477	0.0450491	-1.02561	UP
PLCB3	-0.17417	6.76255	-3.34945	0.00122803	0.0450491	-1.02794	DOWN
PDLIM7	-0.181491	6.48386	-3.34545	0.00124366	0.045363	-1.03906	DOWN
EIF3K	0.103202	11.0946	3.34511	0.00124503	0.045363	-1.04003	UP
TRAP1	0.106476	8.27372	3.34436	0.00124797	0.045363	-1.0421	UP
ZNF236	-0.090824	7.65774	-3.34139	0.00125976	0.0454852	-1.05037	DOWN
PRDM14	0.139774	7.58771	3.34127	0.00126026	0.0454852	-1.05072	UP
LIMK2	-0.144296	7.23081	-3.34065	0.00126274	0.0454852	-1.05245	DOWN
ZFP36L1	-0.230119	9.85782	-3.3376	0.00127495	0.045787	-1.06091	DOWN
EDA	0.131896	7.45751	3.33387	0.0012901	0.0461924	-1.07129	UP
GTF3A	0.125093	10.5326	3.33254	0.00129553	0.0462485	-1.07498	UP
TMC5	0.0648285	5.08021	3.32848	0.00131223	0.0467051	-1.08624	UP
ZFC3H1	0.186916	8.91286	3.32624	0.00132153	0.0468282	-1.09244	UP
CAMTA1	0.070391	5.31063	3.32577	0.00132352	0.0468282	-1.09377	UP
CATSPERG	0.0832335	5.96421	3.3229	0.00133553	0.0471137	-1.1017	UP
LMO3	0.080522	6.90104	3.31913	0.00135147	0.0475361	-1.11213	UP
SOAT2	-0.102049	6.45075	-3.31751	0.00135841	0.0475898	-1.11663	DOWN
ERGIC2	0.237524	6.69615	3.31691	0.00136096	0.0475898	-1.11828	UP
PKP4	-0.0998213	5.95202	-3.31487	0.00136976	0.0476764	-1.12394	DOWN
JAKMIP2	0.0857702	6.1322	3.31449	0.00137141	0.0476764	-1.12499	UP
TMEM187	0.113211	6.39552	3.31196	0.00138237	0.0479183	-1.13199	UP
PAFAH2	0.109799	6.60727	3.30893	0.0013956	0.0482369	-1.14035	UP
IPO9	-0.130349	8.52346	-3.30435	0.00141581	0.0485861	-1.15298	DOWN
NAPG	0.136754	6.47146	3.30425	0.00141626	0.0485861	-1.15325	UP
GPATCH8	0.13518	8.30822	3.30304	0.00142166	0.0485861	-1.1566	UP
TFDP2	0.111052	6.77672	3.30078	0.0014318	0.0485861	-1.16284	UP
PFAS	0.0899317	6.14128	3.30061	0.00143256	0.0485861	-1.1633	UP
SUPT7L	0.163878	7.83447	3.30013	0.00143471	0.0485861	-1.16462	UP
ZKSCAN8	0.0744887	5.40116	3.29625	0.0014523	0.0485861	-1.17532	UP
TCN2	0.146016	7.24599	3.29624	0.00145233	0.0485861	-1.17533	UP
FOXN1	0.106641	6.09804	3.29611	0.00145294	0.0485861	-1.1757	UP
MXD3	-0.125256	7.39777	-3.29557	0.00145539	0.0485861	-1.17718	DOWN
HIST1H3G	0.113053	7.06183	3.29534	0.00145644	0.0485861	-1.17782	UP
EPB41L4A	0.124244	6.12682	3.295	0.001458	0.0485861	-1.17876	UP
EIF3F	0.12469	11.5348	3.29481	0.00145885	0.0485861	-1.17927	UP
SLCO4A1	0.0857858	7.0091	3.294	0.00146258	0.0485861	-1.18151	UP
FHOD3	0.0779795	5.63385	3.29293	0.0014675	0.0486143	-1.18445	UP
HSD11B1	0.0885725	6.21199	3.2878	0.00149126	0.049265	-1.19855	UP
CAPZA1	-0.160234	10.9789	-3.2866	0.00149688	0.0493147	-1.20185	DOWN
OGFRL1	-0.129798	9.06974	-3.28567	0.00150127	0.0493234	-1.20442	DOWN
TMEM126B	0.179497	9.25904	3.28277	0.00151495	0.0494953	-1.21238	UP
PDCL	0.113142	6.77477	3.28214	0.00151793	0.0494953	-1.2141	UP
P2RX2	0.0832622	5.92623	3.28193	0.00151892	0.0494953	-1.21468	UP
OTOF	0.0822377	5.91111	3.27905	0.00153267	0.0498077	-1.22258	UP
PRKCZ	0.0909295	6.05967	3.27814	0.00153705	0.0498144	-1.22508	UP
IRF8	0.160073	11.0873	3.27586	0.00154804	0.0500351	-1.23133	UP
UBE2J1	-0.350259	8.78018	-3.27247	0.00156448	0.0502641	-1.2406	DOWN
FAM110D	0.107225	6.03965	3.27082	0.00157259	0.0502641	-1.24514	UP
U2AF2	-0.187941	8.77759	-3.27056	0.00157386	0.0502641	-1.24584	DOWN
ARSF	0.0978915	6.92855	3.27025	0.00157538	0.0502641	-1.24669	UP
ALKBH1	0.100641	8.74043	3.2701	0.00157614	0.0502641	-1.24711	UP
EGR2	-0.630578	8.60901	-3.26856	0.00158373	0.0503719	-1.25133	DOWN
CHMP7	-0.127251	7.61691	-3.26518	0.00160049	0.0507699	-1.26056	DOWN
CD1C	0.207333	9.29197	3.26137	0.00161962	0.0511162	-1.27098	UP
ROR1	0.0936892	6.17144	3.2613	0.00161995	0.0511162	-1.27116	UP
PRPSAP2	0.155044	7.96576	3.25924	0.00163038	0.0513099	-1.27678	UP
PTPN1	-0.136569	7.7255	-3.25639	0.00164496	0.0515223	-1.28458	DOWN
CBR1	0.21934	7.54942	3.25529	0.00165057	0.0515223	-1.28757	UP
PCDH17	0.0998913	6.22877	3.25468	0.00165373	0.0515223	-1.28924	UP
MBD1	0.116039	8.75318	3.25455	0.00165437	0.0515223	-1.28958	UP
NAP1L2	-0.0529578	4.75007	-3.25085	0.00167355	0.051922	-1.29968	DOWN
RASA3	-0.153676	7.22883	-3.2504	0.00167588	0.051922	-1.30091	DOWN
DDX17	0.110595	11.893	3.24716	0.00169285	0.0520575	-1.30973	UP
HMGCL	0.123582	8.60962	3.24651	0.00169625	0.0520575	-1.31149	UP
FOXC2	0.109566	5.63096	3.24646	0.00169652	0.0520575	-1.31163	UP
PUS7L	0.0931405	7.78537	3.24569	0.00170061	0.0520575	-1.31374	UP
ATP5A1	0.10533	11.9108	3.2442	0.00170848	0.0520575	-1.31779	UP
SNRPG	-0.171665	9.58138	-3.24338	0.00171285	0.0520575	-1.32003	DOWN
EIF3D	0.119607	10.4903	3.24334	0.00171303	0.0520575	-1.32012	UP
PPP2CA	-0.125822	9.61633	-3.24296	0.00171508	0.0520575	-1.32117	DOWN
AFF3	0.074675	5.49546	3.23604	0.00175227	0.0530515	-1.33995	UP
RUVBL2	0.135856	8.50139	3.23282	0.00176984	0.053441	-1.3487	UP
FIG4	0.121823	9.53662	3.23205	0.00177407	0.053441	-1.35079	UP
C1orf56	-0.197043	6.83273	-3.23005	0.00178513	0.0535596	-1.35623	DOWN
SEMA6A	0.142599	6.6702	3.22972	0.00178696	0.0535596	-1.35713	UP
PIGQ	0.10823	5.96659	3.22748	0.00179936	0.0535889	-1.36318	UP
PTX3	-0.187262	5.64394	-3.22714	0.00180128	0.0535889	-1.36412	DOWN
COA1	0.13129	7.50741	3.22712	0.00180138	0.0535889	-1.36417	UP
RAB40B	-0.190102	6.02995	-3.22463	0.00181531	0.0538694	-1.37091	DOWN
CRYGA	0.0839925	5.5955	3.22309	0.00182396	0.0539669	-1.37507	UP
APH1A	-0.152421	8.43961	-3.22244	0.00182763	0.0539669	-1.37683	DOWN
IFT140	-0.0684167	4.9699	-3.21991	0.00184201	0.0540019	-1.38369	DOWN
NOS1	0.10247	6.70549	3.21949	0.00184442	0.0540019	-1.38483	UP
LIPE	0.154348	6.82107	3.21935	0.00184519	0.0540019	-1.3852	UP
LGMN	0.0851358	5.74171	3.21905	0.00184688	0.0540019	-1.386	UP
HBP1	0.174028	10.1023	3.21564	0.00186644	0.0544408	-1.39522	UP
INTS8	0.198692	9.06394	3.21384	0.00187688	0.0546123	-1.40011	UP
SARS2	0.111996	6.68132	3.21244	0.00188498	0.0547149	-1.40388	UP
COPS3	0.164704	8.71555	3.2105	0.00189633	0.054911	-1.40913	UP
GJA4	0.105377	7.40297	3.20908	0.00190464	0.0549771	-1.41295	UP
PSMA1	0.115974	10.9395	3.20854	0.00190781	0.0549771	-1.41441	UP
RBBP6	0.151137	7.91748	3.20732	0.00191502	0.0550522	-1.41771	UP
CPT2	0.138962	6.85084	3.20571	0.00192449	0.0551919	-1.42203	UP
RBPJ	0.182516	10.1407	3.20375	0.00193619	0.0553946	-1.42733	UP
ZBED2	0.0686863	5.6045	3.20117	0.00195163	0.055703	-1.43428	UP
POLR1C	0.118011	7.08297	3.20029	0.00195693	0.0557212	-1.43665	UP
FAM49A	0.215074	9.1712	3.19797	0.00197095	0.055987	-1.44289	UP
HIF3A	0.143866	6.3567	3.19686	0.00197771	0.0560409	-1.44589	UP
CEL	0.0806107	5.22465	3.19612	0.00198221	0.0560409	-1.44788	UP
RAB6B	0.122112	8.08258	3.19471	0.00199079	0.0560775	-1.45165	UP
ALOX12B	0.0987655	5.61398	3.19381	0.00199631	0.0560775	-1.45408	UP
SPATA2	0.0902933	7.11255	3.19361	0.00199757	0.0560775	-1.45463	UP
ZFAND3	0.140554	7.53023	3.19088	0.00201438	0.0564168	-1.46196	UP
SWAP70	-0.174001	7.19497	-3.18905	0.00202573	0.0566021	-1.46687	DOWN
STC1	0.081542	6.21587	3.18217	0.00206894	0.0573803	-1.48532	UP
RAB40C	-0.155603	6.40007	-3.18205	0.0020697	0.0573803	-1.48564	DOWN
FAM163A	0.0992292	6.06378	3.18159	0.00207263	0.0573803	-1.48688	UP
AMBN	0.09725	6.57948	3.18157	0.00207277	0.0573803	-1.48694	UP
FAM89B	-0.209704	9.07468	-3.17958	0.00208547	0.0575984	-1.49228	DOWN
ARPC3	-0.116599	11.442	-3.17804	0.00209535	0.0577379	-1.49641	DOWN
PPIH	0.161889	7.54809	3.1772	0.00210075	0.0577497	-1.49866	UP
ENO3	0.092264	6.1235	3.17647	0.00210543	0.0577497	-1.5006	UP
CTDSP1	-0.149292	9.41008	-3.17315	0.00212696	0.05807	-1.50949	DOWN
RNF24	0.141782	7.6017	3.17301	0.00212785	0.05807	-1.50986	UP
AIMP2	0.117569	9.26272	3.17243	0.00213168	0.05807	-1.51143	UP
OAZ3	0.0751372	5.59138	3.17043	0.00214472	0.058237	-1.51676	UP
CCNB1IP1	0.142465	7.31411	3.17	0.00214755	0.058237	-1.51791	UP
TRADD	0.120869	9.00411	3.16876	0.00215573	0.0583266	-1.52123	UP
CD99	-0.215259	10.7557	-3.1656	0.00217667	0.0587604	-1.52968	DOWN
PPIE	0.132389	8.21523	3.16415	0.00218633	0.0588229	-1.53355	UP
DUSP7	-0.218494	7.58266	-3.16378	0.00218883	0.0588229	-1.53454	DOWN
TAOK3	0.217589	8.89993	3.16282	0.0021952	0.0588391	-1.53708	UP
NPRL2	0.124389	7.81089	3.16222	0.00219927	0.0588391	-1.5387	UP
GPR31	0.085226	5.98536	3.16109	0.00220687	0.0588979	-1.54171	UP
TMEM242	0.106195	6.46727	3.15999	0.0022143	0.0588979	-1.54465	UP
CYP2W1	-0.160706	5.76522	-3.15915	0.00221998	0.0588979	-1.54688	DOWN
SDHAF1	0.0986965	8.44476	3.15891	0.00222162	0.0588979	-1.54753	UP
CNTNAP2	0.075076	6.41874	3.15825	0.00222609	0.0588979	-1.54929	UP
FST	0.120911	7.8885	3.15725	0.00223285	0.0589463	-1.55193	UP
ITCH	0.116846	7.37742	3.15579	0.00224284	0.0590186	-1.55583	UP
EP300	-0.201732	7.03038	-3.15512	0.00224745	0.0590186	-1.55762	DOWN
IMP3	0.145619	8.61883	3.15469	0.0022504	0.0590186	-1.55877	UP
IGBP1	0.122836	10.0188	3.15243	0.00226592	0.059264	-1.56477	UP
TSC22D2	-0.216456	7.37378	-3.15189	0.00226967	0.059264	-1.56621	DOWN
KCNE1	0.103477	6.29871	3.14842	0.00229378	0.0597605	-1.57544	UP
ASPN	0.0614135	5.16927	3.14739	0.002301	0.0597605	-1.57818	UP
ARHGAP44	-0.0761045	6.62724	-3.14701	0.00230367	0.0597605	-1.5792	DOWN
ABR	-0.125359	8.77336	-3.14455	0.00232097	0.059953	-1.58573	DOWN
LOX	0.101772	6.3024	3.14453	0.00232112	0.059953	-1.58578	UP
AP3M2	0.105408	6.74569	3.14365	0.00232735	0.0599845	-1.58812	UP
SPP2	0.0936988	6.41726	3.14209	0.00233847	0.0600424	-1.59228	UP
RHBDF2	-0.203144	7.6272	-3.14192	0.00233964	0.0600424	-1.59272	DOWN
KIAA0141	0.120041	8.47838	3.13973	0.00235527	0.0602127	-1.59853	UP
AKT1	-0.234883	7.82182	-3.13767	0.00237006	0.0602127	-1.60399	DOWN
IREB2	-0.138278	5.78737	-3.1372	0.0023735	0.0602127	-1.60526	DOWN
HIST1H4E	0.0813405	5.98606	3.1368	0.00237634	0.0602127	-1.6063	UP
C9orf116	0.091651	6.38452	3.13644	0.00237899	0.0602127	-1.60728	UP
KLK10	0.10545	6.56937	3.13619	0.00238076	0.0602127	-1.60792	UP
CIR1	-0.154721	6.28491	-3.13541	0.0023864	0.0602127	-1.60999	DOWN
PIAS2	0.11047	6.8483	3.13539	0.00238656	0.0602127	-1.61005	UP
BCS1L	0.106646	7.69144	3.13134	0.00241611	0.0608061	-1.62078	UP
RPLP0	0.102347	12.8449	3.13078	0.00242024	0.0608061	-1.62227	UP
RPL35A	-0.0887205	12.2162	-3.12784	0.0024419	0.0611235	-1.63005	DOWN
SUPV3L1	0.0945862	5.87819	3.12768	0.0024431	0.0611235	-1.63047	UP
MRPL41	0.088545	6.23075	3.12651	0.00245177	0.0612124	-1.63356	UP
TULP2	0.0953555	6.77498	3.12547	0.00245948	0.0612769	-1.6363	UP
CLCN6	0.107889	7.05766	3.11872	0.0025103	0.0624131	-1.65414	UP
KCNN3	0.115514	5.74677	3.11405	0.00254606	0.0630114	-1.66647	UP
PSMB4	0.122148	10.6987	3.11366	0.00254906	0.0630114	-1.6675	UP
ZFPM2	0.0495007	5.07238	3.11352	0.00255017	0.0630114	-1.66788	UP
CTRL	0.123536	6.35677	3.11224	0.00256	0.0630688	-1.67123	UP
SLC30A3	-0.102249	8.53437	-3.11185	0.00256304	0.0630688	-1.67227	DOWN
EPS8L3	0.0859118	7.28991	3.10757	0.00259642	0.0637589	-1.68354	UP
RPL12	0.100335	12.7861	3.10538	0.00261367	0.0639477	-1.68931	UP
NBEAL2	-0.268517	8.25463	-3.10501	0.00261657	0.0639477	-1.69028	DOWN
FH	0.145162	8.34216	3.10456	0.00262015	0.0639477	-1.69147	UP
VWA9	0.0895205	7.82376	3.10384	0.00262582	0.0639557	-1.69336	UP
FGF18	0.091071	6.22227	3.10278	0.00263422	0.0639796	-1.69614	UP
ZBTB16	0.195141	6.23864	3.10237	0.00263751	0.0639796	-1.69723	UP
TUBA8	-0.119816	5.89344	-3.10045	0.0026528	0.0641499	-1.70226	DOWN
MAP1LC3B	0.127755	10.0095	3.10015	0.00265526	0.0641499	-1.70307	UP
NPBWR2	0.0740222	5.34838	3.09857	0.00266789	0.0642225	-1.7072	UP
COMMD3	0.117149	9.37891	3.09843	0.002669	0.0642225	-1.70757	UP
ITGAL	-0.250432	8.92191	-3.09554	0.00269237	0.0646547	-1.71516	DOWN
STRA6	0.0885477	7.29485	3.09355	0.0027086	0.0648694	-1.7204	UP
GPR116	0.0742732	6.11873	3.09311	0.00271216	0.0648694	-1.72154	UP
GPR52	0.120478	6.98626	3.09173	0.00272345	0.0650094	-1.72516	UP
KCNK10	-0.143194	5.88268	-3.09092	0.00273007	0.0650376	-1.72727	DOWN
SCNN1A	-0.164506	7.6737	-3.08978	0.00273952	0.0651329	-1.73028	DOWN
SNRPA1	0.162408	7.65946	3.08829	0.00275182	0.065234	-1.73418	UP
NF2	-0.114438	7.45436	-3.0879	0.00275506	0.065234	-1.73521	DOWN
MTUS1	0.10416	5.9709	3.0872	0.0027608	0.065234	-1.73702	UP
TXLNG	-0.087367	5.6082	-3.08663	0.00276558	0.065234	-1.73853	DOWN
KLHDC2	0.179295	7.99048	3.08555	0.00277461	0.065318	-1.74137	UP
TLK1	-0.258529	7.55078	-3.08225	0.00280221	0.0658382	-1.74998	DOWN
KRIT1	-0.284768	6.84375	-3.07884	0.00283109	0.0663862	-1.75891	DOWN
SF3B1	0.128388	11.6446	3.07689	0.00284772	0.0666456	-1.76401	UP
EPS15L1	0.139644	7.61707	3.07582	0.0028569	0.0667297	-1.76681	UP
GON4L	0.10201	6.94176	3.07261	0.00288447	0.0670887	-1.77517	UP
AKR7A2	0.197406	8.3371	3.07207	0.00288918	0.0670887	-1.77659	UP
ZNF652	-0.3582	8.14909	-3.07202	0.00288964	0.0670887	-1.77673	DOWN
NOP2	0.138169	8.50598	3.07143	0.00289471	0.0670887	-1.77825	UP
KLHL22	0.072573	7.88822	3.06976	0.00290924	0.0672951	-1.78261	UP
DDX6	0.061754	5.19564	3.06735	0.00293036	0.0675406	-1.7889	UP
ATP1A2	0.0769592	5.30094	3.06726	0.00293115	0.0675406	-1.78914	UP
PGLYRP1	-0.340544	7.26663	-3.06621	0.00294036	0.0676227	-1.79187	DOWN
MIPEP	0.0784723	6.29721	3.06294	0.00296928	0.0680652	-1.80038	UP
NME8	0.083981	5.87471	3.06242	0.00297389	0.0680652	-1.80173	UP
DDIT3	0.124029	7.81644	3.06211	0.00297668	0.0680652	-1.80255	UP
FOXB1	0.0827288	5.35522	3.06002	0.00299533	0.0683609	-1.80798	UP
HIST1H2AB	0.0851583	6.23514	3.05927	0.00300204	0.0683837	-1.80993	UP
IDS	-0.17358	9.55111	-3.05446	0.00304548	0.0692412	-1.82242	DOWN
TK2	-0.163451	7.41597	-3.05246	0.0030638	0.0695255	-1.82764	DOWN
ALS2CL	-0.16074	8.42522	-3.05037	0.00308295	0.0698276	-1.83305	DOWN
SLC24A1	0.078966	5.78583	3.04964	0.00308969	0.0698383	-1.83495	UP
DDX18	0.0969292	9.41481	3.04905	0.0030951	0.0698383	-1.83647	UP
JUN	-0.193545	6.36412	-3.0466	0.00311783	0.0702187	-1.84283	DOWN
APOBEC3F	-0.148687	5.76378	-3.04517	0.00313116	0.0703864	-1.84654	DOWN
SOAT1	-0.203847	6.92717	-3.04221	0.00315885	0.0707413	-1.8542	DOWN
CLUH	0.0979267	8.39157	3.04172	0.00316346	0.0707413	-1.85546	UP
ZNF783	0.0808725	8.1231	3.04159	0.0031647	0.0707413	-1.8558	UP
CCDC47	-0.220733	7.0263	-3.0404	0.00317599	0.0708613	-1.8589	DOWN
URI1	0.120519	7.57665	3.03881	0.00319105	0.0709389	-1.86301	UP
COPA	-0.148989	10.1752	-3.03878	0.00319133	0.0709389	-1.86309	DOWN
CYP2J2	0.0715295	5.6799	3.03724	0.00320601	0.0710968	-1.86707	UP
AIM1	-0.167591	8.92733	-3.03636	0.00321441	0.0710968	-1.86935	DOWN
LRIG2	0.11451	6.74892	3.03616	0.00321627	0.0710968	-1.86985	UP
RPL27	-0.0849805	12.6929	-3.03502	0.00322725	0.0712079	-1.87281	DOWN
HIST1H2AE	0.132621	5.38276	3.03293	0.00324735	0.0715195	-1.87821	UP
POLDIP2	-0.110718	7.67664	-3.03132	0.00326289	0.0717297	-1.88235	DOWN
GSN	-0.227381	9.43219	-3.03004	0.00327531	0.0718705	-1.88565	DOWN
VPS52	0.100171	9.63721	3.02884	0.00328702	0.0719872	-1.88875	UP
NPC1	0.153744	6.40218	3.02795	0.0032958	0.0719872	-1.89107	UP
RTCB	0.147031	9.12312	3.02759	0.00329929	0.0719872	-1.89199	UP
ZSCAN31	0.0566688	5.24178	3.02704	0.0033047	0.0719872	-1.89341	UP
ENPP2	0.100511	6.93777	3.0238	0.00333667	0.0725512	-1.90177	UP
CTSK	0.12689	7.67982	3.02163	0.00335816	0.0728861	-1.90735	UP
SLC10A1	0.0929272	7.1571	3.01948	0.00337961	0.073104	-1.91288	UP
RPS11	-0.127197	6.72014	-3.0194	0.00338043	0.073104	-1.91309	DOWN
ZNF771	0.122105	6.68935	3.01619	0.00341281	0.0736711	-1.92136	UP
SEC31B	0.127612	7.27051	3.01387	0.00343625	0.0740434	-1.92731	UP
LPHN1	0.099308	6.81275	3.01256	0.00344967	0.074104	-1.93069	UP
CPN1	0.113089	5.97974	3.01143	0.00346119	0.074104	-1.93358	UP
DDN	0.096398	7.1449	3.01138	0.00346171	0.074104	-1.93371	UP
NXPE3	-0.114116	5.58756	-3.01117	0.00346384	0.074104	-1.93425	DOWN
CACNA2D3	0.258896	8.45789	3.00964	0.0034796	0.074308	-1.93819	UP
PRKCB	0.195085	10.2068	3.00831	0.0034933	0.0744676	-1.9416	UP
ZMYND8	-0.180755	7.18986	-3.0075	0.00350174	0.0745147	-1.94369	DOWN
SRP9	-0.092448	11.6486	-3.00663	0.0035107	0.0745314	-1.94591	DOWN
BCOR	-0.0697133	5.40076	-3.00622	0.00351499	0.0745314	-1.94697	DOWN
MAGEA10	0.0790282	6.12477	3.00548	0.00352261	0.0745609	-1.94885	UP
CEBPE	-0.196492	6.2783	-3.00404	0.00353765	0.074747	-1.95255	DOWN
GSTK1	0.168928	10.2362	3.00124	0.00356705	0.0752351	-1.95972	UP
MARK2	0.170386	6.09354	2.99973	0.00358301	0.0753084	-1.9636	UP
ANP32E	-0.275276	8.77744	-2.99972	0.00358312	0.0753084	-1.96362	DOWN
NR2F2	0.0740532	6.42228	2.99766	0.00360495	0.0756344	-1.96889	UP
SLC7A2	-0.072329	5.42481	-2.9966	0.00361628	0.0757393	-1.97162	DOWN
PFDN5	0.0987597	12.2118	2.99588	0.00362399	0.075768	-1.97346	UP
GOLIM4	0.089603	6.013	2.99363	0.00364802	0.0760459	-1.97919	UP
ADCY8	0.090211	5.51135	2.99345	0.00365	0.0760459	-1.97966	UP
IL18R1	0.0780125	5.38086	2.99031	0.0036839	0.0765011	-1.98768	UP
JUNB	-0.319436	9.82572	-2.99025	0.00368464	0.0765011	-1.98786	DOWN
HNRNPUL1	-0.165102	8.10751	-2.98714	0.00371849	0.0769453	-1.99579	DOWN
DUSP3	-0.137026	9.54312	-2.98633	0.00372735	0.0769453	-1.99785	DOWN
PCNT	0.105995	7.6513	2.98586	0.00373252	0.0769453	-1.99905	UP
SDHA	0.0893418	9.50877	2.98517	0.00374014	0.0769453	-2.00082	UP
OXA1L	0.119555	10.6288	2.98499	0.00374215	0.0769453	-2.00128	UP
STK4	-0.270981	6.20712	-2.9844	0.00374857	0.0769453	-2.00277	DOWN
TIMM10B	0.1338	7.08878	2.98385	0.00375467	0.0769453	-2.00418	UP
ITIH4	0.143024	6.94361	2.98359	0.00375751	0.0769453	-2.00483	UP
ZFP36	-0.269507	11.0706	-2.98118	0.00378422	0.0773598	-2.01097	DOWN
TIA1	0.210324	8.87232	2.97981	0.00379959	0.0775414	-2.01449	UP
GLB1L2	0.105924	6.82571	2.97809	0.00381883	0.0777186	-2.01886	UP
LTK	0.08938	6.67045	2.97787	0.00382127	0.0777186	-2.01942	UP
SIM1	0.0566333	5.03268	2.9764	0.00383778	0.0779219	-2.02315	UP
EMG1	0.129643	8.60941	2.97395	0.00386551	0.0781597	-2.02939	UP
FAM129A	-0.268588	8.85573	-2.97339	0.00387192	0.0781597	-2.03083	DOWN
TNIP1	-0.234369	8.74242	-2.9731	0.00387516	0.0781597	-2.03155	DOWN
C10orf88	0.0766182	5.87144	2.97306	0.00387563	0.0781597	-2.03166	UP
KIDINS220	-0.188188	8.93664	-2.9691	0.00392093	0.0784974	-2.04172	DOWN
GRIP1	0.0690985	5.36792	2.96895	0.00392268	0.0784974	-2.04211	UP
TBCA	-0.142849	10.2629	-2.9689	0.00392323	0.0784974	-2.04223	DOWN
LDOC1	0.10422	6.46414	2.96859	0.00392679	0.0784974	-2.04302	UP
SEMA4G	0.0956353	7.08618	2.96593	0.00395747	0.0784974	-2.04976	UP
LDHA	-0.123603	11.3076	-2.96565	0.00396076	0.0784974	-2.05048	DOWN
RNF13	0.148671	10.7459	2.9655	0.00396252	0.0784974	-2.05086	UP
WEE1	0.0810997	6.58266	2.96549	0.00396262	0.0784974	-2.05089	UP
PTEN	0.167074	9.79289	2.96534	0.00396437	0.0784974	-2.05127	UP
NRXN2	0.0846523	5.92492	2.96532	0.00396461	0.0784974	-2.05132	UP
TAF6L	0.0816167	6.62617	2.96443	0.00397496	0.0784974	-2.05358	UP
KCNA3	0.0941175	5.9452	2.96409	0.00397891	0.0784974	-2.05444	UP
ATP2C1	-0.133668	6.68076	-2.96225	0.00400043	0.0784974	-2.05911	DOWN
ST6GALNAC4	-0.180909	6.48231	-2.96206	0.00400262	0.0784974	-2.05958	DOWN
HIVEP2	-0.087263	5.82996	-2.96178	0.00400593	0.0784974	-2.0603	DOWN
NT5DC3	0.0902577	6.05479	2.96145	0.00400977	0.0784974	-2.06113	UP
NDUFB8	0.120587	10.2152	2.96141	0.00401024	0.0784974	-2.06123	UP
WFDC2	0.0764015	6.70383	2.96139	0.00401053	0.0784974	-2.06129	UP
HDHD3	0.107817	6.0479	2.96048	0.00402125	0.0785787	-2.06361	UP
KRT15	-0.105629	5.51869	-2.9588	0.00404101	0.0787769	-2.06785	DOWN
HP	-0.37926	7.99014	-2.9585	0.00404457	0.0787769	-2.06861	DOWN
AVP	0.0945192	6.03664	2.95722	0.00405979	0.0788562	-2.07186	UP
RPS27L	-0.126109	9.92763	-2.95644	0.00406895	0.0788562	-2.07382	DOWN
BIRC7	-0.153155	6.33599	-2.95509	0.00408511	0.0788562	-2.07725	DOWN
MAP3K14	0.138631	7.68041	2.95455	0.00409152	0.0788562	-2.0786	UP
ACE2	0.0734148	5.53213	2.95413	0.00409656	0.0788562	-2.07967	UP
KCNMA1	0.0822695	6.7518	2.95402	0.00409785	0.0788562	-2.07994	UP
BEND5	0.0717273	5.50864	2.95345	0.00410475	0.0788562	-2.0814	UP
FAF2	0.097691	7.61578	2.9531	0.00410891	0.0788562	-2.08228	UP
WBP4	-0.101445	5.78199	-2.95208	0.00412116	0.0788562	-2.08485	DOWN
KCNMB3	0.0782543	6.19534	2.95187	0.00412376	0.0788562	-2.0854	UP
POMT1	0.114971	6.57763	2.95107	0.00413341	0.0788562	-2.08742	UP
SLC4A3	0.092637	6.6122	2.95013	0.00414473	0.0788562	-2.08979	UP
R3HCC1L	0.0657835	5.96036	2.94998	0.00414658	0.0788562	-2.09017	UP
CDH4	0.093315	6.06235	2.94997	0.00414661	0.0788562	-2.09018	UP
IRS4	0.070298	5.6271	2.9499	0.00414755	0.0788562	-2.09038	UP
MIA3	0.113157	8.85016	2.94825	0.00416749	0.0791096	-2.09453	UP
PHACTR1	0.0836833	5.72029	2.94532	0.00420331	0.079663	-2.10193	UP
NRP2	0.100463	7.21789	2.94426	0.0042163	0.079709	-2.1046	UP
ORAI2	-0.125961	6.82597	-2.94358	0.00422465	0.079709	-2.10631	DOWN
SKAP1	0.0857375	6.7106	2.9435	0.00422573	0.079709	-2.10654	UP
HIST1H4J	0.100946	6.36176	2.94207	0.00424335	0.0798288	-2.11014	UP
TFAM	-0.231994	7.78427	-2.9419	0.00424543	0.0798288	-2.11056	DOWN
POP5	0.137605	8.52842	2.94071	0.00426016	0.0799525	-2.11356	UP
CRADD	0.09646	6.80466	2.93979	0.00427167	0.0799525	-2.11589	UP
KCNJ9	0.0889925	6.29887	2.93947	0.00427566	0.0799525	-2.1167	UP
CBLL1	-0.113821	5.61635	-2.93916	0.00427949	0.0799525	-2.11747	DOWN
HRSP12	0.075934	5.87197	2.93821	0.00429131	0.0799525	-2.11986	UP
ALOXE3	0.105162	6.69627	2.9378	0.00429651	0.0799525	-2.12091	UP
FRS2	0.0942268	5.84109	2.93761	0.00429881	0.0799525	-2.12137	UP
KCNV1	-0.0819745	5.37835	-2.93671	0.00431009	0.0800377	-2.12363	DOWN
FZR1	-0.128736	6.75555	-2.9356	0.00432403	0.0801238	-2.12643	DOWN
COX10	0.088282	7.9555	2.93528	0.00432812	0.0801238	-2.12725	UP
MPHOSPH6	0.160826	8.53881	2.93359	0.0043494	0.0803933	-2.13149	UP
RNF38	-0.140116	8.8865	-2.93216	0.00436759	0.0804354	-2.1351	DOWN
NUPR1	-0.151193	5.96281	-2.93197	0.00437	0.0804354	-2.13557	DOWN
LOR	0.0794918	6.13149	2.93182	0.00437185	0.0804354	-2.13594	UP
TUBB	-0.14419	10.4085	-2.93099	0.00438244	0.0805062	-2.13803	DOWN
LARS2	0.0951865	6.36518	2.92898	0.00440814	0.0808542	-2.14309	UP
EDN3	0.0712565	5.5616	2.92767	0.00442495	0.0809304	-2.14638	UP
KCNE4	0.0680015	4.90623	2.9276	0.00442583	0.0809304	-2.14655	UP
USP9X	0.140941	9.21665	2.9262	0.00444392	0.0810194	-2.15008	UP
DNAJB14	-0.292953	7.077	-2.92617	0.00444425	0.0810194	-2.15014	DOWN
TMEM194A	0.123485	6.05477	2.92485	0.00446135	0.0811456	-2.15346	UP
CHD2	0.0749	6.94198	2.92459	0.00446474	0.0811456	-2.15412	UP
SLC22A17	-0.086537	6.32409	-2.92329	0.00448164	0.081169	-2.15738	DOWN
CAPN6	0.056305	5.32485	2.92304	0.00448485	0.081169	-2.158	UP
SLC25A36	0.121987	8.84174	2.92292	0.00448639	0.081169	-2.1583	UP
ALPK3	0.075629	6.11198	2.92095	0.00451215	0.0815118	-2.16325	UP
NCAN	-0.078373	6.02976	-2.9174	0.00455884	0.0822311	-2.17214	DOWN
FTO	0.092506	7.98803	2.91632	0.0045731	0.0823641	-2.17484	UP
CMC4	0.109171	7.53832	2.91416	0.00460185	0.0826965	-2.18026	UP
PPWD1	0.22953	7.67419	2.91379	0.00460671	0.0826965	-2.18117	UP
FLT3LG	-0.124246	5.79935	-2.91326	0.00461385	0.0826965	-2.18251	DOWN
PIK3R4	0.148058	7.58538	2.91286	0.00461922	0.0826965	-2.18351	UP
RNF113A	0.12485	8.53264	2.91204	0.00463023	0.0827696	-2.18557	UP
GJB5	0.105314	5.99728	2.91068	0.00464848	0.082955	-2.18897	UP
CREBBP	-0.155997	9.2874	-2.91023	0.00465447	0.082955	-2.19008	DOWN
LHPP	0.142851	6.56981	2.90793	0.00468552	0.0833842	-2.19582	UP
PRKG1	0.0898938	6.65394	2.90583	0.00471415	0.083769	-2.20108	UP
NDUFA7	0.132099	7.91817	2.90479	0.00472832	0.0838727	-2.20367	UP
ATP6AP2	-0.100572	11.2763	-2.90437	0.00473402	0.0838727	-2.20472	DOWN
PAXBP1	0.141972	7.68966	2.90384	0.00474127	0.083877	-2.20604	UP
CYTH1	-0.110763	9.34462	-2.90233	0.0047621	0.0840831	-2.20982	DOWN
HIST1H1E	0.065699	5.54327	2.90197	0.00476698	0.0840831	-2.21071	UP
PTPRR	0.0592587	5.17213	2.90122	0.00477731	0.0841412	-2.21258	UP
VNN3	0.139505	6.38596	2.89857	0.00481411	0.0846635	-2.2192	UP
HCK	-0.180867	11.5909	-2.89788	0.00482361	0.0846635	-2.2209	DOWN
WNT10B	0.127094	7.42713	2.89755	0.0048282	0.0846635	-2.22172	UP
ACR	0.0834715	6.82563	2.89689	0.00483738	0.0847002	-2.22336	UP
ABCA7	-0.139997	6.34655	-2.89607	0.0048489	0.0847708	-2.22542	DOWN
SLC22A1	0.0914947	5.72194	2.89559	0.00485559	0.0847708	-2.22661	UP
AFTPH	0.0936858	9.94365	2.89411	0.0048764	0.0850101	-2.2303	UP
RIMBP2	0.0733152	5.54524	2.89304	0.00489153	0.0850377	-2.23297	UP
ARMCX4	0.084881	6.0225	2.89299	0.00489221	0.0850377	-2.23309	UP
RABGGTB	0.154927	8.03808	2.89091	0.00492165	0.0853631	-2.23827	UP
AGBL3	-0.042323	4.7276	-2.89065	0.0049252	0.0853631	-2.23889	DOWN
PTAFR	0.1342	10.1993	2.88914	0.00494671	0.0855146	-2.24265	UP
PTP4A1	0.139752	8.95519	2.88903	0.00494825	0.0855146	-2.24292	UP
SPTBN4	0.0908783	6.84129	2.8872	0.00497442	0.0858429	-2.24747	UP
CDKN2C	0.121983	6.44109	2.88593	0.00499269	0.086034	-2.25064	UP
ZNF85	0.0867227	6.68947	2.8834	0.00502915	0.086243	-2.25691	UP
SELT	0.150185	10.826	2.88338	0.00502946	0.086243	-2.25697	UP
IGFBP3	0.0697182	6.20286	2.88229	0.0050453	0.086243	-2.25968	UP
GPR153	0.0828685	9.38016	2.88214	0.00504739	0.086243	-2.26004	UP
MC3R	0.070711	5.53802	2.88211	0.00504779	0.086243	-2.2601	UP
ROS1	0.0609565	5.49337	2.88209	0.00504809	0.086243	-2.26016	UP
POM121	-0.141225	6.69992	-2.88139	0.00505838	0.0862641	-2.26191	DOWN
PPIL6	0.087814	5.66548	2.88102	0.00506375	0.0862641	-2.26283	UP
ANKRD27	-0.168338	7.72031	-2.87987	0.00508051	0.0863269	-2.26568	DOWN
ADRB1	0.0529447	5.1157	2.87946	0.00508644	0.0863269	-2.26668	UP
CEP170B	-0.117764	7.47102	-2.87928	0.0050891	0.0863269	-2.26713	DOWN
FBXL2	0.0680212	5.7428	2.8786	0.005099	0.0863725	-2.26881	UP
FAM175B	0.105625	8.74051	2.87361	0.00517269	0.0874968	-2.28118	UP
CCRL2	0.126714	6.692	2.87209	0.00519523	0.0877539	-2.28493	UP
CDX2	0.115136	6.42584	2.8705	0.00521901	0.0880312	-2.28887	UP
BCL7B	-0.147723	7.06019	-2.86812	0.00525471	0.0885086	-2.29475	DOWN
TSR3	-0.173704	7.2482	-2.86522	0.00529855	0.0890219	-2.30191	DOWN
FOXD2	0.05986	5.42039	2.8644	0.00531107	0.0890219	-2.30394	UP
GABRQ	0.0966035	6.37326	2.86438	0.00531131	0.0890219	-2.30398	UP
KANK2	-0.204	6.81065	-2.86414	0.00531496	0.0890219	-2.30457	DOWN
DDX54	-0.11879	6.82129	-2.86194	0.00534865	0.0894609	-2.31002	DOWN
SLC48A1	-0.0835283	7.64833	-2.86051	0.00537053	0.0897014	-2.31354	DOWN
ZNF268	0.0754213	5.07358	2.8584	0.00540311	0.090058	-2.31875	UP
COL9A1	0.0796395	6.3696	2.85788	0.00541113	0.090058	-2.32002	UP
PTGER2	-0.202471	7.69651	-2.85766	0.00541448	0.090058	-2.32056	DOWN
ZNF518A	0.0747755	7.40688	2.85669	0.00542947	0.0901821	-2.32294	UP
PYGL	-0.154954	8.86915	-2.85592	0.00544143	0.0902553	-2.32483	DOWN
TMUB2	-0.115494	7.41483	-2.85459	0.00546223	0.0904748	-2.32812	DOWN
HIST1H3A	0.066635	5.31247	2.85321	0.00548374	0.0907054	-2.33151	UP
PIP	0.070758	6.80423	2.85202	0.00550242	0.0908887	-2.33444	UP
KSR1	0.0850275	7.43613	2.8508	0.00552163	0.0910802	-2.33744	UP
PC	0.0909033	6.19261	2.84893	0.00555126	0.0914429	-2.34205	UP
UBE2G2	0.15506	7.8776	2.8479	0.00556757	0.0915854	-2.34457	UP
CYP4F2	-0.077294	6.45847	-2.84625	0.00559391	0.0916713	-2.34864	DOWN
IFNA7	0.0844682	6.33222	2.84619	0.00559474	0.0916713	-2.34876	UP
RABEPK	0.0995668	7.56645	2.84594	0.00559872	0.0916713	-2.34938	UP
SYDE1	0.0720472	7.7184	2.84565	0.00560346	0.0916713	-2.3501	UP
PAGE4	-0.07207	5.79568	-2.84382	0.00563281	0.0920257	-2.3546	DOWN
FAM111A	0.130962	9.75082	2.84193	0.00566323	0.0923964	-2.35924	UP
MTERF1	0.0805435	5.93439	2.8407	0.00568312	0.0925946	-2.36226	UP
ORC5	0.115348	6.21355	2.84013	0.00569235	0.0926188	-2.36365	UP
CSRP2	-0.0794135	6.43579	-2.83774	0.0057312	0.0930248	-2.36951	DOWN
CHRNA4	-0.103424	6.54512	-2.83764	0.00573286	0.0930248	-2.36976	DOWN
HPD	0.0795685	5.53939	2.83709	0.00574173	0.0930426	-2.37109	UP
CNIH4	-0.182019	8.38478	-2.83636	0.0057537	0.093055	-2.37288	DOWN
CNOT7	0.12791	9.57524	2.83609	0.00575806	0.093055	-2.37353	UP
SMARCA4	-0.0875435	7.82905	-2.83542	0.00576915	0.0931084	-2.37519	DOWN
FBXO22	0.0596602	5.61526	2.8336	0.00579912	0.0932896	-2.37965	UP
MMP3	0.051471	5.10829	2.83346	0.0058014	0.0932896	-2.37998	UP
AADAC	0.0651855	5.66731	2.83331	0.00580379	0.0932896	-2.38034	UP
CD180	-0.227462	8.70631	-2.83184	0.00582814	0.0935553	-2.38394	DOWN
RAB20	0.162759	9.12579	2.8311	0.00584041	0.093572	-2.38575	UP
SLC16A2	0.112141	6.96278	2.83084	0.00584482	0.093572	-2.3864	UP
QPCT	-0.196126	9.51228	-2.82977	0.00586246	0.0937288	-2.38899	DOWN
CNOT1	0.0990943	9.86385	2.82747	0.0059009	0.0942174	-2.39461	UP
ARHGAP22	0.0800093	5.54457	2.82604	0.00592493	0.094475	-2.39811	UP
RUFY2	0.220302	6.64919	2.82273	0.00598088	0.0951207	-2.40619	UP
SYN3	0.079296	6.43858	2.8227	0.00598133	0.0951207	-2.40626	UP
IFNA10	0.0601983	5.96193	2.81814	0.00605923	0.0959132	-2.41738	UP
VPS9D1	-0.153242	6.74922	-2.81802	0.00606132	0.0959132	-2.41768	DOWN
HOXB8	0.0795587	5.40775	2.81761	0.00606836	0.0959132	-2.41868	UP
CYP4F12	0.0956805	7.04479	2.81746	0.00607094	0.0959132	-2.41904	UP
HOXB13	0.072302	5.57231	2.81744	0.00607127	0.0959132	-2.41909	UP
SLC25A37	-0.142746	7.03159	-2.81648	0.00608771	0.0960462	-2.42141	DOWN
SOX15	0.190254	7.3688	2.81443	0.00612332	0.0964805	-2.42643	UP
KLF15	0.0882422	7.12101	2.81053	0.00619116	0.0974212	-2.4359	UP
PKN1	-0.269611	6.69633	-2.80874	0.00622259	0.0976759	-2.44025	DOWN
FUBP1	0.101112	8.25357	2.80868	0.00622368	0.0976759	-2.4404	UP
CCL13	0.103717	6.73428	2.80746	0.00624513	0.0978841	-2.44336	UP
CD2BP2	-0.117013	8.36195	-2.80611	0.00626906	0.0981304	-2.44664	DOWN
RAB32	0.121246	10.0581	2.80416	0.00630361	0.0982669	-2.45136	UP
ATP5H	-0.102903	11.2748	-2.80389	0.0063085	0.0982669	-2.45203	DOWN
GLG1	-0.12686	9.25398	-2.80382	0.00630975	0.0982669	-2.4522	DOWN
CENPJ	0.0812732	5.74428	2.80377	0.00631064	0.0982669	-2.45232	UP
HTR1D	0.0795383	6.36822	2.80036	0.00637166	0.0989786	-2.46059	UP
SCN2B	0.0779518	5.823	2.8	0.00637812	0.0989786	-2.46146	UP
CTSV	0.0698005	6.0847	2.79983	0.00638117	0.0989786	-2.46187	UP
ZNF175	0.0894302	6.20712	2.79883	0.00639914	0.0990105	-2.46428	UP
GAB2	-0.101043	8.80261	-2.7988	0.00639979	0.0990105	-2.46437	DOWN
TMEM51	0.102315	6.86417	2.79717	0.00642917	0.0993239	-2.4683	UP
POMGNT1	-0.0781775	5.80655	-2.79676	0.00643666	0.0993239	-2.4693	DOWN
NKX3-1	0.0978148	6.26501	2.79539	0.00646159	0.0995802	-2.47262	UP
CLDN3	0.0831093	7.10756	2.79473	0.00647355	0.0995979	-2.47421	UP
COG2	0.109451	8.23243	2.79321	0.00650149	0.0995979	-2.47791	UP
KIAA0930	-0.11928	9.65807	-2.79314	0.00650277	0.0995979	-2.47808	DOWN
SOCS7	0.0759785	5.49688	2.79272	0.00651031	0.0995979	-2.47907	UP
CTNNAL1	-0.108103	5.65374	-2.79257	0.00651317	0.0995979	-2.47945	DOWN
NEUROD6	0.0743047	6.35581	2.79215	0.00652081	0.0995979	-2.48046	UP
PPIG	0.267622	8.3033	2.79214	0.00652104	0.0995979	-2.48049	UP
NEURL1	-0.085679	6.76664	-2.79146	0.00653359	0.0996623	-2.48214	DOWN
MAGEC2	0.0678688	6.44955	2.78926	0.0065741	0.10008	-2.48744	UP
N4BP3	-0.0704288	5.81021	-2.78907	0.00657771	0.10008	-2.48791	DOWN
WDR6	-0.140199	7.67504	-2.78666	0.00662234	0.100513	-2.49372	DOWN
TNFRSF8	-0.131104	6.6758	-2.78663	0.00662295	0.100513	-2.4938	DOWN
TF	0.0743825	7.48914	2.78543	0.00664533	0.100628	-2.49669	UP
MAST1	0.0988505	6.09131	2.78532	0.00664739	0.100628	-2.49696	UP
NKX6-1	-0.0751825	5.4773	-2.7824	0.00670225	0.101314	-2.50401	DOWN
COL5A3	0.0727825	7.25127	2.78153	0.00671861	0.101314	-2.5061	UP
VENTX	0.139064	7.88457	2.78142	0.00672061	0.101314	-2.50636	UP
EDA2R	0.0911712	7.40093	2.78111	0.00672658	0.101314	-2.50712	UP
PRIM2	-0.047624	4.99175	-2.77843	0.0067774	0.101951	-2.51358	DOWN
KHDRBS2	0.0687515	6.35813	2.77726	0.00679954	0.102155	-2.51637	UP
ELANE	-0.474641	6.35463	-2.77516	0.00683975	0.102631	-2.52143	DOWN
PTPRD	0.0719393	5.32909	2.7744	0.00685447	0.102723	-2.52328	UP
CACNG2	0.076966	6.48535	2.77104	0.00691924	0.103564	-2.53134	UP
ADAM23	0.0677138	7.69499	2.7694	0.00695111	0.10391	-2.53528	UP
AKR1A1	0.121629	9.6751	2.7681	0.0069764	0.104132	-2.53839	UP
ITM2A	0.108933	7.02088	2.76775	0.00698336	0.104132	-2.53925	UP
SFTPC	-0.0898608	7.77726	-2.767	0.00699803	0.104221	-2.54105	DOWN
HIPK1	-0.121262	9.48391	-2.76614	0.00701483	0.104341	-2.5431	DOWN
ZNF211	0.148298	7.51908	2.76518	0.00703373	0.104374	-2.54541	UP
SLC22A11	0.079676	5.69026	2.76485	0.00704034	0.104374	-2.54622	UP
EPB41	0.114313	6.53519	2.76436	0.0070498	0.104374	-2.54737	UP
KLHL12	0.0890913	6.69306	2.76382	0.00706052	0.104374	-2.54867	UP
STEAP3	0.112335	7.34127	2.76362	0.00706453	0.104374	-2.54916	UP
PFDN4	-0.186466	7.68197	-2.76336	0.00706965	0.104374	-2.54978	DOWN
EIF3E	0.105454	11.6498	2.76253	0.00708604	0.104374	-2.55176	UP
RPP38	0.0940945	7.12514	2.76216	0.00709348	0.104374	-2.55266	UP
FGFR2	0.102846	7.70887	2.76205	0.00709561	0.104374	-2.55292	UP
GJA3	-0.0988268	6.60591	-2.75936	0.00714921	0.105034	-2.55937	DOWN
FOLR3	0.549068	7.86787	2.75857	0.00716505	0.105137	-2.56126	UP
CHI3L1	0.105516	6.74384	2.75686	0.00719925	0.105431	-2.56534	UP
TSPYL1	-0.241043	8.66996	-2.75662	0.00720414	0.105431	-2.56593	DOWN
OSTF1	0.156268	8.97056	2.75616	0.00721334	0.105431	-2.56702	UP
MORN1	-0.176457	7.69828	-2.75581	0.00722034	0.105431	-2.56785	DOWN
AHDC1	0.0810487	5.84886	2.75498	0.00723724	0.105549	-2.56985	UP
TYW1	0.102517	7.30627	2.75254	0.00728654	0.10603	-2.57567	UP
CASP10	0.081549	7.48847	2.75247	0.00728795	0.10603	-2.57584	UP
FASLG	0.0899153	5.75077	2.75092	0.00731968	0.106301	-2.57956	UP
ARL2	0.0862212	8.094	2.75069	0.00732435	0.106301	-2.5801	UP
HIST1H4H	0.0905648	5.27914	2.74992	0.00734001	0.106399	-2.58193	UP
SULT2B1	0.0897962	5.65398	2.74936	0.00735153	0.106437	-2.58328	UP
STAB2	0.101142	7.08779	2.74749	0.00738984	0.106822	-2.58773	UP
MYO6	-0.0758603	6.23439	-2.74707	0.00739848	0.106822	-2.58873	DOWN
SEPT11	-0.131232	6.45298	-2.74676	0.0074049	0.106822	-2.58947	DOWN
CHST10	0.0852905	7.29414	2.74631	0.00741433	0.106829	-2.59056	UP
ZSCAN2	-0.105845	6.10431	-2.74587	0.00742327	0.106829	-2.59159	DOWN
ERC2	0.0477535	5.1796	2.74529	0.00743545	0.106876	-2.593	UP
NUP85	0.145816	7.65192	2.74476	0.00744624	0.106902	-2.59424	UP
IL1RAPL2	0.101155	7.76698	2.74391	0.00746402	0.107029	-2.59628	UP
MME	0.0854935	7.41044	2.74267	0.00748983	0.10727	-2.59923	UP
BCL6	-0.177637	10.4713	-2.74179	0.00750823	0.107405	-2.60133	DOWN
HABP4	0.0614592	6.96598	2.74036	0.00753811	0.107704	-2.60474	UP
ZNF107	-0.068723	5.0716	-2.73982	0.00754941	0.107737	-2.60602	DOWN
YIPF5	0.207222	8.05769	2.7387	0.007573	0.107829	-2.60869	UP
RALA	-0.125511	6.69173	-2.73845	0.0075783	0.107829	-2.60929	DOWN
GH1	0.0722745	6.89894	2.73815	0.00758446	0.107829	-2.60998	UP
TGFBR3	0.0953562	5.2898	2.73751	0.0075981	0.107829	-2.61152	UP
SLC6A5	0.0669333	6.34851	2.73737	0.00760094	0.107829	-2.61184	UP
PDGFRB	0.0925817	6.38644	2.7367	0.00761528	0.107904	-2.61345	UP
TAS2R1	0.091452	7.61364	2.73615	0.00762685	0.10794	-2.61475	UP
CEBPA	-0.268956	9.22141	-2.7356	0.00763857	0.107978	-2.61607	DOWN
RAD54L	0.0716055	6.12547	2.73431	0.00766589	0.108237	-2.61912	UP
ZRSR2	0.096783	8.62128	2.73337	0.00768596	0.108392	-2.62136	UP
RBBP4	0.141617	9.31685	2.7325	0.0077045	0.108525	-2.62342	UP
WIPI2	-0.112655	9.16986	-2.73137	0.00772881	0.10874	-2.62611	DOWN
KIAA0100	-0.125157	8.52028	-2.73041	0.00774935	0.10885	-2.62839	DOWN
CSPP1	0.0790523	5.56982	2.73016	0.00775483	0.10885	-2.62899	UP
AKR1C1	0.087602	7.6369	2.72848	0.00779102	0.109188	-2.63297	UP
ATRAID	0.106356	9.38449	2.72799	0.00780162	0.109188	-2.63414	UP
ARL4C	0.262094	7.8182	2.72699	0.00782332	0.109188	-2.63651	UP
NPTX1	0.067473	6.34109	2.72693	0.00782455	0.109188	-2.63665	UP
MAP2	0.081425	6.06054	2.72657	0.00783237	0.109188	-2.6375	UP
TLX2	-0.097629	5.89422	-2.72626	0.00783919	0.109188	-2.63825	DOWN
RPL15	0.0950723	12.3269	2.72609	0.00784282	0.109188	-2.63864	UP
PALM	-0.113191	8.37438	-2.72469	0.00787337	0.109486	-2.64197	DOWN
TTF2	-0.0971895	5.78364	-2.72394	0.00788956	0.109498	-2.64372	DOWN
CARHSP1	-0.098665	9.21468	-2.72381	0.00789259	0.109498	-2.64405	DOWN
RPL18	0.085795	12.6712	2.72124	0.00794887	0.11007	-2.65013	UP
APOBR	-0.169713	8.40553	-2.72109	0.0079522	0.11007	-2.65049	DOWN
FAM189A1	0.071801	5.669	2.72032	0.0079691	0.110128	-2.6523	UP
CNOT4	0.0741825	6.58958	2.71991	0.00797817	0.110128	-2.65327	UP
SNX1	0.0989462	9.86513	2.71965	0.007984	0.110128	-2.6539	UP
NHP2	0.0959072	9.56739	2.71813	0.00801753	0.110463	-2.65748	UP
FAM65B	-0.156123	9.87054	-2.71686	0.0080459	0.110502	-2.6605	DOWN
MTMR2	0.092426	6.60191	2.71627	0.00805897	0.110502	-2.66189	UP
SNCG	-0.135363	6.06989	-2.71607	0.00806335	0.110502	-2.66235	DOWN
TMEM14B	-0.125828	9.44947	-2.71591	0.00806691	0.110502	-2.66273	DOWN
AOC3	0.0512665	5.15022	2.71564	0.00807308	0.110502	-2.66338	UP
NXPH3	0.089208	8.09499	2.71551	0.00807584	0.110502	-2.66367	UP
ACTN3	0.080121	6.47175	2.71416	0.00810609	0.110789	-2.66687	UP
DOLPP1	-0.109527	8.45482	-2.71091	0.00817921	0.111661	-2.67454	DOWN
DHX38	-0.100507	6.86157	-2.71043	0.00819016	0.111683	-2.67569	DOWN
FGF2	0.0640302	5.742	2.71001	0.0081996	0.111684	-2.67667	UP
ZNF589	0.10926	7.92635	2.70947	0.00821173	0.111723	-2.67794	UP
CPSF6	-0.138454	7.84708	-2.70681	0.00827231	0.111787	-2.68421	DOWN
CIDEA	0.089711	5.85494	2.7068	0.00827246	0.111787	-2.68423	UP
KDM2A	-0.152517	8.12148	-2.70672	0.00827446	0.111787	-2.68444	DOWN
TOE1	0.0968825	7.89788	2.70666	0.00827578	0.111787	-2.68457	UP
IGF1R	-0.13763	6.75496	-2.70609	0.00828866	0.111787	-2.6859	DOWN
GRAMD1C	0.0414278	4.79474	2.70609	0.00828878	0.111787	-2.68591	UP
SDR39U1	0.140154	8.20487	2.70601	0.00829062	0.111787	-2.6861	UP
OPRM1	0.0956845	6.0339	2.70571	0.00829736	0.111787	-2.6868	UP
ASB6	0.0999023	7.38175	2.70557	0.0083006	0.111787	-2.68713	UP
ARID5A	0.0919987	6.74938	2.70494	0.00831514	0.111857	-2.68863	UP
P2RX6	0.10314	7.42186	2.70405	0.00833563	0.11191	-2.69073	UP
PCBP2	0.134976	11.4558	2.70395	0.00833783	0.11191	-2.69095	UP
SOX4	-0.262581	8.06203	-2.70145	0.00839556	0.112389	-2.69685	DOWN
ADCY10	-0.0583115	5.36056	-2.70124	0.00840028	0.112389	-2.69733	DOWN
CASP1	0.11441	11.9375	2.7007	0.00841288	0.112389	-2.69861	UP
AVPR1A	0.0771432	6.45279	2.70045	0.00841859	0.112389	-2.69919	UP
PLXNA2	-0.0818695	6.23428	-2.70037	0.00842048	0.112389	-2.69938	DOWN
CFTR	0.0792183	5.84402	2.69985	0.00843252	0.112424	-2.7006	UP
DAB1	0.0640802	6.8385	2.69915	0.0084489	0.112517	-2.70226	UP
SLC12A6	0.136117	7.12088	2.69833	0.00846792	0.112645	-2.70418	UP
LDB3	-0.133507	6.8132	-2.69766	0.00848367	0.112666	-2.70576	DOWN
CCDC51	0.0956655	6.43656	2.69742	0.00848917	0.112666	-2.70632	UP
ZNF264	-0.151893	7.43931	-2.69705	0.00849779	0.112666	-2.70718	DOWN
AMMECR1	0.105653	6.1725	2.69653	0.00850995	0.112703	-2.7084	UP
COL15A1	0.0419808	5.00898	2.69603	0.00852172	0.112734	-2.70958	UP
TRHR	0.0752897	6.24332	2.69548	0.00853473	0.112781	-2.71089	UP
LAT	0.094883	7.41238	2.69481	0.00855044	0.112789	-2.71246	UP
ALDH3B2	0.0617042	5.2984	2.69465	0.00855416	0.112789	-2.71283	UP
C3orf18	0.0924452	6.43494	2.69303	0.00859228	0.113077	-2.71662	UP
CUL2	0.108465	7.78742	2.69292	0.00859491	0.113077	-2.71688	UP
SRGN	0.100193	13.0752	2.69152	0.00862817	0.113388	-2.72018	UP
ZFPL1	-0.121191	7.84891	-2.69037	0.0086555	0.113388	-2.72288	DOWN
POSTN	0.0565672	5.17709	2.69035	0.00865591	0.113388	-2.72292	UP
OSBPL8	-0.178956	10.6603	-2.69032	0.00865651	0.113388	-2.72298	DOWN
CCDC170	-0.0855123	7.07924	-2.68934	0.00868004	0.113572	-2.7253	DOWN
HDAC4	-0.159123	6.15441	-2.68861	0.00869724	0.113672	-2.72699	DOWN
IL9R	0.0955732	6.54055	2.68796	0.008713	0.11369	-2.72853	UP
KCNC2	0.086388	5.95329	2.68774	0.00871823	0.11369	-2.72904	UP
SOX14	-0.0676667	5.26994	-2.68737	0.00872709	0.11369	-2.72991	DOWN
CLK4	0.244177	7.8218	2.68675	0.00874199	0.11376	-2.73137	UP
C1orf112	0.0717595	5.42393	2.68595	0.00876115	0.113885	-2.73323	UP
NKX2-1	-0.103868	6.00097	-2.68372	0.00881497	0.11407	-2.73846	DOWN
BTNL3	0.104252	8.03816	2.68356	0.00881881	0.11407	-2.73883	UP
REPS2	0.072913	6.22729	2.68333	0.00882422	0.11407	-2.73935	UP
PSG5	0.0857367	6.33905	2.68322	0.0088271	0.11407	-2.73963	UP
IRAK4	0.0932222	7.4895	2.68319	0.0088276	0.11407	-2.73968	UP
IMP4	0.162715	8.40533	2.68299	0.00883257	0.11407	-2.74016	UP
TBP	0.08014	7.10007	2.68197	0.00885741	0.114267	-2.74256	UP
TNKS2	-0.088632	8.52315	-2.68064	0.00888958	0.114448	-2.74565	DOWN
ATP5L	0.0944232	11.8939	2.6806	0.00889056	0.114448	-2.74574	UP
ZNF274	0.152281	7.91192	2.68017	0.00890116	0.114461	-2.74676	UP
NADK	-0.110581	10.3354	-2.67965	0.0089137	0.114499	-2.74796	DOWN
PTPRE	-0.0982915	10.5405	-2.67788	0.00895716	0.114934	-2.75211	DOWN
DPEP3	-0.0900062	6.14962	-2.67605	0.00900227	0.115261	-2.75639	DOWN
GNL1	-0.18177	6.62497	-2.67597	0.00900416	0.115261	-2.75657	DOWN
PTGIR	-0.117156	8.04557	-2.67567	0.00901153	0.115261	-2.75727	DOWN
COX7B	-0.0975073	10.7692	-2.67362	0.00906224	0.115679	-2.76205	DOWN
TEK	0.0796493	7.76632	2.67333	0.00906936	0.115679	-2.76272	UP
MAP1S	-0.240504	6.64988	-2.67299	0.00907797	0.115679	-2.76353	DOWN
TSKU	0.0902892	6.71023	2.67279	0.0090829	0.115679	-2.76399	UP
C20orf195	0.07813	5.94141	2.67182	0.00910705	0.115799	-2.76626	UP
HLA-E	0.117248	12.1662	2.67155	0.00911366	0.115799	-2.76688	UP
QTRT1	0.117065	7.40427	2.67111	0.00912472	0.115799	-2.76791	UP
SYNE1	-0.124121	6.28578	-2.67085	0.00913104	0.115799	-2.7685	DOWN
NR1H3	0.0823572	5.84932	2.66902	0.00917705	0.115958	-2.77278	UP
ACTL8	0.0898142	7.24948	2.66869	0.00918521	0.115958	-2.77354	UP
GRIN2B	-0.0795905	6.00817	-2.6686	0.00918758	0.115958	-2.77376	DOWN
MDH1	0.121262	9.99639	2.66849	0.00919035	0.115958	-2.77402	UP
SORBS3	0.0977635	8.01824	2.66835	0.00919373	0.115958	-2.77433	UP
HNRNPA0	0.16426	9.13371	2.66771	0.00920983	0.115958	-2.77582	UP
NAT6	0.100727	7.06657	2.667	0.00922764	0.115958	-2.77747	UP
PLEC	-0.187592	8.90772	-2.66696	0.0092289	0.115958	-2.77759	DOWN
WSB1	-0.112356	10.6512	-2.66654	0.00923946	0.115958	-2.77856	DOWN
ZZEF1	-0.126559	8.29877	-2.66637	0.00924369	0.115958	-2.77895	DOWN
APOC1	0.0966613	8.57395	2.66611	0.00925024	0.115958	-2.77955	UP
SIRT4	0.0643477	5.37732	2.66462	0.00928788	0.116215	-2.78301	UP
ADIPOR2	0.11822	9.07027	2.66453	0.00929023	0.116215	-2.78323	UP
CCDC109B	-0.0990122	9.5761	-2.66412	0.00930066	0.116224	-2.78419	DOWN
MAGEC3	0.064378	5.40643	2.66277	0.0093349	0.11653	-2.78732	UP
NDUFA10	0.0947028	9.69104	2.66209	0.00935231	0.116626	-2.7889	UP
GGPS1	0.171219	8.50235	2.66161	0.00936451	0.116656	-2.79002	UP
RAB2A	-0.123181	9.31901	-2.66116	0.00937619	0.11668	-2.79108	DOWN
FAM90A1	0.0761093	6.22561	2.6594	0.00942115	0.11695	-2.79515	UP
RAMP1	-0.107312	7.4035	-2.65927	0.00942453	0.11695	-2.79546	DOWN
PDCD5	-0.107784	5.98556	-2.65874	0.00943809	0.11695	-2.79668	DOWN
GJD2	0.11495	7.70949	2.65851	0.00944415	0.11695	-2.79723	UP
RBM25	0.121315	8.9241	2.65817	0.00945275	0.11695	-2.79801	UP
KAT6B	0.112671	7.64847	2.65785	0.00946118	0.11695	-2.79877	UP
CRELD2	0.127936	8.48127	2.6576	0.0094676	0.11695	-2.79934	UP
SIL1	-0.098328	7.09409	-2.65727	0.00947611	0.11695	-2.80011	DOWN
HEMK1	0.0727773	7.4216	2.6562	0.00950376	0.117109	-2.80259	UP
ANKRD2	0.086044	5.99924	2.65588	0.009512	0.117109	-2.80333	UP
PLA2G2D	0.0910893	7.12012	2.65563	0.00951845	0.117109	-2.8039	UP
ADPGK	0.0889995	10.2	2.65526	0.00952811	0.117109	-2.80477	UP
GLRX	-0.0667915	11.5214	-2.65383	0.00956538	0.117446	-2.80809	DOWN
MTIF2	0.153427	7.92831	2.6526	0.00959731	0.117717	-2.81093	UP
TMEM161A	0.065508	9.02647	2.65188	0.00961625	0.117829	-2.81261	UP
RPS27A	-0.0686573	12.6855	-2.65032	0.00965709	0.118208	-2.81622	DOWN
ITGA3	0.0944365	5.92583	2.64891	0.0096942	0.118541	-2.81948	UP
CDK2	0.086247	6.8958	2.64788	0.0097215	0.118605	-2.82188	UP
IL13RA2	0.0672602	5.43202	2.64772	0.00972556	0.118605	-2.82223	UP
SNRPB2	0.0838985	10.0223	2.64726	0.00973779	0.118605	-2.8233	UP
ZNF667	0.0480118	4.99781	2.64687	0.00974821	0.118605	-2.82421	UP
MRPL48	0.0941742	8.0026	2.64683	0.00974906	0.118605	-2.82429	UP
PCOLCE	0.0940988	6.17791	2.64556	0.00978297	0.118803	-2.82724	UP
NACC2	-0.171943	8.75157	-2.64547	0.0097852	0.118803	-2.82744	DOWN
RANBP3	-0.133367	7.27741	-2.64499	0.00979818	0.11884	-2.82856	DOWN
ST8SIA2	0.0639695	5.59413	2.64457	0.0098093	0.118855	-2.82953	UP
PLEKHA2	0.072431	6.16934	2.64287	0.00985477	0.119169	-2.83346	UP
WARS2	0.0777552	6.04044	2.64241	0.00986689	0.119169	-2.83451	UP
EXD3	-0.128273	6.63427	-2.64226	0.00987096	0.119169	-2.83486	DOWN
KIAA1024	0.0421993	4.98381	2.6421	0.00987515	0.119169	-2.83522	UP
MMP13	0.0562332	5.44041	2.64071	0.00991257	0.1195	-2.83844	UP
EXOSC2	0.0824365	6.84002	2.64005	0.00993047	0.119596	-2.83998	UP
PCDH9	0.077286	5.76341	2.63883	0.00996325	0.11987	-2.84278	UP
DNAJB12	0.0894882	8.8347	2.63806	0.00998426	0.119975	-2.84457	UP
ST13	0.101467	9.75709	2.63777	0.0099921	0.119975	-2.84524	UP
ZNF764	0.0884252	6.63136	2.63574	0.0100471	0.120415	-2.84991	UP
MYOM1	0.0727352	5.92387	2.63562	0.0100505	0.120415	-2.85019	UP
CFI	0.0630842	6.11744	2.63511	0.0100643	0.120415	-2.85136	UP
TMBIM6	0.102441	11.3727	2.63494	0.010069	0.120415	-2.85176	UP
PDE4B	0.19659	7.05266	2.63395	0.010096	0.120618	-2.85404	UP
TNFRSF10C	-0.18637	6.75608	-2.63346	0.0101095	0.120658	-2.85517	DOWN
TRIM10	0.0949865	6.85571	2.63161	0.0101601	0.121141	-2.85942	UP
FLNA	-0.279792	9.98945	-2.6303	0.0101963	0.121452	-2.86244	DOWN
TSPAN5	0.0526462	5.36996	2.62925	0.0102254	0.121677	-2.86486	UP
CCDC87	0.0850175	6.21622	2.6278	0.0102654	0.122032	-2.86819	UP
LECT2	0.0781382	5.42409	2.62696	0.0102887	0.122188	-2.87012	UP
CCDC93	0.112163	6.301	2.62644	0.0103034	0.12224	-2.87133	UP
ABL1	-0.0979928	7.05195	-2.62555	0.0103281	0.12234	-2.87337	DOWN
RBM38	-0.149435	7.39083	-2.62519	0.0103381	0.12234	-2.87419	DOWN
ARHGEF12	0.0820315	6.87689	2.62473	0.0103511	0.12234	-2.87525	UP
PPP3CA	-0.150009	9.01234	-2.62427	0.0103641	0.12234	-2.87632	DOWN
ADAM28	0.163131	7.22942	2.62411	0.0103684	0.12234	-2.87667	UP
ERI2	0.106801	6.41491	2.62394	0.0103732	0.12234	-2.87706	UP
GAS1	0.0596247	5.52389	2.62243	0.0104156	0.122719	-2.88053	UP
JUND	-0.216722	10.34	-2.62134	0.0104465	0.122962	-2.88305	DOWN
CPNE1	-0.206454	7.60975	-2.62063	0.0104664	0.123075	-2.88466	DOWN
DDX21	0.172444	9.09003	2.61964	0.0104945	0.123224	-2.88694	UP
SFTPB	0.122175	7.99399	2.61946	0.0104996	0.123224	-2.88736	UP
NR6A1	0.0926535	6.62659	2.61709	0.0105668	0.123368	-2.89278	UP
FZD2	0.178143	7.14658	2.61706	0.0105679	0.123368	-2.89286	UP
ADCY7	-0.13422	9.46261	-2.61679	0.0105754	0.123368	-2.89347	DOWN
MKKS	0.153579	7.59534	2.61646	0.0105849	0.123368	-2.89423	UP
GCFC2	0.084806	5.79766	2.61631	0.0105891	0.123368	-2.89457	UP
DKK2	0.0390845	4.69171	2.61629	0.0105898	0.123368	-2.89463	UP
OXSM	0.109166	6.94689	2.61615	0.0105937	0.123368	-2.89494	UP
RAB8B	0.187188	8.85155	2.61612	0.0105945	0.123368	-2.895	UP
SLC25A11	-0.152451	7.90073	-2.61527	0.0106188	0.123532	-2.89695	DOWN
KIFAP3	0.0993088	6.13735	2.61431	0.0106464	0.123729	-2.89916	UP
CHRNA6	0.0758695	5.67677	2.61396	0.0106565	0.123729	-2.89996	UP
DNAH3	-0.133463	7.74612	-2.61327	0.0106764	0.123839	-2.90154	DOWN
PGAP3	0.07882	7.7809	2.61137	0.010731	0.124206	-2.90588	UP
FAM134B	0.0930583	6.72874	2.61136	0.0107315	0.124206	-2.90592	UP
ACSL4	-0.167331	8.4579	-2.61039	0.0107595	0.124206	-2.90812	DOWN
SYNPO2L	0.044806	4.86655	2.61032	0.0107615	0.124206	-2.90829	UP
RPL19	0.060133	12.6557	2.60963	0.0107816	0.124206	-2.90987	UP
TMEM243	0.12306	8.62827	2.60943	0.0107874	0.124206	-2.91033	UP
RGS11	0.0656525	6.41404	2.60942	0.0107877	0.124206	-2.91035	UP
MSRB1	-0.110214	10.8999	-2.609	0.0107997	0.124206	-2.9113	DOWN
PIGG	0.118148	7.66295	2.60895	0.0108014	0.124206	-2.91143	UP
RPL27A	-0.125365	6.78376	-2.60836	0.0108184	0.124236	-2.91276	DOWN
ASXL2	-0.165732	9.48995	-2.60814	0.0108248	0.124236	-2.91327	DOWN
DDIT4	0.102639	6.07397	2.60725	0.0108507	0.124355	-2.9153	UP
WDR5B	0.094501	6.72013	2.60707	0.010856	0.124355	-2.91571	UP
BDH1	0.0839173	7.19676	2.60632	0.010878	0.124488	-2.91743	UP
DZIP3	0.0750272	6.57943	2.60572	0.0108956	0.12457	-2.9188	UP
SLC22A7	-0.111057	6.33847	-2.60348	0.0109615	0.125204	-2.92392	DOWN
HCFC1	-0.108487	7.85938	-2.60284	0.0109802	0.125298	-2.92537	DOWN
SPATA5L1	0.186186	6.22062	2.60153	0.0110189	0.12562	-2.92835	UP
SIX1	0.0714772	5.99082	2.60078	0.0110413	0.125755	-2.93007	UP
ZNF230	0.109632	5.93695	2.60018	0.0110591	0.125838	-2.93144	UP
SAMD4A	0.158957	6.45736	2.59956	0.0110775	0.125928	-2.93285	UP
STAR	0.0640785	5.56946	2.59912	0.0110906	0.125957	-2.93386	UP
TTC13	0.127118	7.36334	2.59753	0.0111381	0.126376	-2.93748	UP
ZNF235	0.0624	5.73309	2.59635	0.0111735	0.126657	-2.94017	UP
OR10H1	-0.11328	6.40581	-2.59501	0.0112137	0.126986	-2.94322	DOWN
GRIA1	0.0630705	5.40985	2.59468	0.0112237	0.126986	-2.94398	UP
RLF	-0.13519	6.27304	-2.59348	0.0112596	0.127057	-2.94669	DOWN
GRIK4	0.058933	5.70046	2.59337	0.0112631	0.127057	-2.94695	UP
ROCK1	-0.116098	10.3181	-2.59252	0.0112888	0.127057	-2.94888	DOWN
PTMS	-0.0923273	6.00359	-2.59165	0.0113151	0.127057	-2.95086	DOWN
RAD1	0.0725185	7.88146	2.5914	0.0113228	0.127057	-2.95144	UP
EIF4EBP2	-0.0878817	9.36705	-2.5913	0.0113257	0.127057	-2.95165	DOWN
TMEM223	0.101092	8.02194	2.59071	0.0113435	0.127057	-2.95299	UP
MYLIP	0.118822	7.48015	2.59056	0.0113483	0.127057	-2.95334	UP
GTF3C2	0.0840105	9.56536	2.5903	0.0113562	0.127057	-2.95393	UP
ROBO3	0.0839585	6.341	2.59003	0.0113644	0.127057	-2.95454	UP
GABRG2	0.0611393	6.08948	2.58982	0.0113709	0.127057	-2.95503	UP
TOMM20	0.16312	9.65349	2.58966	0.0113756	0.127057	-2.95538	UP
SHMT2	0.0925705	9.16439	2.58951	0.0113803	0.127057	-2.95573	UP
DNAJC2	0.098871	7.65048	2.58945	0.0113821	0.127057	-2.95586	UP
ADCY9	-0.112554	6.80019	-2.58921	0.0113893	0.127057	-2.9564	DOWN
DCP1A	0.121749	7.19471	2.58817	0.0114211	0.127292	-2.95876	UP
DRAM1	-0.116877	8.24622	-2.58768	0.011436	0.12734	-2.95987	DOWN
SUPT3H	0.0750475	6.57564	2.58679	0.0114635	0.127465	-2.9619	UP
NUDT13	0.062945	5.26828	2.58662	0.0114686	0.127465	-2.96228	UP
NUBPL	-0.0498047	5.13687	-2.58544	0.0115049	0.12775	-2.96496	DOWN
DES	-0.093357	6.34715	-2.58489	0.0115217	0.127818	-2.9662	DOWN
EFHC1	0.0744302	5.74567	2.583	0.0115801	0.128347	-2.97049	UP
UBXN2B	0.102731	9.06569	2.58246	0.011597	0.128415	-2.97172	UP
HAS2	0.0477212	4.85893	2.5814	0.01163	0.128662	-2.97413	UP
KIAA0586	0.101537	6.7792	2.5802	0.0116673	0.128955	-2.97684	UP
ARMCX3	0.158864	7.9699	2.57942	0.0116915	0.129043	-2.9786	UP
ICA1	0.11271	6.89364	2.57925	0.0116968	0.129043	-2.97898	UP
C1orf123	0.091735	8.91113	2.57783	0.0117414	0.129416	-2.98221	UP
UTP20	0.0658352	5.72247	2.57621	0.0117923	0.129436	-2.98587	UP
TIMP3	-0.0871592	7.59957	-2.57615	0.0117943	0.129436	-2.98602	DOWN
IFT57	-0.126706	5.97617	-2.5761	0.0117957	0.129436	-2.98611	DOWN
DNAJC22	0.0821637	5.96036	2.57586	0.0118033	0.129436	-2.98666	UP
FABP6	-0.0790208	5.5111	-2.57575	0.0118069	0.129436	-2.98692	DOWN
INPP5A	-0.096987	7.57578	-2.57557	0.0118125	0.129436	-2.98733	DOWN
ARID4B	-0.149519	8.51173	-2.57496	0.0118317	0.129436	-2.9887	DOWN
CDC27	0.0863803	7.09621	2.57453	0.0118452	0.129436	-2.98967	UP
CPNE7	-0.110705	7.14689	-2.57446	0.0118476	0.129436	-2.98984	DOWN
BICD2	-0.146707	8.60019	-2.57402	0.0118613	0.129436	-2.99082	DOWN
USP25	0.132613	9.14475	2.57399	0.0118624	0.129436	-2.99089	UP
SMPD1	0.0947463	7.22941	2.57181	0.0119317	0.130074	-2.99583	UP
CYP4F8	-0.0543733	5.14258	-2.56765	0.0120645	0.131402	-3.0052	DOWN
ST6GALNAC2	0.112835	7.4261	2.56664	0.012097	0.13154	-3.00748	UP
TPST2	-0.163457	8.89231	-2.56657	0.0120992	0.13154	-3.00763	DOWN
MTCL1	0.0599095	5.54571	2.5653	0.0121404	0.131868	-3.01051	UP
PATZ1	0.0767083	7.35771	2.56365	0.0121939	0.132147	-3.01423	UP
FMOD	0.09323	6.85669	2.56341	0.0122015	0.132147	-3.01476	UP
ITGAX	0.160864	8.12125	2.56316	0.0122098	0.132147	-3.01534	UP
SLCO4C1	-0.148682	5.24149	-2.56296	0.0122161	0.132147	-3.01577	DOWN
ARHGAP25	0.120666	9.00547	2.56238	0.0122352	0.132147	-3.0171	UP
SPINT1	-0.156477	6.92307	-2.56218	0.0122415	0.132147	-3.01753	DOWN
GPN3	-0.200179	6.28806	-2.56212	0.0122434	0.132147	-3.01766	DOWN
C1QTNF9B-AS1	0.0765872	6.616	2.56021	0.0123057	0.1327	-3.02196	UP
SLC2A10	0.0467297	5.20145	2.55939	0.0123326	0.13287	-3.02381	UP
SSR4	0.107886	10.7724	2.55769	0.0123886	0.133171	-3.02764	UP
EFEMP2	0.0758835	6.72524	2.55758	0.0123923	0.133171	-3.0279	UP
EIF3L	0.100012	12.0862	2.55753	0.012394	0.133171	-3.02801	UP
TCP10	0.0675007	5.67714	2.55692	0.0124139	0.133266	-3.02937	UP
EMP3	-0.137376	11.4409	-2.55649	0.0124281	0.133299	-3.03034	DOWN
CNNM4	0.061894	6.07095	2.55492	0.0124802	0.133484	-3.03387	UP
PDCD6IP	0.0857282	10.5141	2.55489	0.012481	0.133484	-3.03393	UP
ANXA7	0.113302	10.1985	2.55464	0.0124893	0.133484	-3.03449	UP
AP2B1	-0.205688	7.95326	-2.55417	0.0125051	0.133484	-3.03556	DOWN
TLE2	0.0640135	7.48489	2.5539	0.012514	0.133484	-3.03616	UP
EGR3	-0.178575	5.55717	-2.55364	0.0125226	0.133484	-3.03674	DOWN
MAP3K12	-0.102799	7.1575	-2.55324	0.0125357	0.133484	-3.03763	DOWN
PHEX	0.0644958	6.30371	2.55313	0.0125394	0.133484	-3.03787	UP
WNT5A	0.0515125	5.20676	2.55294	0.0125459	0.133484	-3.03832	UP
NUP107	0.187139	7.74475	2.55256	0.0125583	0.133498	-3.03915	UP
COX6A2	-0.108929	6.03022	-2.552	0.012577	0.133578	-3.04041	DOWN
ADORA1	-0.108784	6.92446	-2.55034	0.0126328	0.134051	-3.04415	DOWN
RPE65	0.0364003	4.66159	2.54926	0.0126689	0.134308	-3.04657	UP
PRELP	0.0673755	8.12691	2.54884	0.012683	0.134308	-3.04751	UP
HIP1R	0.073026	7.77661	2.54861	0.0126907	0.134308	-3.04802	UP
MYH11	0.0865415	8.19589	2.54754	0.0127268	0.134571	-3.05042	UP
FADS3	-0.116309	6.55463	-2.54633	0.0127678	0.134864	-3.05314	DOWN
FUT3	0.0740808	6.98149	2.54605	0.012777	0.134864	-3.05375	UP
FAM46A	0.144609	10.0247	2.54529	0.012803	0.134914	-3.05547	UP
CHEK2	0.0619493	6.95982	2.54525	0.0128043	0.134914	-3.05556	UP
GADD45B	0.140168	8.26612	2.54491	0.0128159	0.134917	-3.05632	UP
CLINT1	-0.123287	9.73908	-2.54359	0.0128605	0.135267	-3.05926	DOWN
SNRPD1	-0.14254	8.16977	-2.54294	0.0128826	0.135381	-3.06071	DOWN
GREB1L	0.100868	6.67335	2.54249	0.0128983	0.135426	-3.06174	UP
TMEM50B	0.202345	8.49053	2.54174	0.0129236	0.135573	-3.06339	UP
GAMT	-0.0939785	5.37339	-2.54073	0.0129582	0.135708	-3.06565	DOWN
GALK2	0.095781	6.08644	2.54046	0.0129675	0.135708	-3.06626	UP
NDUFB1	-0.107473	10.8147	-2.54037	0.0129705	0.135708	-3.06646	DOWN
SLITRK5	0.06291	5.98738	2.53927	0.0130084	0.135986	-3.06892	UP
CALU	0.0902033	8.08955	2.53725	0.013078	0.136312	-3.07343	UP
PTPRF	0.0691052	6.24878	2.53688	0.0130911	0.136312	-3.07428	UP
ADSS	-0.176813	8.26962	-2.53674	0.0130956	0.136312	-3.07457	DOWN
BCAP29	0.114521	5.36673	2.53644	0.0131061	0.136312	-3.07525	UP
PRKCA	-0.113421	6.94586	-2.53616	0.0131158	0.136312	-3.07587	DOWN
BSG	-0.240303	8.344	-2.53609	0.0131184	0.136312	-3.07604	DOWN
FAM188A	0.0715833	5.81905	2.53606	0.0131194	0.136312	-3.0761	UP
FZD9	0.081064	6.07901	2.53498	0.0131569	0.136563	-3.07851	UP
TIAL1	0.119756	9.01174	2.5347	0.0131664	0.136563	-3.07913	UP
MAP4K4	-0.107925	7.86897	-2.5339	0.0131944	0.136735	-3.08092	DOWN
CCRN4L	0.0908785	6.43064	2.53357	0.0132059	0.136736	-3.08166	UP
GNG10	-0.158516	10.7412	-2.52748	0.0134198	0.138829	-3.09522	DOWN
HSPA12A	0.0661675	6.40676	2.52713	0.0134322	0.138839	-3.09601	UP
GPR4	0.0950415	6.64575	2.52625	0.0134633	0.139039	-3.09796	UP
RNASE2	-0.234632	10.4048	-2.5253	0.0134971	0.139268	-3.10007	DOWN
MAMLD1	0.0831803	6.53494	2.52427	0.0135336	0.139525	-3.10236	UP
TM6SF2	0.0968355	6.64044	2.52364	0.0135564	0.139639	-3.10378	UP
DYNC1I1	0.0770037	6.26147	2.52254	0.0135956	0.139686	-3.10621	UP
LAMP5	0.120808	7.25835	2.52254	0.0135957	0.139686	-3.10622	UP
MYH7B	0.0573585	5.31422	2.52253	0.013596	0.139686	-3.10624	UP
RHOA	-0.0631597	12.6556	-2.52157	0.0136304	0.139846	-3.10837	DOWN
LAMP2	0.140786	9.65453	2.52144	0.0136349	0.139846	-3.10865	UP
HIPK3	-0.267832	7.85843	-2.52056	0.0136667	0.140035	-3.11062	DOWN
B3GALT1	0.058088	5.32063	2.52018	0.0136804	0.140035	-3.11146	UP
SMPD3	0.076319	6.25018	2.51932	0.0137113	0.140035	-3.11337	UP
F2	0.0754857	5.91547	2.519	0.0137226	0.140035	-3.11406	UP
AOAH	0.124119	10.2979	2.51857	0.0137382	0.140035	-3.11502	UP
NDUFB5	0.113892	10.0678	2.51851	0.0137405	0.140035	-3.11516	UP
BEGAIN	0.0686605	6.47957	2.51821	0.0137514	0.140035	-3.11583	UP
ZNF574	0.10615	7.18235	2.51805	0.013757	0.140035	-3.11617	UP
CRABP2	0.080382	7.22598	2.518	0.0137588	0.140035	-3.11628	UP
TNFSF8	0.130936	8.4207	2.51481	0.0138749	0.141063	-3.12337	UP
HLA-DRA	0.0854262	13.358	2.51453	0.0138849	0.141063	-3.12398	UP
SERPINF1	0.256224	7.92086	2.51425	0.0138952	0.141063	-3.1246	UP
KIF24	0.0436865	5.21733	2.51381	0.0139113	0.141107	-3.12558	UP
FAM63A	-0.0906265	9.18215	-2.51132	0.0140026	0.141777	-3.1311	DOWN
TM7SF3	-0.0674205	5.15931	-2.51127	0.0140045	0.141777	-3.13121	DOWN
TTI2	0.0943698	6.76542	2.51104	0.0140129	0.141777	-3.13172	UP
ECH1	0.0917328	9.51605	2.51011	0.014047	0.141984	-3.13377	UP
TSPYL5	0.0707082	5.59613	2.50955	0.0140677	0.141984	-3.13501	UP
PLTP	0.0732342	6.29106	2.50952	0.014069	0.141984	-3.13509	UP
TMCC1	0.0534883	5.82093	2.50899	0.0140883	0.141996	-3.13624	UP
GINS1	-0.0699032	5.22763	-2.50867	0.0141004	0.141996	-3.13697	DOWN
SP4	0.0684672	5.69297	2.50852	0.0141058	0.141996	-3.13729	UP
SPRYD7	0.0639105	5.18357	2.50811	0.0141209	0.142028	-3.13819	UP
CD33	0.128847	9.86924	2.50707	0.0141594	0.142296	-3.14049	UP
MEOX2	0.0383967	4.81519	2.50617	0.0141931	0.142398	-3.14249	UP
CARKD	0.134391	7.86803	2.50616	0.0141934	0.142398	-3.14251	UP
MYD88	-0.094195	11.8463	-2.50547	0.0142191	0.142441	-3.14404	DOWN
NEK3	0.107798	6.86809	2.50495	0.0142386	0.142441	-3.14519	UP
KIF13B	-0.0843915	7.67292	-2.50486	0.0142418	0.142441	-3.14538	DOWN
BEST1	0.12557	7.02067	2.50477	0.0142453	0.142441	-3.14559	UP
MPPE1	0.106869	9.22277	2.50381	0.0142811	0.14268	-3.14771	UP
SLC25A20	0.152461	8.44456	2.50332	0.0142992	0.142741	-3.14877	UP
CALCA	0.0824112	6.84268	2.50267	0.0143237	0.142867	-3.15022	UP
MYLPF	0.0619987	6.99546	2.50188	0.0143535	0.143045	-3.15197	UP
PLCH2	-0.100545	6.00258	-2.50091	0.01439	0.143267	-3.15411	DOWN
HOMER1	0.038503	4.92994	2.50059	0.0144021	0.143267	-3.15482	UP
TSSK2	0.101483	7.60631	2.50033	0.0144118	0.143267	-3.15538	UP
MAZ	-0.18147	7.97955	-2.49961	0.0144389	0.143418	-3.15697	DOWN
PSORS1C1	0.0612883	5.48172	2.49853	0.0144798	0.143668	-3.15935	UP
FAM110B	0.0780778	6.15216	2.49831	0.0144881	0.143668	-3.15983	UP
ABCC2	0.0695045	5.9414	2.49789	0.0145042	0.143708	-3.16077	UP
HIST1H2BE	0.138401	7.09877	2.49751	0.0145187	0.143732	-3.16161	UP
DSPP	-0.194685	5.29064	-2.49677	0.0145464	0.143888	-3.16322	DOWN
MRPL16	0.115495	8.15015	2.49594	0.0145783	0.144085	-3.16506	UP
ASTN2	-0.0651532	5.46358	-2.495	0.0146141	0.144192	-3.16713	DOWN
PARP8	0.200574	9.22366	2.49479	0.0146222	0.144192	-3.16759	UP
ZNF185	0.180383	9.25331	2.4947	0.0146254	0.144192	-3.16778	UP
AMBP	0.0723443	5.94888	2.49413	0.0146473	0.144193	-3.16904	UP
TCF25	0.077267	9.45496	2.49407	0.0146496	0.144193	-3.16917	UP
LBP	0.108717	7.27946	2.49337	0.0146763	0.144197	-3.17071	UP
GSDMB	0.0635355	6.57416	2.4932	0.0146828	0.144197	-3.17108	UP
HIGD1B	0.0805988	6.26831	2.49302	0.01469	0.144197	-3.17149	UP
MED4	-0.138009	7.9738	-2.4928	0.0146983	0.144197	-3.17197	DOWN
TMX2	0.101955	8.66456	2.49227	0.0147187	0.14428	-3.17314	UP
PGAP2	0.0791735	8.49975	2.49108	0.0147643	0.14438	-3.17574	UP
CDK10	-0.12131	7.40063	-2.49095	0.0147695	0.14438	-3.17604	DOWN
XPOT	-0.156786	7.09446	-2.49069	0.0147795	0.14438	-3.17661	DOWN
RAB33B	-0.12636	5.95741	-2.49047	0.014788	0.14438	-3.17709	DOWN
GRIN2A	0.0688713	6.92661	2.48999	0.0148067	0.14438	-3.17816	UP
LST1	0.107388	11.842	2.48982	0.0148129	0.14438	-3.17851	UP
C1QTNF1	0.087386	6.47302	2.48975	0.0148158	0.14438	-3.17867	UP
PDK2	0.113275	7.33069	2.48928	0.0148341	0.14438	-3.17971	UP
KCNJ2	-0.236984	7.54048	-2.48919	0.0148376	0.14438	-3.17991	DOWN
LRRC20	0.0859415	6.37641	2.48871	0.0148562	0.144443	-3.18097	UP
YIF1B	0.0828738	6.02698	2.48832	0.0148713	0.144472	-3.18182	UP
MICU2	-0.150195	9.11511	-2.48779	0.0148919	0.144556	-3.18299	DOWN
MRPS22	0.110651	8.1104	2.48645	0.0149439	0.144942	-3.18592	UP
PTPN14	0.0546138	5.1399	2.48548	0.0149817	0.145192	-3.18805	UP
SNX6	0.107585	8.68893	2.4833	0.015067	0.1459	-3.19283	UP
CTC1	0.103901	6.91459	2.48258	0.0150953	0.146003	-3.19441	UP
TICAM1	-0.0951117	6.6303	-2.48212	0.0151133	0.146003	-3.19541	DOWN
ANKH	-0.0578195	5.16206	-2.4821	0.0151142	0.146003	-3.19546	DOWN
SLC17A3	0.0834903	6.3091	2.48002	0.0151963	0.146676	-3.20002	UP
KMO	0.151858	8.17066	2.47971	0.0152085	0.146676	-3.20069	UP
HEBP1	0.126163	8.92141	2.47895	0.0152388	0.14685	-3.20237	UP
DARS	0.145849	7.94197	2.47839	0.015261	0.146945	-3.20359	UP
SLC18A1	0.0709687	5.93477	2.47765	0.0152903	0.147109	-3.20521	UP
FABP5	-0.160833	6.92465	-2.47656	0.0153338	0.147409	-3.2076	DOWN
SLIT1	0.0751163	6.99544	2.47622	0.0153474	0.147421	-3.20834	UP
POMP	-0.0996803	10.368	-2.4746	0.0154121	0.147748	-3.21188	DOWN
ATP2A1	0.065939	5.68939	2.47452	0.0154154	0.147748	-3.21206	UP
FOXD3	0.0512002	5.23897	2.47444	0.0154184	0.147748	-3.21223	UP
SYT5	-0.0850415	5.50427	-2.47343	0.0154589	0.148017	-3.21443	DOWN
CTPS1	0.0878447	6.25674	2.47252	0.0154958	0.148176	-3.21644	UP
ACKR2	0.0860612	6.43985	2.47213	0.0155113	0.148176	-3.21728	UP
DDX31	0.083763	7.59718	2.47173	0.0155276	0.148176	-3.21816	UP
CCDC57	0.0638785	6.18415	2.47165	0.0155308	0.148176	-3.21834	UP
GCA	-0.157136	10.7588	-2.47148	0.0155375	0.148176	-3.2187	DOWN
MED1	-0.183196	7.89876	-2.47047	0.0155783	0.148269	-3.2209	DOWN
CDK12	0.0800575	7.03419	2.47044	0.0155798	0.148269	-3.22098	UP
BAIAP2	0.0953495	7.30636	2.47032	0.0155844	0.148269	-3.22123	UP
GNG5	-0.100192	11.4032	-2.46931	0.0156254	0.148325	-3.22344	DOWN
FKBP4	-0.0991182	7.86894	-2.46922	0.015629	0.148325	-3.22364	DOWN
CD40LG	0.0784825	7.3631	2.46899	0.0156382	0.148325	-3.22413	UP
TMEM212	-0.0628118	5.43329	-2.46895	0.0156399	0.148325	-3.22422	DOWN
CHRNB3	0.0567115	5.6349	2.46842	0.0156616	0.148333	-3.22539	UP
TFF1	-0.0902315	5.56251	-2.46817	0.0156717	0.148333	-3.22593	DOWN
MST1	0.0855782	8.1078	2.46802	0.0156779	0.148333	-3.22626	UP
BTBD2	-0.135913	7.00852	-2.4672	0.015711	0.148528	-3.22804	DOWN
NEDD8	-0.0996118	9.28623	-2.46635	0.0157458	0.148705	-3.22989	DOWN
POU4F2	0.0513487	5.01017	2.46596	0.0157618	0.148705	-3.23075	UP
ABCC10	0.0674492	8.08273	2.46583	0.0157671	0.148705	-3.23103	UP
HLX	-0.120979	8.18015	-2.46485	0.0158072	0.148862	-3.23317	DOWN
PTPN6	-0.253166	10.1773	-2.46482	0.0158085	0.148862	-3.23324	DOWN
ADAM9	-0.228506	8.32386	-2.46375	0.0158524	0.149158	-3.23557	DOWN
SF3A3	-0.113002	7.07196	-2.46199	0.0159249	0.149713	-3.2394	DOWN
APCS	-0.0586175	6.22955	-2.46142	0.0159481	0.149713	-3.24062	DOWN
RAP2B	-0.125362	9.57012	-2.46114	0.0159598	0.149713	-3.24124	DOWN
TNPO1	-0.203335	10.0993	-2.4611	0.0159616	0.149713	-3.24133	DOWN
ZDHHC6	0.103774	8.23898	2.45987	0.0160123	0.149867	-3.244	UP
SPIN2A	0.070598	5.881	2.45982	0.0160145	0.149867	-3.24412	UP
PLVAP	0.088991	7.03266	2.45966	0.016021	0.149867	-3.24445	UP
NR2E1	0.0639003	5.59414	2.45932	0.0160354	0.149867	-3.24521	UP
CDKN2D	-0.147815	8.03723	-2.45891	0.0160524	0.149867	-3.2461	DOWN
LONRF1	-0.140421	5.8249	-2.45872	0.01606	0.149867	-3.2465	DOWN
SAMSN1	-0.177109	9.54136	-2.45859	0.0160657	0.149867	-3.2468	DOWN
SHARPIN	0.102555	6.67819	2.45803	0.0160889	0.149966	-3.24801	UP
SREBF2	-0.105177	7.82396	-2.45639	0.0161572	0.150486	-3.25157	DOWN
MAPK4	0.0509255	5.80179	2.45568	0.0161869	0.150595	-3.25311	UP
WSB2	-0.12504	9.05583	-2.45548	0.0161954	0.150595	-3.25355	DOWN
GNB5	0.0908787	7.10772	2.45482	0.0162229	0.150595	-3.25498	UP
F5	-0.166917	8.57763	-2.45475	0.0162262	0.150595	-3.25514	DOWN
TTC1	0.102146	7.8435	2.45461	0.0162319	0.150595	-3.25544	UP
RAD17	0.0872958	8.04171	2.45425	0.0162468	0.150617	-3.25621	UP
STRA13	0.0867632	8.07733	2.45346	0.0162801	0.150808	-3.25793	UP
PEX16	0.071303	9.32241	2.45289	0.0163042	0.150914	-3.25917	UP
SPATA6L	0.0552272	5.44869	2.45036	0.0164112	0.151787	-3.26466	UP
TBL1Y	0.0551457	5.91843	2.45	0.0164264	0.151811	-3.26544	UP
TAF4B	0.0647662	5.69908	2.44898	0.0164696	0.152093	-3.26765	UP
SERBP1	0.114938	10.6003	2.44848	0.0164909	0.152171	-3.26874	UP
SIRPB1	-0.15653	7.55703	-2.44818	0.0165035	0.152171	-3.26937	DOWN
KRT24	-0.0752665	5.3995	-2.44745	0.0165346	0.152304	-3.27096	DOWN
CSTF2	0.07978	7.46767	2.44725	0.0165434	0.152304	-3.2714	UP
RANBP1	0.145882	8.6338	2.44648	0.0165762	0.15244	-3.27306	UP
SCML1	0.0772315	5.38842	2.44631	0.0165837	0.15244	-3.27344	UP
GK2	0.0585032	5.88815	2.44458	0.0166577	0.153003	-3.27718	UP
FBXL14	-0.135877	7.8269	-2.44381	0.0166907	0.153188	-3.27884	DOWN
PAK1IP1	-0.0843238	5.47985	-2.44321	0.0167164	0.153231	-3.28013	DOWN
KRBOX4	0.0931492	5.6077	2.44311	0.016721	0.153231	-3.28036	UP
SPTA1	0.0564273	5.51484	2.44154	0.0167887	0.153602	-3.28376	UP
DPEP2	0.147166	9.01779	2.44143	0.0167932	0.153602	-3.28398	UP
S100A12	-0.152861	12.1772	-2.44128	0.0168	0.153602	-3.28432	DOWN
ADA	0.14065	7.10742	2.44026	0.016844	0.153886	-3.28651	UP
ROBO1	0.0446252	4.81376	2.43948	0.0168778	0.153896	-3.28819	UP
NXPH4	0.069744	6.55095	2.43938	0.0168823	0.153896	-3.28842	UP
SYNGR1	-0.14048	7.73729	-2.4392	0.0168901	0.153896	-3.2888	DOWN
HEATR6	0.0778378	7.60162	2.43905	0.0168965	0.153896	-3.28912	UP
BHLHE40	-0.188547	8.94653	-2.43869	0.0169121	0.153921	-3.2899	DOWN
DPP6	0.0747903	6.83783	2.43798	0.0169434	0.154074	-3.29145	UP
RPL22	0.0676542	12.8464	2.43772	0.0169548	0.154074	-3.29201	UP
DYNLRB1	-0.0907405	10.0448	-2.43714	0.0169801	0.154188	-3.29326	DOWN
ADAM15	-0.133472	6.88074	-2.435	0.0170738	0.15492	-3.29788	DOWN
COX20	-0.115696	7.12871	-2.43442	0.0170992	0.155016	-3.29913	DOWN
ZNF281	0.0966185	5.64206	2.43417	0.0171103	0.155016	-3.29967	UP
ZNF79	0.0763552	6.48126	2.43332	0.0171475	0.155138	-3.30149	UP
PAN2	0.107216	7.62738	2.43327	0.0171496	0.155138	-3.30159	UP
ZDHHC7	0.092479	11.0163	2.4329	0.0171659	0.155168	-3.30239	UP
LMBR1L	-0.105144	7.81501	-2.43255	0.0171815	0.155191	-3.30315	DOWN
GUCY2C	0.0527565	5.37316	2.43217	0.0171985	0.155228	-3.30398	UP
ARFRP1	0.0962857	8.14743	2.43107	0.0172469	0.155483	-3.30634	UP
NIT1	0.125403	8.531	2.43094	0.0172528	0.155483	-3.30662	UP
HCRTR1	0.0579387	5.25878	2.43033	0.01728	0.155611	-3.30794	UP
ABCA1	0.139153	6.33398	2.42995	0.0172968	0.155645	-3.30876	UP
TSSC4	-0.088385	6.97786	-2.42868	0.017353	0.156033	-3.31148	DOWN
HLF	0.05636	6.33338	2.42689	0.0174332	0.156637	-3.31534	UP
BTAF1	0.164026	7.99003	2.42618	0.017465	0.156805	-3.31687	UP
TNNI1	0.0701715	5.73005	2.42578	0.0174828	0.156847	-3.31772	UP
DAXX	-0.0907107	7.70569	-2.42534	0.0175026	0.156907	-3.31867	DOWN
MAP3K7	0.11914	7.84142	2.42444	0.0175429	0.15715	-3.3206	UP
CNNM3	-0.113927	7.21459	-2.42376	0.0175735	0.157186	-3.32206	DOWN
SCN10A	0.086266	6.43913	2.42353	0.017584	0.157186	-3.32256	UP
GPR143	0.0812933	6.32548	2.42348	0.0175863	0.157186	-3.32267	UP
HSPB11	-0.137945	8.69579	-2.42308	0.0176041	0.157228	-3.32352	DOWN
TMEM8A	-0.203828	6.73676	-2.42211	0.0176482	0.157504	-3.32561	DOWN
ZNF157	-0.042412	4.84298	-2.42096	0.0176999	0.157847	-3.32806	DOWN
DEF6	-0.154482	7.25797	-2.42028	0.0177308	0.157905	-3.32952	DOWN
AIM2	0.22939	7.36656	2.42024	0.0177328	0.157905	-3.32962	UP
CCDC22	-0.189685	7.3582	-2.41993	0.0177467	0.157911	-3.33027	DOWN
PPID	0.140191	8.78379	2.41853	0.0178107	0.15804	-3.33329	UP
TMPRSS15	0.0785828	7.4329	2.4185	0.0178121	0.15804	-3.33335	UP
ASNS	0.120294	5.45696	2.41833	0.0178198	0.15804	-3.33372	UP
PLEKHH3	0.0598433	5.08964	2.41827	0.0178224	0.15804	-3.33384	UP
SULF1	-0.060815	5.58388	-2.41816	0.0178273	0.15804	-3.33407	DOWN
STAU2	0.0810572	6.3032	2.41661	0.0178983	0.158442	-3.3374	UP
SLC7A7	0.119383	11.7327	2.41659	0.0178991	0.158442	-3.33743	UP
SLC30A1	0.128521	9.95388	2.41573	0.0179387	0.158655	-3.33928	UP
TXNIP	0.104977	12.6058	2.4154	0.0179537	0.158655	-3.33998	UP
RAD54L2	0.086355	7.1385	2.4152	0.0179629	0.158655	-3.34042	UP
LHX2	0.0697167	5.72274	2.41464	0.0179888	0.158688	-3.34162	UP
HIST1H2AJ	0.109874	7.73093	2.4143	0.0180043	0.158688	-3.34234	UP
ITGB3BP	0.165157	6.26931	2.41425	0.0180065	0.158688	-3.34245	UP
PRRX2	0.0877165	7.26356	2.41309	0.0180602	0.158809	-3.34494	UP
TSPAN9	-0.103253	6.9738	-2.41292	0.0180681	0.158809	-3.3453	DOWN
ACAA2	0.117375	8.85331	2.41279	0.0180738	0.158809	-3.34557	UP
LTF	-0.650362	9.82655	-2.41265	0.0180807	0.158809	-3.34589	DOWN
MEP1A	0.0531385	5.14503	2.41252	0.0180866	0.158809	-3.34616	UP
NR1I2	0.0820188	7.26655	2.4108	0.018166	0.159389	-3.34983	UP
SAC3D1	-0.107772	6.05033	-2.41009	0.0181993	0.159461	-3.35136	DOWN
CDC14A	0.0716273	6.47344	2.41005	0.0182009	0.159461	-3.35143	UP
MAML1	-0.0727345	8.85987	-2.40953	0.018225	0.159555	-3.35254	DOWN
KLHL3	0.0889475	6.73698	2.40924	0.0182385	0.159557	-3.35316	UP
GZMB	0.310919	9.24589	2.4084	0.0182777	0.159783	-3.35496	UP
FASTKD1	0.189038	7.68164	2.40759	0.0183158	0.159999	-3.3567	UP
PHLDA1	-0.096109	8.02075	-2.40709	0.0183391	0.160086	-3.35776	DOWN
E2F3	-0.177727	7.97473	-2.406	0.0183901	0.160414	-3.36009	DOWN
EXOC3	-0.134489	8.45998	-2.40559	0.0184095	0.160466	-3.36097	DOWN
SEMA3E	0.0463218	4.85189	2.405	0.0184369	0.160567	-3.36221	UP
WDR77	0.0679195	7.85161	2.40477	0.018448	0.160567	-3.36272	UP
TMEM120B	-0.0610762	5.396	-2.4044	0.0184655	0.160603	-3.36351	DOWN
SNTA1	0.0778405	7.22365	2.40279	0.0185414	0.161145	-3.36694	UP
TBK1	0.108196	8.44272	2.40169	0.0185933	0.161266	-3.36928	UP
CAMP	-0.59643	9.15015	-2.40156	0.0185995	0.161266	-3.36956	DOWN
GCM1	0.056519	5.32276	2.40126	0.0186139	0.161266	-3.3702	UP
ARMC4	-0.0659818	7.21093	-2.40113	0.01862	0.161266	-3.37048	DOWN
KLHL4	0.043311	5.1677	2.40107	0.0186227	0.161266	-3.3706	UP
ITGA6	-0.0647633	6.0482	-2.39854	0.0187432	0.162141	-3.37599	DOWN
RPS6KB1	0.0919605	7.14558	2.39838	0.0187508	0.162141	-3.37633	UP
LCN2	-0.626314	8.5292	-2.39713	0.0188106	0.162315	-3.379	DOWN
TSR2	0.0643382	7.97474	2.39712	0.0188109	0.162315	-3.37901	UP
ACTL6A	-0.118504	6.08963	-2.3971	0.0188117	0.162315	-3.37904	DOWN
VAMP4	0.099424	8.42348	2.39681	0.0188259	0.162319	-3.37968	UP
ZNF32	0.0943983	6.9904	2.39628	0.0188513	0.162319	-3.3808	UP
LUC7L	0.0903987	7.18006	2.39625	0.0188528	0.162319	-3.38087	UP
TMEM140	0.15661	8.06898	2.39502	0.0189118	0.16271	-3.38348	UP
SLC25A15	0.0911833	6.73184	2.39317	0.0190011	0.16336	-3.38742	UP
NOS1AP	0.0730507	7.60493	2.39071	0.0191202	0.164266	-3.39264	UP
IDE	0.140314	7.65719	2.38959	0.0191743	0.164612	-3.395	UP
TMEM230	0.134365	9.77533	2.38931	0.0191881	0.164613	-3.3956	UP
MLYCD	0.0991488	7.4821	2.38851	0.0192272	0.164831	-3.39731	UP
KIF3B	0.0887145	6.76407	2.38726	0.0192883	0.165236	-3.39995	UP
CACNA2D1	0.0504872	5.43871	2.38684	0.0193086	0.165291	-3.40083	UP
MYOZ3	0.0776088	7.37634	2.3865	0.0193254	0.165317	-3.40156	UP
KPTN	0.077409	6.88874	2.38583	0.0193585	0.165481	-3.40299	UP
CTBP1	-0.166223	9.58266	-2.38497	0.0194006	0.165723	-3.4048	DOWN
SLC16A7	-0.164006	6.60686	-2.38307	0.0194941	0.166221	-3.40882	DOWN
KRT75	0.0862188	7.2417	2.38301	0.0194971	0.166221	-3.40895	UP
TUBGCP2	-0.142229	7.6884	-2.38294	0.0195006	0.166221	-3.4091	DOWN
FOXF2	0.0625437	5.83345	2.38202	0.0195464	0.166419	-3.41106	UP
CCBL1	-0.0701368	7.24639	-2.38177	0.0195585	0.166419	-3.41157	DOWN
CSTF1	0.103575	6.70258	2.38163	0.0195656	0.166419	-3.41188	UP
LRRK1	0.0888742	6.65618	2.3801	0.0196417	0.166947	-3.41512	UP
CHD8	-0.120893	7.93005	-2.37973	0.0196599	0.166983	-3.41589	DOWN
ATP5E	-0.102771	11.6387	-2.37794	0.0197491	0.167622	-3.41967	DOWN
GPR171	0.0628103	5.37663	2.3774	0.0197764	0.167734	-3.42082	UP
ALAS1	-0.148649	8.08759	-2.37664	0.0198145	0.167772	-3.42243	DOWN
ZSWIM8	0.185571	7.79761	2.37662	0.0198155	0.167772	-3.42247	UP
MTHFD1	0.126407	7.37563	2.37647	0.0198229	0.167772	-3.42278	UP
JADE1	0.107949	7.38661	2.37492	0.0199005	0.16831	-3.42604	UP
DCAF10	0.083064	5.92281	2.37369	0.019963	0.168637	-3.42866	UP
PSMC5	0.0805668	9.47149	2.3736	0.0199674	0.168637	-3.42884	UP
GABPA	0.122312	6.29475	2.37257	0.0200194	0.168957	-3.43101	UP
ME3	0.0656052	6.23285	2.3722	0.0200381	0.168996	-3.4318	UP
CROCC	0.0733818	6.37021	2.37144	0.0200767	0.169165	-3.4334	UP
CKAP4	-0.205444	9.00477	-2.37125	0.0200865	0.169165	-3.4338	DOWN
ATAT1	0.0857935	6.62993	2.3708	0.0201091	0.169236	-3.43474	UP
EZH1	0.115445	8.57957	2.37009	0.0201451	0.16942	-3.43624	UP
PRKRIR	-0.113284	8.42454	-2.36878	0.020212	0.169863	-3.439	DOWN
EFCAB1	-0.049229	5.71408	-2.36791	0.0202561	0.170114	-3.44082	DOWN
UBE2D2	0.0986188	9.4106	2.36632	0.0203378	0.170644	-3.44418	UP
SCAF11	0.183793	9.59896	2.36578	0.0203654	0.170644	-3.44531	UP
SNRPE	-0.115709	10.1131	-2.36566	0.0203716	0.170644	-3.44556	DOWN
C10orf2	0.0649142	6.2339	2.36557	0.0203762	0.170644	-3.44575	UP
PPARGC1A	0.0421038	5.17155	2.36358	0.0204786	0.171267	-3.44993	UP
PCDHGA1	0.074783	5.9243	2.36357	0.0204793	0.171267	-3.44996	UP
TTC37	-0.232727	6.86785	-2.36316	0.0205005	0.171324	-3.45082	DOWN
ZNF155	-0.0548558	5.11924	-2.36216	0.0205522	0.171637	-3.45292	DOWN
PHIP	0.09221	9.19775	2.36116	0.0206043	0.171879	-3.45503	UP
DR1	-0.21	8.94005	-2.36099	0.0206131	0.171879	-3.45539	DOWN
CPB1	0.0877902	6.08981	2.36077	0.0206243	0.171879	-3.45584	UP
UBAP2	0.099038	7.0645	2.36048	0.0206393	0.171884	-3.45645	UP
PIM1	-0.095438	7.16621	-2.35935	0.0206984	0.172256	-3.45883	DOWN
CYP17A1	0.080923	6.19832	2.35868	0.0207329	0.172366	-3.46022	UP
MUC16	0.0681542	5.77475	2.35854	0.0207404	0.172366	-3.46052	UP
RIN2	-0.154982	9.31724	-2.35735	0.0208026	0.172665	-3.46301	DOWN
UBE2D1	-0.174908	9.94996	-2.35721	0.0208102	0.172665	-3.46332	DOWN
HCN2	-0.0743477	6.35042	-2.35703	0.0208197	0.172665	-3.4637	DOWN
MUC1	0.0611065	6.51406	2.3563	0.0208577	0.172804	-3.46522	UP
VPS72	0.0825785	8.54819	2.35615	0.0208653	0.172804	-3.46552	UP
FARSA	-0.0829222	7.63742	-2.35575	0.0208864	0.172858	-3.46636	DOWN
CD1B	0.0694987	6.33033	2.355	0.0209262	0.173035	-3.46795	UP
RPL37	-0.0581888	12.9533	-2.3548	0.0209367	0.173035	-3.46837	DOWN
CST5	0.0885312	6.24664	2.35311	0.021026	0.173618	-3.47191	UP
BAHD1	-0.0881458	6.77581	-2.35291	0.0210362	0.173618	-3.47232	DOWN
IL1R1	0.0978323	5.73739	2.35244	0.0210609	0.173632	-3.4733	UP
MGAT4B	-0.167403	7.23714	-2.35233	0.0210669	0.173632	-3.47353	DOWN
BPY2	0.0762972	5.70023	2.3507	0.0211535	0.174225	-3.47695	UP
SSX2B	0.0626768	5.88157	2.35034	0.0211723	0.17426	-3.47769	UP
TMEM260	-0.147556	7.3804	-2.34957	0.0212136	0.174366	-3.47931	DOWN
SPATA6	0.0781058	6.10668	2.34955	0.0212143	0.174366	-3.47934	UP
HIST1H1C	0.113644	6.13054	2.34851	0.0212702	0.174705	-3.48153	UP
PPM1D	0.15332	7.61686	2.34665	0.0213697	0.175402	-3.48542	UP
NDUFA8	0.155412	8.57141	2.3463	0.0213885	0.175436	-3.48615	UP
BTG2	-0.253864	10.3209	-2.34443	0.0214891	0.175933	-3.49006	DOWN
GEMIN2	0.0752987	6.57096	2.34441	0.02149	0.175933	-3.49009	UP
MECR	0.0731435	6.7496	2.34435	0.0214933	0.175933	-3.49022	UP
SETDB1	0.0958205	8.1599	2.3427	0.0215823	0.176381	-3.49366	UP
MAP6D1	0.0815823	6.43332	2.34237	0.0216001	0.176381	-3.49434	UP
RANBP17	-0.069675	6.2172	-2.34224	0.0216071	0.176381	-3.49461	DOWN
MAT2A	0.0947168	9.49286	2.34186	0.0216277	0.176381	-3.49541	UP
LRRC49	-0.0521795	5.50455	-2.34177	0.0216327	0.176381	-3.4956	DOWN
EDC3	0.0663312	5.91967	2.3417	0.0216364	0.176381	-3.49574	UP
PRKAA1	0.144193	6.82885	2.34125	0.021661	0.176461	-3.49669	UP
LARP7	0.17912	7.989	2.34077	0.0216872	0.176553	-3.49769	UP
SLC1A3	-0.0678138	6.67926	-2.34028	0.0217135	0.176647	-3.4987	DOWN
TRIL	0.081505	6.4709	2.33996	0.0217309	0.176669	-3.49937	UP
TBCD	-0.112392	7.34014	-2.3395	0.0217559	0.176752	-3.50032	DOWN
GPR39	0.0541097	5.3748	2.33893	0.0217869	0.176883	-3.50151	UP
BSN	0.0721388	5.67414	2.33812	0.0218315	0.177126	-3.50321	UP
OSGEP	0.0929472	7.06001	2.33782	0.0218479	0.177138	-3.50384	UP
ITPR1	-0.101482	6.97927	-2.33753	0.0218636	0.177146	-3.50443	DOWN
ANGPT2	-0.062515	5.20061	-2.3371	0.0218871	0.177216	-3.50533	DOWN
SCYL3	0.0855922	6.79873	2.33617	0.0219379	0.177388	-3.50726	UP
ZNF280B	0.0558713	5.4378	2.33582	0.0219575	0.177388	-3.508	UP
FABP3	-0.0716345	6.1671	-2.33577	0.0219599	0.177388	-3.50809	DOWN
IGHMBP2	0.0661232	8.88347	2.33563	0.0219677	0.177388	-3.50839	UP
MPP1	-0.095861	9.60378	-2.33504	0.0220001	0.17753	-3.50961	DOWN
MED27	0.059678	7.77567	2.33403	0.0220556	0.177858	-3.51171	UP
HBD	0.062853	6.44047	2.33294	0.0221157	0.178192	-3.51397	UP
DPF1	0.0735268	6.27058	2.33274	0.0221268	0.178192	-3.51439	UP
EIF2B2	0.0988393	7.78579	2.33196	0.0221704	0.178387	-3.51603	UP
DEDD	-0.0909057	8.93353	-2.33176	0.0221812	0.178387	-3.51643	DOWN
CLSTN1	-0.127762	7.66392	-2.3315	0.0221959	0.178387	-3.51698	DOWN
TUBGCP5	0.0418682	4.94314	2.33122	0.0222112	0.178391	-3.51755	UP
PPP6R3	0.0877447	7.77755	2.3309	0.022229	0.178414	-3.51822	UP
GPATCH2	0.0686235	5.86386	2.32786	0.0223986	0.179654	-3.52454	UP
SCUBE2	0.0573055	6.10816	2.32567	0.0225208	0.180514	-3.52906	UP
SLC4A2	-0.142488	6.80492	-2.32447	0.0225885	0.180935	-3.53155	DOWN
DDX3Y	0.0545132	5.59313	2.32384	0.0226242	0.181055	-3.53287	UP
CRISP3	-0.620094	6.05925	-2.32367	0.0226338	0.181055	-3.53322	DOWN
ACACA	0.0930935	7.12137	2.32334	0.022652	0.18108	-3.53389	UP
GRINA	-0.313217	7.31284	-2.32301	0.0226711	0.181112	-3.53459	DOWN
MILR1	-0.115765	6.28614	-2.32161	0.0227503	0.181537	-3.53749	DOWN
EPHX2	0.0566867	6.25263	2.32153	0.0227548	0.181537	-3.53765	UP
BRS3	0.0600345	6.6654	2.321	0.0227848	0.181656	-3.53874	UP
TFB1M	0.057735	6.07007	2.32073	0.0228001	0.181656	-3.5393	UP
C1orf105	0.0816175	6.41202	2.31991	0.0228466	0.181816	-3.541	UP
STXBP5L	0.0496215	5.31586	2.31984	0.0228505	0.181816	-3.54114	UP
SRC	-0.100272	7.93715	-2.31946	0.0228723	0.181869	-3.54193	DOWN
SIRT2	0.0914203	9.05012	2.31885	0.022907	0.181972	-3.54319	UP
2024-03-07	-0.168068	8.88056	-2.31845	0.0229295	0.181972	-3.544	DOWN
ADIPOQ	0.0459547	5.17497	2.31843	0.022931	0.181972	-3.54405	UP
MMP8	-0.517715	7.04228	-2.31785	0.0229641	0.182114	-3.54525	DOWN
ANXA6	-0.170126	8.92566	-2.31679	0.0230249	0.182475	-3.54745	DOWN
KLHL25	0.0769088	7.17793	2.31622	0.0230575	0.182561	-3.54863	UP
CORO2B	-0.0613738	5.68761	-2.31606	0.0230663	0.182561	-3.54894	DOWN
PPARD	0.076324	7.56714	2.3147	0.0231445	0.183044	-3.55175	UP
SPDYE2	-0.0720153	5.94859	-2.31447	0.0231579	0.183044	-3.55223	DOWN
NDUFAF4	-0.0811373	6.41451	-2.3137	0.0232022	0.183216	-3.55382	DOWN
MFSD6	-0.066519	5.17779	-2.31352	0.0232128	0.183216	-3.5542	DOWN
URGCP	-0.0717933	7.67521	-2.31301	0.0232419	0.183216	-3.55524	DOWN
ARG1	-0.362293	6.5389	-2.31263	0.0232642	0.183216	-3.55603	DOWN
DCUN1D4	0.08165	6.69588	2.31256	0.0232682	0.183216	-3.55618	UP
MPV17	0.110438	8.41242	2.31225	0.0232859	0.183216	-3.55681	UP
STARD7	0.0859048	9.89459	2.31206	0.0232973	0.183216	-3.55721	UP
PIK3CG	0.127639	7.65953	2.31178	0.0233132	0.183216	-3.55778	UP
AES	-0.182077	7.80136	-2.31168	0.0233189	0.183216	-3.55798	DOWN
CALCR	0.0650607	6.25317	2.31144	0.0233329	0.183216	-3.55848	UP
CYHR1	-0.0947613	6.38478	-2.31083	0.0233682	0.183353	-3.55974	DOWN
CENPN	0.0663885	5.89615	2.31061	0.023381	0.183353	-3.56019	UP
HSPA14	0.105601	7.55075	2.30927	0.0234591	0.183734	-3.56296	UP
PARD6A	-0.11278	7.06925	-2.30925	0.0234603	0.183734	-3.563	DOWN
TMEM30B	0.0493892	5.20907	2.30856	0.0235004	0.183927	-3.56442	UP
TJP1	0.0504865	5.68768	2.3081	0.0235273	0.183954	-3.56537	UP
IMMT	0.114628	8.86247	2.30798	0.0235345	0.183954	-3.56562	UP
YIPF6	0.113646	8.14924	2.3073	0.0235738	0.18414	-3.56701	UP
RPAP1	0.096056	7.48378	2.30635	0.0236296	0.184456	-3.56897	UP
CHCHD7	-0.128166	7.80671	-2.30504	0.0237065	0.184815	-3.57167	DOWN
CCL11	0.0520868	5.59695	2.3049	0.0237147	0.184815	-3.57195	UP
COQ9	0.0857623	8.01932	2.30478	0.023722	0.184815	-3.57221	UP
SCGB1A1	0.0562985	6.13598	2.30449	0.023739	0.184827	-3.5728	UP
PLEKHO2	-0.0853683	9.52222	-2.30401	0.0237668	0.184874	-3.57377	DOWN
RGSL1	0.0655623	6.48487	2.30386	0.023776	0.184874	-3.57409	UP
STYK1	0.0351442	4.8032	2.30307	0.0238227	0.185118	-3.57572	UP
NASP	0.121572	7.85047	2.30231	0.0238671	0.185194	-3.57726	UP
ABCB4	0.0556898	5.33958	2.30193	0.02389	0.185194	-3.57806	UP
RS1	-0.061601	5.84074	-2.30174	0.0239012	0.185194	-3.57845	DOWN
APOE	-0.108164	7.44232	-2.30132	0.0239259	0.185194	-3.57931	DOWN
FAM162A	0.115684	8.39221	2.30092	0.0239498	0.185194	-3.58013	UP
OSER1	0.144052	7.83174	2.3007	0.0239629	0.185194	-3.58059	UP
QRICH1	0.083088	8.79482	2.30041	0.0239802	0.185194	-3.58118	UP
FOXL1	0.0602672	5.62005	2.29967	0.0240237	0.185194	-3.58269	UP
SPSB1	0.065619	6.03283	2.29967	0.024024	0.185194	-3.5827	UP
LANCL2	0.0697797	6.57348	2.29962	0.0240266	0.185194	-3.58279	UP
PPFIA1	-0.134339	8.05577	-2.29953	0.024032	0.185194	-3.58297	DOWN
C19orf57	0.0775072	7.45053	2.29926	0.0240485	0.185194	-3.58354	UP
ASCL2	0.0408883	4.77282	2.2991	0.0240579	0.185194	-3.58387	UP
FSTL4	0.0614002	6.01854	2.29908	0.0240588	0.185194	-3.5839	UP
VDAC1	-0.117247	8.7428	-2.29882	0.0240748	0.185194	-3.58445	DOWN
IARS	0.132223	8.46931	2.29872	0.0240804	0.185194	-3.58464	UP
SEC31A	-0.10884	9.77444	-2.29817	0.0241136	0.185273	-3.58578	DOWN
P2RX5	0.127979	7.24037	2.29803	0.0241216	0.185273	-3.58606	UP
ZNF682	0.0345133	4.90769	2.29687	0.024191	0.185605	-3.58844	UP
ZNF440	0.0698045	5.42147	2.29679	0.0241959	0.185605	-3.58861	UP
CKMT2	0.053536	5.93946	2.29561	0.0242664	0.186027	-3.59102	UP
KREMEN2	0.0640035	7.87561	2.29436	0.0243418	0.186239	-3.59359	UP
LRMP	0.109379	9.72564	2.29433	0.0243433	0.186239	-3.59364	UP
CNTRL	0.113428	7.41493	2.29413	0.0243557	0.186239	-3.59406	UP
MCF2	-0.0722472	5.70067	-2.29411	0.0243564	0.186239	-3.59409	DOWN
KHNYN	0.123814	8.30613	2.29318	0.0244129	0.186552	-3.59601	UP
TOB1	-0.25553	8.31019	-2.29259	0.0244485	0.186619	-3.59722	DOWN
KIF13A	0.0616087	5.60121	2.29237	0.0244615	0.186619	-3.59766	UP
PPIF	-0.136881	8.55851	-2.29226	0.0244684	0.186619	-3.59789	DOWN
BCL10	-0.154206	8.96782	-2.29073	0.024561	0.187205	-3.60102	DOWN
PON1	0.068893	5.93573	2.29015	0.0245959	0.187352	-3.6022	UP
EPOR	0.117423	10.3227	2.2894	0.0246416	0.187515	-3.60373	UP
MYL7	0.0753233	6.22985	2.28899	0.0246663	0.187515	-3.60456	UP
PEX3	0.0968035	6.20503	2.28894	0.0246696	0.187515	-3.60467	UP
MAP3K1	0.169751	7.12586	2.28875	0.0246812	0.187515	-3.60506	UP
PRDM13	0.0391295	5.20384	2.28851	0.0246957	0.187515	-3.60555	UP
HEXB	0.117804	10.5836	2.28736	0.0247656	0.187898	-3.60789	UP
SCEL	0.0378553	4.85921	2.28716	0.024778	0.187898	-3.60831	UP
FOXN2	0.102155	6.44755	2.28691	0.0247933	0.187898	-3.60882	UP
KDSR	-0.0785995	6.388	-2.28637	0.0248265	0.18803	-3.60993	DOWN
TMCC2	-0.0985003	7.46883	-2.28585	0.0248584	0.188061	-3.61099	DOWN
USO1	0.114393	9.13301	2.28579	0.024862	0.188061	-3.61111	UP
IQCA1	0.0613087	5.88105	2.2852	0.0248983	0.188217	-3.61232	UP
ABCG5	0.0513545	5.45616	2.28451	0.0249406	0.188418	-3.61373	UP
STX1A	0.0600982	7.95914	2.28403	0.02497	0.188463	-3.6147	UP
TPM4	-0.191206	7.75246	-2.2839	0.0249782	0.188463	-3.61497	DOWN
NXF1	0.122762	9.65284	2.28342	0.0250079	0.188499	-3.61595	UP
LLGL2	-0.076917	5.36989	-2.28331	0.0250144	0.188499	-3.61617	DOWN
ATP2B2	0.091233	6.456	2.28287	0.0250413	0.188583	-3.61706	UP
P2RY13	0.125383	10.4822	2.282	0.0250954	0.18878	-3.61885	UP
DET1	0.0997842	6.3746	2.28181	0.0251068	0.18878	-3.61922	UP
CEND1	-0.0865615	7.5823	-2.28168	0.0251149	0.18878	-3.61949	DOWN
CBX6	-0.0962645	8.80779	-2.28106	0.0251531	0.188804	-3.62075	DOWN
RAB5B	-0.108196	7.32669	-2.28095	0.0251603	0.188804	-3.62099	DOWN
PEX1	0.0737365	6.00953	2.28087	0.0251655	0.188804	-3.62115	UP
DYRK3	0.0781765	6.90008	2.27984	0.0252291	0.189163	-3.62325	UP
MTMR1	0.11608	8.47342	2.27885	0.0252907	0.189368	-3.62526	UP
COL10A1	0.0627888	5.91153	2.27884	0.0252915	0.189368	-3.62529	UP
UBA3	-0.104373	9.60619	-2.27857	0.0253081	0.189368	-3.62583	DOWN
ZNF287	0.053202	6.18172	2.27838	0.0253198	0.189368	-3.62621	UP
KRT32	0.0694848	6.19833	2.27798	0.0253449	0.189437	-3.62703	UP
PRRG2	0.0595987	5.52365	2.27736	0.0253833	0.189558	-3.62829	UP
JOSD1	0.0820693	8.15932	2.27706	0.0254024	0.189558	-3.62891	UP
SKP1	-0.0930917	11.6432	-2.2768	0.0254186	0.189558	-3.62944	DOWN
HNRNPC	0.0946238	11.0909	2.2767	0.0254244	0.189558	-3.62963	UP
PPP1R15A	-0.203816	8.35217	-2.27617	0.0254577	0.189688	-3.63071	DOWN
FBXO34	0.0894978	8.33802	2.27515	0.0255215	0.190045	-3.63278	UP
ADRB2	-0.229937	8.43878	-2.27435	0.025572	0.190235	-3.63442	DOWN
TNFSF9	0.0407477	5.59736	2.27407	0.0255894	0.190235	-3.63498	UP
CCDC85C	-0.0492152	5.36943	-2.27399	0.0255948	0.190235	-3.63515	DOWN
IL7	-0.0504403	4.85568	-2.27341	0.0256311	0.19038	-3.63633	DOWN
TRIM9	-0.0695895	5.55823	-2.27307	0.0256526	0.19038	-3.63702	DOWN
UBTF	-0.109474	6.87539	-2.27292	0.0256621	0.19038	-3.63733	DOWN
CSRNP3	0.058578	5.34036	2.27229	0.0257019	0.190539	-3.63861	UP
DCLRE1A	0.0565003	6.41412	2.27185	0.0257294	0.190539	-3.63949	UP
IPCEF1	-0.119819	6.53824	-2.27182	0.0257313	0.190539	-3.63955	DOWN
EIF4G1	-0.138995	8.09657	-2.27134	0.0257616	0.190554	-3.64053	DOWN
SETBP1	0.0935375	6.08591	2.27114	0.0257745	0.190554	-3.64094	UP
FUS	0.109599	9.36221	2.27103	0.0257811	0.190554	-3.64115	UP
ZNF747	0.0971107	8.31417	2.27068	0.0258037	0.190603	-3.64188	UP
SET	0.154378	9.42211	2.26994	0.0258504	0.19083	-3.64337	UP
SURF2	0.0735208	6.23782	2.26908	0.0259052	0.191117	-3.64512	UP
CXorf56	-0.0681565	6.13992	-2.2679	0.0259804	0.191229	-3.64752	DOWN
CLEC4A	0.136887	10.7163	2.26789	0.0259805	0.191229	-3.64752	UP
STRN3	0.061082	5.92437	2.26789	0.0259806	0.191229	-3.64753	UP
CCPG1	-0.0907702	5.64188	-2.26783	0.0259844	0.191229	-3.64765	DOWN
RASIP1	-0.061433	6.51518	-2.2673	0.0260184	0.191298	-3.64873	DOWN
AFF1	-0.121295	8.95839	-2.26705	0.0260342	0.191298	-3.64923	DOWN
CA5A	-0.0627902	6.03628	-2.26693	0.0260417	0.191298	-3.64947	DOWN
FADS2	-0.106592	6.21739	-2.2666	0.0260632	0.191338	-3.65015	DOWN
DGUOK	0.101471	8.70938	2.26617	0.0260904	0.19142	-3.65101	UP
RPS6KA2	-0.0933715	7.30274	-2.26578	0.0261153	0.191427	-3.6518	DOWN
CLDN6	0.0878385	6.59198	2.26566	0.0261233	0.191427	-3.65205	UP
SH2B2	-0.114551	8.15724	-2.26524	0.0261504	0.191508	-3.65291	DOWN
PANK4	0.0905585	7.01622	2.2649	0.0261717	0.191546	-3.65358	UP
NDN	0.0846238	6.32589	2.26362	0.0262543	0.191972	-3.65619	UP
TLDC1	0.092606	6.55009	2.26329	0.0262751	0.191972	-3.65684	UP
PTPRC	-0.107908	11.7723	-2.26325	0.026278	0.191972	-3.65693	DOWN
LMOD1	0.0462827	6.29468	2.26264	0.0263169	0.192139	-3.65816	UP
RAPGEF5	0.0648058	5.85821	2.2622	0.0263453	0.192175	-3.65905	UP
EFCAB11	0.057656	5.22037	2.26207	0.0263539	0.192175	-3.65932	UP
PDGFRL	-0.0654175	5.76366	-2.2607	0.0264427	0.192592	-3.6621	DOWN
E2F1	-0.0699555	6.48229	-2.26069	0.0264434	0.192592	-3.66212	DOWN
HIVEP1	-0.0671855	5.55402	-2.25969	0.0265081	0.192938	-3.66414	DOWN
SEC23B	0.122956	8.40548	2.25939	0.0265274	0.192938	-3.66474	UP
DCTD	0.076557	8.22997	2.25921	0.0265392	0.192938	-3.66511	UP
NECAP1	-0.116102	7.80599	-2.25874	0.0265699	0.193044	-3.66606	DOWN
GDF15	0.0663895	5.64294	2.25684	0.0266932	0.193821	-3.66989	UP
SEPT2	0.0810642	10.5994	2.25615	0.0267384	0.194032	-3.67128	UP
TM9SF2	-0.0941265	10.6895	-2.25586	0.0267571	0.19405	-3.67186	DOWN
AAMDC	-0.0986177	7.23064	-2.2554	0.0267877	0.194154	-3.6728	DOWN
E2F6	0.08092	7.22613	2.25505	0.0268106	0.194203	-3.67351	UP
TNFSF18	0.073025	5.81193	2.25465	0.0268363	0.194271	-3.6743	UP
PAICS	0.111896	7.10927	2.25376	0.026895	0.194578	-3.67611	UP
CIRBP	0.11249	9.48813	2.25272	0.0269634	0.194813	-3.6782	UP
UNG	-0.0457663	5.17092	-2.25266	0.026967	0.194813	-3.67831	DOWN
PERP	0.0564263	5.16862	2.25252	0.0269763	0.194813	-3.6786	UP
DND1	-0.0912425	7.64049	-2.25186	0.0270202	0.194909	-3.67994	DOWN
LAMP3	0.0569612	5.43964	2.25179	0.0270244	0.194909	-3.68007	UP
NUP88	0.0793185	7.4667	2.25158	0.0270385	0.194909	-3.6805	UP
DENND2D	0.124841	7.79857	2.25002	0.0271419	0.195536	-3.68365	UP
ZBTB25	0.0648305	6.50259	2.2493	0.0271897	0.195756	-3.6851	UP
METTL18	0.113039	6.11685	2.24873	0.0272271	0.195756	-3.68624	UP
CCDC15	0.0582983	5.9484	2.2485	0.0272427	0.195756	-3.68671	UP
SFPQ	-0.113715	9.96032	-2.24833	0.027254	0.195756	-3.68705	DOWN
MPI	0.0629192	6.48961	2.24832	0.0272543	0.195756	-3.68706	UP
GBF1	0.0974035	7.0726	2.24787	0.0272844	0.195757	-3.68797	UP
VAT1	-0.102885	9.28132	-2.24761	0.0273013	0.195757	-3.68848	DOWN
GAS6	0.071954	8.61808	2.24758	0.0273035	0.195757	-3.68855	UP
PPP1R14B	0.121243	6.85266	2.24711	0.0273349	0.195865	-3.6895	UP
SPDL1	0.0619453	5.76682	2.24639	0.0273831	0.195981	-3.69095	UP
PCDHA2	0.0530828	5.61646	2.24638	0.0273839	0.195981	-3.69098	UP
APOO	0.0843735	7.04559	2.24504	0.0274734	0.196116	-3.69367	UP
HNRNPK	-0.115338	11.3232	-2.245	0.0274762	0.196116	-3.69375	DOWN
RRAS	-0.11169	7.26495	-2.24496	0.0274785	0.196116	-3.69382	DOWN
SARDH	0.073711	6.70381	2.24491	0.0274816	0.196116	-3.69391	UP
FGF23	0.0636115	6.35597	2.24481	0.0274888	0.196116	-3.69413	UP
PDGFA	-0.107115	6.06956	-2.24434	0.0275201	0.196116	-3.69507	DOWN
EIF4A3	0.0789195	9.59238	2.24405	0.0275398	0.196116	-3.69566	UP
MEPCE	-0.121158	8.41372	-2.24381	0.0275558	0.196116	-3.69614	DOWN
KDM3B	0.0820495	9.43756	2.24374	0.0275606	0.196116	-3.69628	UP
PAK2	-0.132126	9.20424	-2.24313	0.0276014	0.196116	-3.6975	DOWN
ZFR2	0.0591778	6.64196	2.2431	0.027603	0.196116	-3.69755	UP
LYVE1	0.0663693	7.2953	2.24289	0.0276174	0.196116	-3.69798	UP
CCDC33	0.071684	6.05336	2.2427	0.0276303	0.196116	-3.69836	UP
P2RY2	0.083932	6.97165	2.24267	0.0276324	0.196116	-3.69843	UP
FLVCR2	-0.121477	7.81184	-2.24233	0.0276549	0.196159	-3.6991	DOWN
KBTBD2	0.0950383	8.59598	2.24088	0.0277529	0.196738	-3.70202	UP
DNAH7	-0.0700215	5.78511	-2.24026	0.0277951	0.196781	-3.70327	DOWN
GCDH	-0.0930893	6.92943	-2.24002	0.0278112	0.196781	-3.70375	DOWN
CHRNA9	0.0438885	5.22748	2.23962	0.0278379	0.196781	-3.70454	UP
MT1G	0.0884017	8.57216	2.23961	0.0278387	0.196781	-3.70456	UP
CD1D	0.180621	10.0351	2.23936	0.0278553	0.196781	-3.70505	UP
WBSCR22	0.094855	8.02801	2.23933	0.0278576	0.196781	-3.70512	UP
SLC12A5	0.060487	5.48474	2.23865	0.0279041	0.196983	-3.7065	UP
LRRN3	0.0420157	5.85077	2.23842	0.0279192	0.196983	-3.70694	UP
MACROD1	0.0524755	5.66271	2.2374	0.0279888	0.197164	-3.70899	UP
FOSB	-0.30185	7.10274	-2.23734	0.0279926	0.197164	-3.70911	DOWN
DLG2	0.047228	5.36045	2.23714	0.0280067	0.197164	-3.70952	UP
SOX9	-0.055729	5.34439	-2.23708	0.0280108	0.197164	-3.70964	DOWN
POU3F1	0.0842255	5.7009	2.23649	0.0280506	0.19724	-3.71081	UP
DEFA4	-0.601849	8.42017	-2.23638	0.0280585	0.19724	-3.71105	DOWN
DNAH17	0.0660322	6.4628	2.23619	0.0280712	0.19724	-3.71142	UP
CDK5RAP1	0.0799618	7.53909	2.23546	0.0281208	0.197473	-3.71288	UP
AGK	0.0825628	7.86843	2.2337	0.0282413	0.198203	-3.7164	UP
KAZN	0.062305	6.53858	2.23327	0.0282707	0.198293	-3.71726	UP
PLEK	-0.102405	10.2351	-2.23255	0.0283204	0.198322	-3.7187	DOWN
PTGES2	-0.138825	7.77799	-2.23254	0.028321	0.198322	-3.71872	DOWN
LIMCH1	-0.044557	5.24987	-2.23249	0.0283247	0.198322	-3.71883	DOWN
CUZD1	0.0857217	5.80607	2.23181	0.0283716	0.198535	-3.72019	UP
COG4	0.074546	7.76398	2.23144	0.0283968	0.198595	-3.72092	UP
HK3	-0.176391	10.4579	-2.23029	0.0284761	0.198958	-3.72322	DOWN
SART3	0.0643728	8.12021	2.23021	0.028482	0.198958	-3.72339	UP
GRM8	0.0475402	5.50452	2.22907	0.0285608	0.199392	-3.72567	UP
BNC2	0.0810863	6.04423	2.22846	0.028603	0.19957	-3.72689	UP
PDE1A	0.051402	5.2733	2.22608	0.0287684	0.200607	-3.73163	UP
CYTIP	-0.181405	9.5729	-2.22538	0.028817	0.200637	-3.73302	DOWN
B3GALT5	0.0516548	5.63275	2.22538	0.0288172	0.200637	-3.73303	UP
PLCH1	-0.074249	5.57988	-2.22529	0.0288231	0.200637	-3.7332	DOWN
PPM1G	-0.112266	7.19587	-2.22488	0.0288522	0.20068	-3.73403	DOWN
MPP3	0.069008	7.36206	2.22473	0.0288627	0.20068	-3.73433	UP
SEC23A	-0.136237	7.80965	-2.22413	0.028904	0.20085	-3.73551	DOWN
NXN	0.053641	6.53895	2.22368	0.0289358	0.200859	-3.73641	UP
NR1I3	0.062205	6.04623	2.22364	0.0289389	0.200859	-3.7365	UP
FBXO38	-0.179149	7.99027	-2.22326	0.0289652	0.200925	-3.73725	DOWN
MMP28	-0.040362	5.31619	-2.22288	0.0289918	0.200993	-3.738	DOWN
CRYBB3	0.0925535	6.70917	2.22145	0.0290923	0.201372	-3.74085	UP
CEP152	0.04104	5.07834	2.22144	0.0290933	0.201372	-3.74088	UP
SLC2A3	-0.152255	9.29049	-2.22106	0.0291202	0.201372	-3.74164	DOWN
CLEC7A	0.121969	10.903	2.22064	0.0291497	0.201372	-3.74247	UP
FAP	0.0539918	5.73199	2.2205	0.0291597	0.201372	-3.74275	UP
SLC1A4	-0.106794	7.52618	-2.22027	0.0291756	0.201372	-3.74321	DOWN
ANXA2	0.0880337	12.8055	2.22004	0.0291915	0.201372	-3.74365	UP
THOC2	0.0749122	8.0456	2.22001	0.0291937	0.201372	-3.74371	UP
RPS4X	0.0453053	13.3513	2.21995	0.029198	0.201372	-3.74384	UP
JMJD6	-0.121906	7.47919	-2.21969	0.0292166	0.201384	-3.74436	DOWN
NKAIN1	0.067378	6.17729	2.21825	0.0293186	0.201909	-3.74723	UP
PTK2B	-0.191274	8.20508	-2.21814	0.0293265	0.201909	-3.74745	DOWN
DSC3	0.0487105	5.2646	2.2177	0.0293576	0.202007	-3.74832	UP
PSMD2	0.089921	9.50636	2.21739	0.0293795	0.202041	-3.74894	UP
NDST4	-0.0657608	5.56729	-2.21687	0.0294163	0.202081	-3.74996	DOWN
TOR1AIP2	-0.0838298	7.71121	-2.21664	0.029433	0.202081	-3.75043	DOWN
GPR12	0.0930863	7.46006	2.21636	0.0294529	0.202081	-3.75099	UP
METTL17	0.093649	9.15082	2.21636	0.0294529	0.202081	-3.75099	UP
C12orf43	0.0598815	6.04181	2.21545	0.0295173	0.202337	-3.75279	UP
NDUFAF1	0.105501	7.70356	2.21507	0.0295448	0.202337	-3.75355	UP
TNRC6B	-0.0952528	6.73123	-2.215	0.0295494	0.202337	-3.75368	DOWN
FGR	-0.129103	11.5915	-2.21488	0.0295579	0.202337	-3.75392	DOWN
RGS3	0.091106	8.16317	2.21461	0.0295774	0.202355	-3.75446	UP
TADA2A	-0.0558973	5.9182	-2.21407	0.0296161	0.202504	-3.75553	DOWN
SEC24D	-0.126083	5.94779	-2.2135	0.0296569	0.202667	-3.75667	DOWN
BHLHE41	0.0504393	5.04291	2.21298	0.0296937	0.202788	-3.75769	UP
TUSC2	0.0963853	7.75595	2.21248	0.0297299	0.202788	-3.75869	UP
CHD1L	0.0939575	8.44826	2.21231	0.0297421	0.202788	-3.75903	UP
OR10H2	0.0474575	5.47317	2.2123	0.0297424	0.202788	-3.75903	UP
MAPK10	0.0676572	7.41377	2.21181	0.0297776	0.202912	-3.76001	UP
PIH1D1	0.0910815	8.93254	2.21123	0.0298198	0.203047	-3.76117	UP
CREB3L2	-0.129373	8.17104	-2.2109	0.0298431	0.203047	-3.76181	DOWN
PTPRA	-0.114633	6.76084	-2.21073	0.0298552	0.203047	-3.76215	DOWN
NEB	-0.0549782	5.50666	-2.21059	0.0298653	0.203047	-3.76243	DOWN
APLP1	0.0809955	6.09755	2.21023	0.0298913	0.203056	-3.76314	UP
TWF2	-0.110225	8.52514	-2.2101	0.0299006	0.203056	-3.7634	DOWN
CNTFR	-0.109008	7.08468	-2.20969	0.0299303	0.203142	-3.76421	DOWN
RCOR1	-0.123012	8.54268	-2.20928	0.0299599	0.203228	-3.76503	DOWN
GAL3ST1	0.070001	5.94992	2.20825	0.0300343	0.203475	-3.76706	UP
IL12A	0.062793	5.25443	2.20815	0.030042	0.203475	-3.76728	UP
ZNF148	-0.118943	8.41942	-2.20807	0.0300474	0.203475	-3.76742	DOWN
BIK	0.0714033	6.14403	2.20743	0.0300938	0.203612	-3.76869	UP
TDO2	0.0489928	5.1382	2.20732	0.0301016	0.203612	-3.76891	UP
TRPM8	0.0702357	5.94653	2.2066	0.0301542	0.203852	-3.77034	UP
MSX2	0.0492293	5.46802	2.20577	0.0302145	0.204144	-3.77198	UP
ABCA5	0.044162	5.18114	2.20497	0.0302728	0.204422	-3.77357	UP
SLC37A1	-0.07691	6.50049	-2.20439	0.0303148	0.204591	-3.77471	DOWN
ARHGEF6	0.100236	10.2371	2.20361	0.0303723	0.204717	-3.77626	UP
HLA-DPB1	0.144557	11.9536	2.20344	0.0303845	0.204717	-3.77659	UP
DNAJB6	0.108656	6.79334	2.20343	0.0303849	0.204717	-3.7766	UP
COL4A6	0.0684675	6.37948	2.20289	0.0304248	0.204781	-3.77768	UP
PEX26	0.087561	6.57286	2.20263	0.0304437	0.204781	-3.77819	UP
PSMC1	0.097009	9.94839	2.20255	0.0304493	0.204781	-3.77834	UP
POR	-0.141608	7.01267	-2.20237	0.0304629	0.204781	-3.77871	DOWN
NFKB1	0.119456	8.61761	2.20214	0.0304799	0.204781	-3.77917	UP
SPAM1	0.0459398	6.164	2.20169	0.0305125	0.204822	-3.78005	UP
ATP1B4	-0.0330485	4.87567	-2.20156	0.0305218	0.204822	-3.7803	DOWN
C11orf73	-0.115893	6.25852	-2.20135	0.0305374	0.204822	-3.78072	DOWN
TNF	-0.103056	6.93369	-2.2008	0.0305781	0.204979	-3.78181	DOWN
CASP2	0.0863257	6.82123	2.20044	0.0306047	0.205043	-3.78253	UP
CYSLTR1	-0.040075	4.82438	-2.1985	0.0307477	0.205644	-3.78635	DOWN
USP48	-0.09624	8.10574	-2.19801	0.0307836	0.205644	-3.78731	DOWN
PPP2R1B	0.0540055	6.88394	2.19785	0.0307952	0.205644	-3.78762	UP
IFT74	0.0399495	4.9186	2.19782	0.0307974	0.205644	-3.78768	UP
UTF1	0.0609582	5.39883	2.19774	0.0308037	0.205644	-3.78785	UP
MEF2A	0.137255	8.72582	2.19762	0.0308126	0.205644	-3.78809	UP
PMS1	0.127515	6.74075	2.19759	0.0308147	0.205644	-3.78814	UP
ZNF93	0.0748583	7.78942	2.19729	0.0308371	0.205678	-3.78874	UP
ZNF391	0.0463412	5.12007	2.19656	0.0308912	0.205734	-3.79018	UP
PRPH2	0.060319	7.52658	2.19614	0.0309219	0.205734	-3.79099	UP
BTNL2	0.0736705	6.35175	2.19589	0.0309406	0.205734	-3.79149	UP
RORA	0.050603	5.21231	2.19583	0.030945	0.205734	-3.79161	UP
S100A10	-0.0753233	12.1819	-2.19558	0.0309639	0.205734	-3.79211	DOWN
MRPS14	0.0846317	8.84024	2.19549	0.0309703	0.205734	-3.79228	UP
CYP3A43	0.049809	5.61062	2.19518	0.0309938	0.205734	-3.7929	UP
H6PD	-0.118091	7.63092	-2.19505	0.0310033	0.205734	-3.79315	DOWN
CD48	0.0835592	12.1077	2.19499	0.0310078	0.205734	-3.79327	UP
COL5A1	0.0647245	5.95247	2.19486	0.0310175	0.205734	-3.79353	UP
UBA1	-0.18921	9.66704	-2.1939	0.031089	0.205883	-3.79542	DOWN
CHML	0.0451165	5.12394	2.19389	0.0310898	0.205883	-3.79544	UP
RARS	0.0896335	8.0342	2.19386	0.0310917	0.205883	-3.79549	UP
CCNL1	0.129188	10.0386	2.19325	0.0311377	0.206008	-3.7967	UP
TAPT1	0.0702545	6.41113	2.19315	0.0311449	0.206008	-3.79689	UP
PMAIP1	-0.221035	9.44986	-2.19276	0.0311741	0.206087	-3.79766	DOWN
YBX2	-0.087778	6.96969	-2.19226	0.0312116	0.206169	-3.79865	DOWN
NAP1L4	0.0756748	8.4175	2.19187	0.0312404	0.206169	-3.79941	UP
TBXAS1	0.130977	9.60741	2.19174	0.0312501	0.206169	-3.79966	UP
ATF1	-0.184188	8.882	-2.19162	0.0312593	0.206169	-3.7999	DOWN
POU3F3	0.053547	5.36355	2.19144	0.0312727	0.206169	-3.80026	UP
CDC34	-0.127868	6.91316	-2.19087	0.0313153	0.206274	-3.80137	DOWN
INPP5E	0.0939323	7.15791	2.19064	0.0313327	0.206274	-3.80183	UP
PCDH12	0.0678442	7.56595	2.19054	0.0313404	0.206274	-3.80203	UP
CEACAM8	-0.67988	7.55298	-2.18988	0.0313897	0.206463	-3.80332	DOWN
DMD	-0.0411978	6.03339	-2.18935	0.0314302	0.206463	-3.80438	DOWN
BTBD7	-0.0629185	5.30651	-2.18929	0.0314341	0.206463	-3.80448	DOWN
ETV7	0.0786337	6.99898	2.18924	0.0314381	0.206463	-3.80458	UP
CDON	0.063795	6.56503	2.18875	0.0314749	0.206564	-3.80554	UP
MOCS3	0.0780005	6.47011	2.18825	0.0315128	0.206564	-3.80653	UP
VRTN	-0.119589	6.58909	-2.18813	0.0315216	0.206564	-3.80676	DOWN
RBMS3	0.0770813	6.71698	2.18812	0.0315226	0.206564	-3.80679	UP
RAP1A	-0.107233	10.9106	-2.18686	0.0316183	0.207077	-3.80927	DOWN
SLK	-0.140063	7.87772	-2.18649	0.0316456	0.207121	-3.80998	DOWN
MON2	0.104406	9.15333	2.18631	0.0316596	0.207121	-3.81034	UP
DEPTOR	0.0809572	6.14018	2.18596	0.0316857	0.207178	-3.81102	UP
CCIN	0.0647482	6.74746	2.18505	0.0317549	0.207453	-3.81281	UP
CANT1	-0.11836	8.68264	-2.18452	0.0317958	0.207453	-3.81387	DOWN
MAN2B2	-0.105092	7.41485	-2.18447	0.0317993	0.207453	-3.81395	DOWN
PCDH7	0.058339	7.53872	2.18401	0.031834	0.207453	-3.81485	UP
PECR	0.074348	6.43299	2.18395	0.031839	0.207453	-3.81498	UP
MTRF1	0.0875865	5.9458	2.18383	0.0318477	0.207453	-3.8152	UP
B4GALT7	0.0565828	6.68192	2.18361	0.0318644	0.207453	-3.81563	UP
NDUFS2	0.091009	9.68793	2.18332	0.0318866	0.207453	-3.8162	UP
GPR19	0.0560622	5.83087	2.18327	0.0318905	0.207453	-3.8163	UP
KIAA0040	-0.0944898	7.67953	-2.18313	0.0319012	0.207453	-3.81658	DOWN
ODF1	0.0826025	6.95983	2.18258	0.0319434	0.207585	-3.81766	UP
NUP155	0.0725507	6.26605	2.18241	0.0319562	0.207585	-3.81799	UP
USP22	-0.085976	9.11148	-2.18174	0.0320075	0.207609	-3.81931	DOWN
C1RL	-0.0947708	6.14001	-2.18165	0.0320147	0.207609	-3.81949	DOWN
ESYT1	-0.126682	8.73362	-2.18128	0.0320426	0.207609	-3.8202	DOWN
ADAM30	0.0671487	5.78103	2.18126	0.032044	0.207609	-3.82024	UP
OCEL1	-0.0751465	7.07346	-2.18096	0.0320676	0.207609	-3.82085	DOWN
AKAP13	-0.130688	10.1641	-2.18084	0.0320766	0.207609	-3.82107	DOWN
ACAN	0.069025	7.75408	2.18078	0.0320814	0.207609	-3.8212	UP
INPP1	0.087467	7.37429	2.18039	0.0321113	0.20769	-3.82196	UP
KRT85	0.0618445	6.18607	2.18001	0.0321401	0.207764	-3.8227	UP
STK19	0.0599645	8.34492	2.17934	0.0321917	0.207985	-3.82401	UP
ZNHIT3	0.139285	8.19975	2.17874	0.0322381	0.207998	-3.82519	UP
PGK1	-0.0529488	12.0503	-2.17871	0.0322397	0.207998	-3.82523	DOWN
NECAP2	-0.0995885	9.22031	-2.17864	0.0322458	0.207998	-3.82539	DOWN
CCHCR1	0.07377	7.83063	2.17717	0.0323587	0.208613	-3.82825	UP
CNPPD1	-0.123051	8.30751	-2.17637	0.0324205	0.20884	-3.82982	DOWN
ZNF174	0.0638487	6.42761	2.17626	0.0324288	0.20884	-3.83003	UP
RGS14	-0.0744983	7.71457	-2.17568	0.0324741	0.208873	-3.83117	DOWN
RTN4	-0.074347	11.1899	-2.17566	0.0324758	0.208873	-3.83121	DOWN
TNIP3	0.0445215	4.96873	2.17545	0.0324917	0.208873	-3.83161	UP
MN1	0.0531308	5.39079	2.1753	0.0325038	0.208873	-3.83192	UP
YPEL1	0.0581015	5.91052	2.17489	0.0325357	0.208942	-3.83272	UP
ELOVL2	0.0575053	5.94819	2.17471	0.0325494	0.208942	-3.83307	UP
TSPAN32	0.0937515	9.08447	2.17423	0.0325863	0.208968	-3.834	UP
DDA1	-0.11822	7.3495	-2.17388	0.0326137	0.208968	-3.83469	DOWN
TPX2	0.0856437	5.68175	2.17388	0.0326138	0.208968	-3.83469	UP
DNAJC16	0.05834	7.40522	2.17352	0.0326422	0.208968	-3.8354	UP
GMFG	0.114185	11.291	2.17342	0.0326495	0.208968	-3.83558	UP
LIAS	0.068044	5.86443	2.17331	0.0326583	0.208968	-3.8358	UP
KRT16	-0.0824952	5.66463	-2.17197	0.0327628	0.209524	-3.83842	DOWN
TPH1	0.031596	4.74246	2.17061	0.0328688	0.209865	-3.84107	UP
DZANK1	0.0553705	5.44128	2.17025	0.0328973	0.209865	-3.84178	UP
DTX3	0.0718087	6.96673	2.17018	0.0329027	0.209865	-3.84191	UP
PLXNB1	0.0834193	7.76611	2.17003	0.0329142	0.209865	-3.8422	UP
MYO1E	-0.101599	6.46345	-2.17	0.0329168	0.209865	-3.84226	DOWN
OR7A10	0.048098	5.3954	2.16994	0.0329214	0.209865	-3.84238	UP
POLR1E	0.0678862	6.91085	2.16946	0.0329588	0.209992	-3.84331	UP
NRL	0.0715133	6.52713	2.16899	0.0329964	0.210004	-3.84424	UP
PICALM	-0.0811105	10.6905	-2.16884	0.0330077	0.210004	-3.84452	DOWN
RLBP1	0.0650917	6.45874	2.16864	0.0330239	0.210004	-3.84492	UP
SGCB	0.069274	5.85382	2.16855	0.033031	0.210004	-3.8451	UP
PACRG	0.047683	5.6588	2.16827	0.033053	0.210032	-3.84564	UP
LRRC75B	0.0581915	5.94864	2.16796	0.0330774	0.210076	-3.84625	UP
PTPN4	0.110916	6.65406	2.16683	0.0331663	0.210528	-3.84844	UP
CAPRIN2	0.103249	6.98071	2.16596	0.0332347	0.210851	-3.85013	UP
KRT5	0.0730227	6.71478	2.16505	0.0333067	0.211195	-3.8519	UP
RNF216	0.0657353	7.20059	2.16338	0.0334397	0.211927	-3.85517	UP
KLF2	-0.159597	11.0448	-2.16272	0.0334917	0.212097	-3.85644	DOWN
TNNC1	-0.0521937	5.09327	-2.16236	0.0335209	0.212097	-3.85715	DOWN
VCPIP1	-0.0724705	6.73761	-2.16229	0.0335259	0.212097	-3.85727	DOWN
ACTA2	-0.135877	7.51743	-2.16195	0.0335531	0.212097	-3.85793	DOWN
TDRD1	0.0498053	5.30416	2.16172	0.0335719	0.212097	-3.85839	UP
MNT	0.10397	8.77973	2.16148	0.0335904	0.212097	-3.85884	UP
RNF128	0.0412548	4.82953	2.16142	0.0335959	0.212097	-3.85898	UP
CTPS2	0.0494835	5.45696	2.16126	0.0336084	0.212097	-3.85928	UP
SERPINB6	0.116609	9.24576	2.16029	0.0336859	0.212369	-3.86117	UP
RGS19	-0.108087	10.2265	-2.16027	0.033687	0.212369	-3.86119	DOWN
RAB15	0.0539115	6.73145	2.16004	0.0337057	0.212375	-3.86165	UP
FAM174B	-0.0662265	5.76391	-2.15939	0.0337583	0.212594	-3.86292	DOWN
RPL23A	0.0490343	13.5901	2.1589	0.0337971	0.212726	-3.86386	UP
MGRN1	0.0980257	7.80598	2.15731	0.0339248	0.213351	-3.86695	UP
MFSD5	-0.137483	7.8487	-2.15722	0.033932	0.213351	-3.86712	DOWN
DHRS3	0.0873192	6.76782	2.15649	0.0339912	0.21361	-3.86855	UP
PSEN2	-0.0569125	6.48209	-2.15595	0.0340346	0.213771	-3.86959	DOWN
ZBTB1	-0.144687	8.04892	-2.15536	0.0340825	0.213881	-3.87074	DOWN
ITFG2	0.0479103	6.08414	2.15529	0.0340879	0.213881	-3.87087	UP
CHERP	-0.115054	8.05918	-2.1548	0.0341276	0.213977	-3.87182	DOWN
PRRX1	0.0488787	6.01476	2.15462	0.0341418	0.213977	-3.87216	UP
RAB11FIP3	-0.0874958	7.54324	-2.15444	0.0341569	0.213977	-3.87252	DOWN
ARFGAP3	-0.107808	8.37133	-2.15402	0.0341907	0.214077	-3.87333	DOWN
CHCHD2	0.0814913	11.4389	2.15351	0.034232	0.214223	-3.87432	UP
TFDP3	0.0612325	6.18417	2.15327	0.0342511	0.21423	-3.87477	UP
HIST3H2A	0.061493	7.68825	2.15293	0.0342793	0.214295	-3.87545	UP
INSL5	-0.049881	5.54026	-2.15234	0.0343274	0.214483	-3.87659	DOWN
TUBB2B	-0.0320957	4.80699	-2.15083	0.0344497	0.214925	-3.8795	DOWN
FAU	0.0572192	12.5485	2.15083	0.0344504	0.214925	-3.87952	UP
DSCC1	0.0752345	5.88815	2.15079	0.0344532	0.214925	-3.87958	UP
GPR56	0.0753835	7.40599	2.15029	0.0344945	0.214925	-3.88056	UP
ZNF117	0.076531	7.20465	2.15018	0.0345028	0.214925	-3.88076	UP
2024-03-08	-0.131624	6.89646	-2.15008	0.0345114	0.214925	-3.88096	DOWN
SECISBP2L	-0.120596	7.13091	-2.1498	0.0345338	0.214925	-3.88149	DOWN
CRK	0.0726088	8.0876	2.14971	0.0345418	0.214925	-3.88168	UP
HTR1E	-0.075793	5.58915	-2.14831	0.0346564	0.215526	-3.88439	DOWN
P2RY14	0.190504	6.73631	2.14787	0.0346924	0.215637	-3.88524	UP
PAPSS1	-0.111504	10.115	-2.14594	0.0348508	0.21651	-3.88896	DOWN
LECT1	0.0625393	5.69976	2.14554	0.0348841	0.216604	-3.88974	UP
C6	0.0796358	6.24796	2.14532	0.0349022	0.216604	-3.89016	UP
SLC25A23	0.052204	5.94077	2.145	0.0349284	0.216654	-3.89078	UP
IP6K1	-0.0902798	8.28076	-2.14378	0.0350294	0.217168	-3.89314	DOWN
SCP2	-0.148276	10.1293	-2.14347	0.0350548	0.217213	-3.89373	DOWN
FAM83E	0.0589477	5.66503	2.1428	0.0351106	0.217365	-3.89503	UP
HYAL1	0.0722628	5.95803	2.14274	0.0351158	0.217365	-3.89515	UP
MRPS18B	0.0953915	8.36521	2.14167	0.0352047	0.21773	-3.89721	UP
PDX1	0.070135	5.90453	2.14126	0.0352388	0.21773	-3.898	UP
SSFA2	-0.0825495	8.93444	-2.14118	0.0352449	0.21773	-3.89814	DOWN
DRD2	0.0786842	7.39622	2.14115	0.0352475	0.21773	-3.8982	UP
DKKL1	0.0697397	6.16194	2.13925	0.0354058	0.218238	-3.90186	UP
PPFIBP1	0.0686545	5.80603	2.13901	0.0354258	0.218238	-3.90232	UP
APOM	0.0716428	7.059	2.13895	0.0354307	0.218238	-3.90244	UP
AGER	-0.0955805	6.00903	-2.13894	0.0354322	0.218238	-3.90247	DOWN
WDR83OS	0.0738287	10.1772	2.13893	0.0354324	0.218238	-3.90247	UP
TRPA1	0.0506395	5.7256	2.1387	0.0354519	0.218238	-3.90293	UP
MAGEB4	-0.051679	5.44351	-2.13863	0.0354576	0.218238	-3.90306	DOWN
FAM155B	-0.055695	5.89927	-2.1384	0.0354772	0.218247	-3.90351	DOWN
ARHGEF4	0.0565737	5.43318	2.13776	0.035531	0.218365	-3.90474	UP
SOX11	0.0448238	5.47101	2.13773	0.035533	0.218365	-3.90479	UP
HR	-0.10417	6.9143	-2.13751	0.0355518	0.218369	-3.90522	DOWN
RPE	0.101172	7.31951	2.13587	0.035689	0.219099	-3.90836	UP
CIB1	0.112878	9.11448	2.13501	0.0357618	0.219253	-3.91003	UP
YIPF2	-0.0894235	7.74496	-2.1348	0.0357797	0.219253	-3.91043	DOWN
NUCKS1	-0.155309	8.38617	-2.13451	0.0358036	0.219253	-3.91098	DOWN
PCF11	-0.107371	7.29763	-2.13429	0.0358224	0.219253	-3.91141	DOWN
RNH1	-0.117433	10.0522	-2.13425	0.0358261	0.219253	-3.91149	DOWN
OR7C1	0.0556413	5.47934	2.13416	0.0358334	0.219253	-3.91166	UP
TET3	0.0813568	7.48125	2.13405	0.0358424	0.219253	-3.91186	UP
PCDHGA3	0.0642913	6.10065	2.13364	0.0358773	0.219354	-3.91266	UP
ZNF358	-0.0893615	6.50595	-2.13297	0.0359343	0.219591	-3.91395	DOWN
RPS27	-0.0385677	13.4102	-2.1322	0.0359988	0.219835	-3.91542	DOWN
SULT1B1	0.092699	8.32135	2.13196	0.0360193	0.219835	-3.91588	UP
SLC16A5	0.0999997	7.53701	2.13178	0.0360352	0.219835	-3.91624	UP
PTPRM	0.0435452	5.2858	2.13149	0.0360593	0.219835	-3.91679	UP
GPR183	-0.17461	7.96105	-2.13078	0.0361201	0.219835	-3.91816	DOWN
ACAD10	-0.0677695	6.37177	-2.13071	0.0361256	0.219835	-3.91829	DOWN
LMAN1L	-0.0705655	6.31661	-2.13042	0.0361504	0.219835	-3.91884	DOWN
PBOV1	0.0567962	5.43465	2.13034	0.0361572	0.219835	-3.919	UP
A4GALT	-0.0933938	6.50988	-2.13028	0.0361619	0.219835	-3.9191	DOWN
CA4	-0.089185	6.56911	-2.13022	0.036167	0.219835	-3.91922	DOWN
QSOX1	-0.122955	7.84227	-2.12982	0.0362017	0.219835	-3.92	DOWN
RNF141	0.137229	7.91352	2.12978	0.0362051	0.219835	-3.92008	UP
SIRPA	-0.162465	8.9903	-2.12968	0.0362133	0.219835	-3.92026	DOWN
AKIP1	0.057167	5.90494	2.12903	0.0362686	0.220059	-3.92151	UP
ANP32D	0.047313	5.11476	2.12832	0.0363296	0.220318	-3.92288	UP
HELLS	-0.0520197	5.28766	-2.1277	0.0363823	0.220525	-3.92406	DOWN
HNF4G	0.0517885	5.73175	2.12703	0.0364396	0.220761	-3.92534	UP
WISP3	0.0403062	5.30042	2.1262	0.0365108	0.221043	-3.92693	UP
MRC1	0.0900675	5.94333	2.12585	0.0365406	0.221043	-3.9276	UP
CCDC9	0.0767653	7.75759	2.1258	0.0365455	0.221043	-3.92771	UP
DYRK4	0.0834202	6.9489	2.12563	0.0365602	0.221043	-3.92803	UP
LRRC40	-0.172452	7.33228	-2.125	0.0366139	0.22107	-3.92923	DOWN
PRDX1	0.10755	10.7526	2.12491	0.0366218	0.22107	-3.92941	UP
IGSF3	0.0579975	5.7981	2.12483	0.0366283	0.22107	-3.92955	UP
HOMER3	-0.138871	8.02096	-2.12415	0.0366873	0.22107	-3.93086	DOWN
AZI2	-0.165554	7.92257	-2.12385	0.0367126	0.22107	-3.93143	DOWN
HIST1H4I	0.0591695	6.08884	2.12382	0.0367154	0.22107	-3.93149	UP
CCR1	-0.142081	10.9147	-2.12371	0.0367248	0.22107	-3.9317	DOWN
SAMD14	-0.0863587	6.49908	-2.12371	0.0367249	0.22107	-3.9317	DOWN
HCLS1	-0.101052	11.4676	-2.12364	0.0367311	0.22107	-3.93183	DOWN
ALOX15B	0.0801282	7.02966	2.12286	0.0367983	0.221364	-3.93333	UP
KIAA0753	0.0669538	6.77825	2.1211	0.0369504	0.222167	-3.93669	UP
STX7	0.115297	9.59244	2.1203	0.0370197	0.222472	-3.93821	UP
RBP1	0.0610705	6.48061	2.11977	0.037066	0.222638	-3.93923	UP
VDAC2	0.0806067	10.4727	2.11812	0.0372101	0.223391	-3.94239	UP
LTBP1	-0.142358	7.58024	-2.1178	0.0372381	0.223391	-3.943	DOWN
NETO2	0.0981463	6.25435	2.11764	0.0372515	0.223391	-3.9433	UP
SCIN	0.0470325	5.16141	2.11748	0.0372661	0.223391	-3.94362	UP
PLEKHO1	-0.171986	9.52014	-2.11629	0.0373697	0.223845	-3.94588	DOWN
CEP104	-0.0903993	7.22583	-2.11618	0.0373792	0.223845	-3.94608	DOWN
PARVA	-0.0705547	6.1599	-2.11547	0.0374413	0.224104	-3.94744	DOWN
[truncated: 9,961 more rows]
