# Supplementary material for: Transcriptomics and network pharmacology reveal the potential mechanism related to integrated stress response in the treatment of osteoporosis by Jiawei Shentong Zhuyu Decoction and verified by RT-qPCR
Source: Front Endocrinol (Lausanne). 2025 Oct 21;16:1618296. doi: 10.3389/fendo.2025.1618296 (PMC12583211; doi:10.3389/fendo.2025.1618296)
Supplement: Supplementary file 6 [file Table6.xlsx]

## Sheet: 00.go_ALL
Supplementary table6. Enrichment analysis results of candidate genes GO
ONTOLOGY	ID	Description	GeneRatio	BgRatio	pvalue	p.adjust	qvalue	geneID	Count	richFactor
BP	GO:2001242	regulation of intrinsic apoptotic signaling pathway	45355	190/18888	3.97839e-06	0.00226768	0.000615603	PTPN1/BCL2/NKX3-1	3	0.157895
BP	GO:0097193	intrinsic apoptotic signaling pathway	45355	319/18888	1.88523e-05	0.00537289	0.00145857	PTPN1/BCL2/NKX3-1	3	0.0940439
BP	GO:2001233	regulation of apoptotic signaling pathway	45355	396/18888	3.60187e-05	0.00684355	0.00185781	PTPN1/BCL2/NKX3-1	3	0.0757576
BP	GO:0070059	intrinsic apoptotic signaling pathway in response to endoplasmic reticulum stress	45326	65/18888	6.96566e-05	0.00992606	0.00269461	PTPN1/BCL2	2	0.307692
BP	GO:0001656	metanephros development	45326	93/18888	0.000142981	0.0162999	0.00442489	BCL2/NKX3-1	2	0.215054
BP	GO:2001243	negative regulation of intrinsic apoptotic signaling pathway	45326	114/18888	0.000214954	0.0203495	0.00552425	PTPN1/BCL2	2	0.175439
BP	GO:0022612	gland morphogenesis	45326	125/18888	0.000258437	0.0203495	0.00552425	BCL2/NKX3-1	2	0.16
BP	GO:0008584	male gonad development	45326	149/18888	0.000367056	0.0203495	0.00552425	BCL2/NKX3-1	2	0.134228
BP	GO:0046546	development of primary male sexual characteristics	45326	150/18888	0.00037199	0.0203495	0.00552425	BCL2/NKX3-1	2	0.133333
BP	GO:0071456	cellular response to hypoxia	45326	154/18888	0.000392051	0.0203495	0.00552425	BCL2/NKX3-1	2	0.12987
BP	GO:0048754	branching morphogenesis of an epithelial tube	45326	157/18888	0.000407439	0.0203495	0.00552425	BCL2/NKX3-1	2	0.127389
BP	GO:0036294	cellular response to decreased oxygen levels	45326	161/18888	0.000428411	0.0203495	0.00552425	BCL2/NKX3-1	2	0.124224
BP	GO:0046661	male sex differentiation	45326	173/18888	0.000494447	0.0210695	0.00571971	BCL2/NKX3-1	2	0.115607
BP	GO:0071453	cellular response to oxygen levels	45326	177/18888	0.000517497	0.0210695	0.00571971	BCL2/NKX3-1	2	0.112994
BP	GO:0061138	morphogenesis of a branching epithelium	45326	189/18888	0.000589755	0.0224107	0.00608379	BCL2/NKX3-1	2	0.10582
BP	GO:0001763	morphogenesis of a branching structure	45326	206/18888	0.000700082	0.0249404	0.00677053	BCL2/NKX3-1	2	0.0970874
BP	GO:0008406	gonad development	45326	233/18888	0.000894413	0.0294084	0.00798345	BCL2/NKX3-1	2	0.0858369
BP	GO:0045137	development of primary sexual characteristics	45326	238/18888	0.000932964	0.0294084	0.00798345	BCL2/NKX3-1	2	0.0840336
BP	GO:2001234	negative regulation of apoptotic signaling pathway	45326	244/18888	0.000980281	0.0294084	0.00798345	PTPN1/BCL2	2	0.0819672
BP	GO:0034976	response to endoplasmic reticulum stress	45326	269/18888	0.00118979	0.0309718	0.00840785	PTPN1/BCL2	2	0.0743494
BP	GO:0007548	sex differentiation	45326	288/18888	0.00136229	0.0309718	0.00840785	BCL2/NKX3-1	2	0.0694444
BP	GO:0048608	reproductive structure development	45326	307/18888	0.0015462	0.0309718	0.00840785	BCL2/NKX3-1	2	0.0651466
BP	GO:0061458	reproductive system development	45326	311/18888	0.00158637	0.0309718	0.00840785	BCL2/NKX3-1	2	0.0643087
BP	GO:0001666	response to hypoxia	45326	313/18888	0.00160664	0.0309718	0.00840785	BCL2/NKX3-1	2	0.0638978
BP	GO:0001822	kidney development	45326	319/18888	0.00166822	0.0309718	0.00840785	BCL2/NKX3-1	2	0.0626959
BP	GO:0036293	response to decreased oxygen levels	45326	327/18888	0.00175207	0.0309718	0.00840785	BCL2/NKX3-1	2	0.0611621
BP	GO:0072001	renal system development	45326	329/18888	0.00177335	0.0309718	0.00840785	BCL2/NKX3-1	2	0.0607903
BP	GO:0060562	epithelial tube morphogenesis	45326	335/18888	0.00183794	0.0309718	0.00840785	BCL2/NKX3-1	2	0.0597015
BP	GO:0048545	response to steroid hormone	45326	338/18888	0.00187065	0.0309718	0.00840785	BCL2/NKX3-1	2	0.0591716
BP	GO:0070482	response to oxygen levels	45326	354/18888	0.00204988	0.0309718	0.00840785	BCL2/NKX3-1	2	0.0564972
BP	GO:0035907	dorsal aorta development	45295	10/18888	0.00211623	0.0309718	0.00840785	NKX3-1	1	1
BP	GO:0038063	collagen-activated tyrosine kinase receptor signaling pathway	45295	10/18888	0.00211623	0.0309718	0.00840785	COL4A6	1	1
BP	GO:0060397	growth hormone receptor signaling pathway via JAK-STAT	45295	10/18888	0.00211623	0.0309718	0.00840785	PTPN1	1	1
BP	GO:0060768	regulation of epithelial cell proliferation involved in prostate gland development	45295	10/18888	0.00211623	0.0309718	0.00840785	NKX3-1	1	1
BP	GO:0021548	pons development	45295	11/18888	0.00232767	0.0309718	0.00840785	BCL2	1	0.909091
BP	GO:0048742	regulation of skeletal muscle fiber development	45295	11/18888	0.00232767	0.0309718	0.00840785	BCL2	1	0.909091
BP	GO:0060767	epithelial cell proliferation involved in prostate gland development	45295	11/18888	0.00232767	0.0309718	0.00840785	NKX3-1	1	0.909091
BP	GO:1903897	regulation of PERK-mediated unfolded protein response	45295	11/18888	0.00232767	0.0309718	0.00840785	PTPN1	1	0.909091
BP	GO:2000644	regulation of receptor catabolic process	45295	11/18888	0.00232767	0.0309718	0.00840785	PTPN1	1	0.909091
BP	GO:2000672	negative regulation of motor neuron apoptotic process	45295	11/18888	0.00232767	0.0309718	0.00840785	BCL2	1	0.909091
BP	GO:2000833	positive regulation of steroid hormone secretion	45295	11/18888	0.00232767	0.0309718	0.00840785	NKX3-1	1	0.909091
BP	GO:0030948	negative regulation of vascular endothelial growth factor receptor signaling pathway	45295	12/18888	0.00253908	0.0309718	0.00840785	PTPN1	1	0.833333
BP	GO:0048012	hepatocyte growth factor receptor signaling pathway	45295	12/18888	0.00253908	0.0309718	0.00840785	PTPN1	1	0.833333
BP	GO:0060442	branching involved in prostate gland morphogenesis	45295	12/18888	0.00253908	0.0309718	0.00840785	NKX3-1	1	0.833333
BP	GO:0097048	dendritic cell apoptotic process	45295	12/18888	0.00253908	0.0309718	0.00840785	BCL2	1	0.833333
BP	GO:2000668	regulation of dendritic cell apoptotic process	45295	12/18888	0.00253908	0.0309718	0.00840785	BCL2	1	0.833333
BP	GO:0051481	negative regulation of cytosolic calcium ion concentration	45295	13/18888	0.00275045	0.0309718	0.00840785	BCL2	1	0.769231
BP	GO:1900103	positive regulation of endoplasmic reticulum unfolded protein response	45295	13/18888	0.00275045	0.0309718	0.00840785	PTPN1	1	0.769231
BP	GO:0035791	platelet-derived growth factor receptor-beta signaling pathway	45295	14/18888	0.00296179	0.0309718	0.00840785	PTPN1	1	0.714286
BP	GO:1903894	regulation of IRE1-mediated unfolded protein response	45295	14/18888	0.00296179	0.0309718	0.00840785	PTPN1	1	0.714286
BP	GO:0002903	negative regulation of B cell apoptotic process	45295	15/18888	0.00317309	0.0309718	0.00840785	BCL2	1	0.666667
BP	GO:0033689	negative regulation of osteoblast proliferation	45295	15/18888	0.00317309	0.0309718	0.00840785	BCL2	1	0.666667
BP	GO:0038065	collagen-activated signaling pathway	45295	15/18888	0.00317309	0.0309718	0.00840785	COL4A6	1	0.666667
BP	GO:0043374	CD8-positive	alpha-beta T cell differentiation	45295	15/18888	0.00317309	0.0309718	0.00840785	BCL2	1	0.666667
BP	GO:0048070	regulation of developmental pigmentation	45295	15/18888	0.00317309	0.0309718	0.00840785	BCL2	1	0.666667
BP	GO:1900102	negative regulation of endoplasmic reticulum unfolded protein response	45295	15/18888	0.00317309	0.0309718	0.00840785	PTPN1	1	0.666667
BP	GO:1902166	negative regulation of intrinsic apoptotic signaling pathway in response to DNA damage by p53 class mediator	45295	15/18888	0.00317309	0.0309718	0.00840785	BCL2	1	0.666667
BP	GO:2000671	regulation of motor neuron apoptotic process	45295	15/18888	0.00317309	0.0309718	0.00840785	BCL2	1	0.666667
BP	GO:0009410	response to xenobiotic stimulus	45326	444/18888	0.00320585	0.0309718	0.00840785	BCL2/NKX3-1	2	0.045045
BP	GO:0048732	gland development	45326	449/18888	0.00327737	0.031135	0.00845217	BCL2/NKX3-1	2	0.0445434
BP	GO:0120305	regulation of pigmentation	45295	17/18888	0.0035956	0.0321208	0.00871977	BCL2	1	0.588235
BP	GO:1902165	regulation of intrinsic apoptotic signaling pathway in response to DNA damage by p53 class mediator	45295	17/18888	0.0035956	0.0321208	0.00871977	BCL2	1	0.588235
BP	GO:0010522	regulation of calcium ion transport into cytosol	45295	18/18888	0.0038068	0.0321208	0.00871977	BCL2	1	0.555556
BP	GO:2000811	negative regulation of anoikis	45295	18/18888	0.0038068	0.0321208	0.00871977	BCL2	1	0.555556
BP	GO:0036499	PERK-mediated unfolded protein response	45295	19/18888	0.00401797	0.0321208	0.00871977	PTPN1	1	0.526316
BP	GO:0002902	regulation of B cell apoptotic process	45295	20/18888	0.00422911	0.0321208	0.00871977	BCL2	1	0.5
BP	GO:0010224	response to UV-B	45295	20/18888	0.00422911	0.0321208	0.00871977	BCL2	1	0.5
BP	GO:0036498	IRE1-mediated unfolded protein response	45295	20/18888	0.00422911	0.0321208	0.00871977	PTPN1	1	0.5
BP	GO:0048643	positive regulation of skeletal muscle tissue development	45295	20/18888	0.00422911	0.0321208	0.00871977	BCL2	1	0.5
BP	GO:0051900	regulation of mitochondrial depolarization	45295	20/18888	0.00422911	0.0321208	0.00871977	BCL2	1	0.5
BP	GO:1902236	negative regulation of endoplasmic reticulum stress-induced intrinsic apoptotic signaling pathway	45295	20/18888	0.00422911	0.0321208	0.00871977	PTPN1	1	0.5
BP	GO:0033033	negative regulation of myeloid cell apoptotic process	45295	21/18888	0.00444021	0.0321208	0.00871977	BCL2	1	0.47619
BP	GO:0097049	motor neuron apoptotic process	45295	21/18888	0.00444021	0.0321208	0.00871977	BCL2	1	0.47619
BP	GO:2000831	regulation of steroid hormone secretion	45295	22/18888	0.00465128	0.0321208	0.00871977	NKX3-1	1	0.454545
BP	GO:1902254	negative regulation of intrinsic apoptotic signaling pathway by p53 class mediator	45295	23/18888	0.00486231	0.0321208	0.00871977	BCL2	1	0.434783
BP	GO:0002320	lymphoid progenitor cell differentiation	45295	24/18888	0.00507332	0.0321208	0.00871977	BCL2	1	0.416667
BP	GO:0046628	positive regulation of insulin receptor signaling pathway	45295	24/18888	0.00507332	0.0321208	0.00871977	PTPN1	1	0.416667
BP	GO:0070233	negative regulation of T cell apoptotic process	45295	24/18888	0.00507332	0.0321208	0.00871977	BCL2	1	0.416667
BP	GO:1903429	regulation of cell maturation	45295	24/18888	0.00507332	0.0321208	0.00871977	BCL2	1	0.416667
BP	GO:2000209	regulation of anoikis	45295	24/18888	0.00507332	0.0321208	0.00871977	BCL2	1	0.416667
BP	GO:0006582	melanin metabolic process	45295	25/18888	0.00528428	0.0321208	0.00871977	BCL2	1	0.4
BP	GO:0010623	programmed cell death involved in cell development	45295	25/18888	0.00528428	0.0321208	0.00871977	BCL2	1	0.4
BP	GO:0030318	melanocyte differentiation	45295	25/18888	0.00528428	0.0321208	0.00871977	BCL2	1	0.4
BP	GO:0043567	regulation of insulin-like growth factor receptor signaling pathway	45295	25/18888	0.00528428	0.0321208	0.00871977	NKX3-1	1	0.4
BP	GO:0051882	mitochondrial depolarization	45295	25/18888	0.00528428	0.0321208	0.00871977	BCL2	1	0.4
BP	GO:0060396	growth hormone receptor signaling pathway	45295	25/18888	0.00528428	0.0321208	0.00871977	PTPN1	1	0.4
BP	GO:1901863	positive regulation of muscle tissue development	45295	25/18888	0.00528428	0.0321208	0.00871977	BCL2	1	0.4
BP	GO:0001783	B cell apoptotic process	45295	26/18888	0.00549522	0.0321208	0.00871977	BCL2	1	0.384615
BP	GO:0002363	alpha-beta T cell lineage commitment	45295	26/18888	0.00549522	0.0321208	0.00871977	BCL2	1	0.384615
BP	GO:0032469	endoplasmic reticulum calcium ion homeostasis	45295	26/18888	0.00549522	0.0321208	0.00871977	BCL2	1	0.384615
BP	GO:0048641	regulation of skeletal muscle tissue development	45295	26/18888	0.00549522	0.0321208	0.00871977	BCL2	1	0.384615
BP	GO:0060740	prostate gland epithelium morphogenesis	45295	26/18888	0.00549522	0.0321208	0.00871977	NKX3-1	1	0.384615
BP	GO:0071378	cellular response to growth hormone stimulus	45295	26/18888	0.00549522	0.0321208	0.00871977	PTPN1	1	0.384615
BP	GO:1900078	positive regulation of cellular response to insulin stimulus	45295	26/18888	0.00549522	0.0321208	0.00871977	PTPN1	1	0.384615
BP	GO:0035929	steroid hormone secretion	45295	27/18888	0.00570612	0.0321208	0.00871977	NKX3-1	1	0.37037
BP	GO:0061098	positive regulation of protein tyrosine kinase activity	45295	27/18888	0.00570612	0.0321208	0.00871977	PTPN1	1	0.37037
BP	GO:0010039	response to iron ion	45295	28/18888	0.00591699	0.0321208	0.00871977	BCL2	1	0.357143
BP	GO:0032104	regulation of response to extracellular stimulus	45295	28/18888	0.00591699	0.0321208	0.00871977	BCL2	1	0.357143
BP	GO:0032107	regulation of response to nutrient levels	45295	28/18888	0.00591699	0.0321208	0.00871977	BCL2	1	0.357143
BP	GO:0032801	receptor catabolic process	45295	28/18888	0.00591699	0.0321208	0.00871977	PTPN1	1	0.357143
BP	GO:0036037	CD8-positive	alpha-beta T cell activation	45295	28/18888	0.00591699	0.0321208	0.00871977	BCL2	1	0.357143
BP	GO:0043369	CD4-positive or CD8-positive	alpha-beta T cell lineage commitment	45295	28/18888	0.00591699	0.0321208	0.00871977	BCL2	1	0.357143
BP	GO:0043507	positive regulation of JUN kinase activity	45295	28/18888	0.00591699	0.0321208	0.00871977	PTPN1	1	0.357143
BP	GO:0060402	calcium ion transport into cytosol	45295	28/18888	0.00591699	0.0321208	0.00871977	BCL2	1	0.357143
BP	GO:0060512	prostate gland morphogenesis	45295	28/18888	0.00591699	0.0321208	0.00871977	NKX3-1	1	0.357143
BP	GO:0060037	pharyngeal system development	45295	30/18888	0.00633862	0.0334538	0.00908165	NKX3-1	1	0.333333
BP	GO:1900101	regulation of endoplasmic reticulum unfolded protein response	45295	30/18888	0.00633862	0.0334538	0.00908165	PTPN1	1	0.333333
BP	GO:1902230	negative regulation of intrinsic apoptotic signaling pathway in response to DNA damage	45295	30/18888	0.00633862	0.0334538	0.00908165	BCL2	1	0.333333
BP	GO:0033688	regulation of osteoblast proliferation	45295	31/18888	0.00654939	0.0339377	0.00921302	BCL2	1	0.322581
BP	GO:0040018	positive regulation of multicellular organism growth	45295	31/18888	0.00654939	0.0339377	0.00921302	BCL2	1	0.322581
BP	GO:0033032	regulation of myeloid cell apoptotic process	45295	32/18888	0.00676012	0.0339799	0.00922446	BCL2	1	0.3125
BP	GO:0035335	peptidyl-tyrosine dephosphorylation	45295	32/18888	0.00676012	0.0339799	0.00922446	PTPN1	1	0.3125
BP	GO:1902235	regulation of endoplasmic reticulum stress-induced intrinsic apoptotic signaling pathway	45295	32/18888	0.00676012	0.0339799	0.00922446	PTPN1	1	0.3125
BP	GO:0031069	hair follicle morphogenesis	45295	33/18888	0.00697082	0.0339799	0.00922446	BCL2	1	0.30303
BP	GO:0001782	B cell homeostasis	45295	34/18888	0.00718149	0.0339799	0.00922446	BCL2	1	0.294118
BP	GO:0002360	T cell lineage commitment	45295	34/18888	0.00718149	0.0339799	0.00922446	BCL2	1	0.294118
BP	GO:0007435	salivary gland morphogenesis	45295	34/18888	0.00718149	0.0339799	0.00922446	NKX3-1	1	0.294118
BP	GO:0043276	anoikis	45295	34/18888	0.00718149	0.0339799	0.00922446	BCL2	1	0.294118
BP	GO:1901797	negative regulation of signal transduction by p53 class mediator	45295	34/18888	0.00718149	0.0339799	0.00922446	BCL2	1	0.294118
BP	GO:1902253	regulation of intrinsic apoptotic signaling pathway by p53 class mediator	45295	34/18888	0.00718149	0.0339799	0.00922446	BCL2	1	0.294118
BP	GO:0030947	regulation of vascular endothelial growth factor receptor signaling pathway	45295	35/18888	0.00739212	0.0339799	0.00922446	PTPN1	1	0.285714
BP	GO:0048873	homeostasis of number of cells within a tissue	45295	35/18888	0.00739212	0.0339799	0.00922446	BCL2	1	0.285714
BP	GO:1901099	negative regulation of signal transduction in absence of ligand	45295	35/18888	0.00739212	0.0339799	0.00922446	BCL2	1	0.285714
BP	GO:2001240	negative regulation of extrinsic apoptotic signaling pathway in absence of ligand	45295	35/18888	0.00739212	0.0339799	0.00922446	BCL2	1	0.285714
BP	GO:0033687	osteoblast proliferation	45295	36/18888	0.00760272	0.0339967	0.00922903	BCL2	1	0.277778
BP	GO:0050931	pigment cell differentiation	45295	36/18888	0.00760272	0.0339967	0.00922903	BCL2	1	0.277778
BP	GO:0060218	hematopoietic stem cell differentiation	45295	36/18888	0.00760272	0.0339967	0.00922903	BCL2	1	0.277778
BP	GO:0007431	salivary gland development	45295	37/18888	0.00781329	0.0339967	0.00922903	NKX3-1	1	0.27027
BP	GO:0048730	epidermis morphogenesis	45295	37/18888	0.00781329	0.0339967	0.00922903	BCL2	1	0.27027
BP	GO:0070229	negative regulation of lymphocyte apoptotic process	45295	37/18888	0.00781329	0.0339967	0.00922903	BCL2	1	0.27027
BP	GO:1905898	positive regulation of response to endoplasmic reticulum stress	45295	37/18888	0.00781329	0.0339967	0.00922903	PTPN1	1	0.27027
BP	GO:0048536	spleen development	45295	38/18888	0.00802382	0.0342579	0.00929992	BCL2	1	0.263158
BP	GO:1902229	regulation of intrinsic apoptotic signaling pathway in response to DNA damage	45295	38/18888	0.00802382	0.0342579	0.00929992	BCL2	1	0.263158
BP	GO:0033028	myeloid cell apoptotic process	45295	39/18888	0.00823432	0.0342579	0.00929992	BCL2	1	0.25641
BP	GO:0048741	skeletal muscle fiber development	45295	39/18888	0.00823432	0.0342579	0.00929992	BCL2	1	0.25641
BP	GO:0060416	response to growth hormone	45295	39/18888	0.00823432	0.0342579	0.00929992	PTPN1	1	0.25641
BP	GO:0070232	regulation of T cell apoptotic process	45295	39/18888	0.00823432	0.0342579	0.00929992	BCL2	1	0.25641
BP	GO:0030279	negative regulation of ossification	45295	40/18888	0.00844478	0.0342579	0.00929992	BCL2	1	0.25
BP	GO:0044060	regulation of endocrine process	45295	40/18888	0.00844478	0.0342579	0.00929992	NKX3-1	1	0.25
BP	GO:0048753	pigment granule organization	45295	40/18888	0.00844478	0.0342579	0.00929992	BCL2	1	0.25
BP	GO:0043506	regulation of JUN kinase activity	45295	41/18888	0.00865522	0.0342579	0.00929992	PTPN1	1	0.243902
BP	GO:0001662	behavioral fear response	45295	42/18888	0.00886561	0.0342579	0.00929992	BCL2	1	0.238095
BP	GO:0046627	negative regulation of insulin receptor signaling pathway	45295	42/18888	0.00886561	0.0342579	0.00929992	PTPN1	1	0.238095
BP	GO:0002209	behavioral defense response	45295	43/18888	0.00907598	0.0342579	0.00929992	BCL2	1	0.232558
BP	GO:0014904	myotube cell development	45295	43/18888	0.00907598	0.0342579	0.00929992	BCL2	1	0.232558
BP	GO:0043368	positive T cell selection	45295	43/18888	0.00907598	0.0342579	0.00929992	BCL2	1	0.232558
BP	GO:1900077	negative regulation of cellular response to insulin stimulus	45295	43/18888	0.00907598	0.0342579	0.00929992	PTPN1	1	0.232558
BP	GO:0030890	positive regulation of B cell proliferation	45295	44/18888	0.00928631	0.0342579	0.00929992	BCL2	1	0.227273
BP	GO:0042771	intrinsic apoptotic signaling pathway in response to DNA damage by p53 class mediator	45295	44/18888	0.00928631	0.0342579	0.00929992	BCL2	1	0.227273
BP	GO:0033574	response to testosterone	45295	45/18888	0.00949661	0.0342579	0.00929992	NKX3-1	1	0.222222
BP	GO:0042149	cellular response to glucose starvation	45295	45/18888	0.00949661	0.0342579	0.00929992	BCL2	1	0.222222
BP	GO:0060338	regulation of type I interferon-mediated signaling pathway	45295	45/18888	0.00949661	0.0342579	0.00929992	PTPN1	1	0.222222
BP	GO:1903573	negative regulation of response to endoplasmic reticulum stress	45295	45/18888	0.00949661	0.0342579	0.00929992	PTPN1	1	0.222222
BP	GO:0043029	T cell homeostasis	45295	46/18888	0.00970687	0.0342579	0.00929992	BCL2	1	0.217391
BP	GO:0140467	integrated stress response signaling	45295	46/18888	0.00970687	0.0342579	0.00929992	PTPN1	1	0.217391
BP	GO:2001239	regulation of extrinsic apoptotic signaling pathway in absence of ligand	45295	46/18888	0.00970687	0.0342579	0.00929992	BCL2	1	0.217391
BP	GO:0001881	receptor recycling	45295	47/18888	0.0099171	0.0342579	0.00929992	PTPN1	1	0.212766
BP	GO:0006984	ER-nucleus signaling pathway	45295	47/18888	0.0099171	0.0342579	0.00929992	PTPN1	1	0.212766
BP	GO:0010830	regulation of myotube differentiation	45295	47/18888	0.0099171	0.0342579	0.00929992	BCL2	1	0.212766
BP	GO:0140353	lipid export from cell	45295	47/18888	0.0099171	0.0342579	0.00929992	NKX3-1	1	0.212766
BP	GO:1901861	regulation of muscle tissue development	45295	47/18888	0.0099171	0.0342579	0.00929992	BCL2	1	0.212766
BP	GO:0003254	regulation of membrane depolarization	45295	48/18888	0.0101273	0.0342579	0.00929992	BCL2	1	0.208333
BP	GO:0042596	fear response	45295	48/18888	0.0101273	0.0342579	0.00929992	BCL2	1	0.208333
BP	GO:0043407	negative regulation of MAP kinase activity	45295	48/18888	0.0101273	0.0342579	0.00929992	PTPN1	1	0.208333
BP	GO:2000378	negative regulation of reactive oxygen species metabolic process	45295	48/18888	0.0101273	0.0342579	0.00929992	BCL2	1	0.208333
BP	GO:0030850	prostate gland development	45295	49/18888	0.0103375	0.0342579	0.00929992	NKX3-1	1	0.204082
BP	GO:0035272	exocrine system development	45295	49/18888	0.0103375	0.0342579	0.00929992	NKX3-1	1	0.204082
BP	GO:0042551	neuron maturation	45295	49/18888	0.0103375	0.0342579	0.00929992	BCL2	1	0.204082
BP	GO:0048066	developmental pigmentation	45295	49/18888	0.0103375	0.0342579	0.00929992	BCL2	1	0.204082
BP	GO:0048538	thymus development	45295	49/18888	0.0103375	0.0342579	0.00929992	BCL2	1	0.204082
BP	GO:0048546	digestive tract morphogenesis	45295	49/18888	0.0103375	0.0342579	0.00929992	BCL2	1	0.204082
BP	GO:1903170	negative regulation of calcium ion transmembrane transport	45295	49/18888	0.0103375	0.0342579	0.00929992	BCL2	1	0.204082
BP	GO:0014911	positive regulation of smooth muscle cell migration	45295	50/18888	0.0105476	0.034355	0.0093263	BCL2	1	0.2
BP	GO:0030521	androgen receptor signaling pathway	45295	50/18888	0.0105476	0.034355	0.0093263	NKX3-1	1	0.2
BP	GO:0035094	response to nicotine	45295	50/18888	0.0105476	0.034355	0.0093263	BCL2	1	0.2
BP	GO:0061097	regulation of protein tyrosine kinase activity	45295	51/18888	0.0107577	0.0348403	0.00945802	PTPN1	1	0.196078
BP	GO:0010332	response to gamma radiation	45295	52/18888	0.0109678	0.0351215	0.00953436	BCL2	1	0.192308
BP	GO:0051155	positive regulation of striated muscle cell differentiation	45295	52/18888	0.0109678	0.0351215	0.00953436	BCL2	1	0.192308
BP	GO:0048009	insulin-like growth factor receptor signaling pathway	45295	53/18888	0.0111778	0.0355941	0.00966266	NKX3-1	1	0.188679
BP	GO:0031103	axon regeneration	45295	54/18888	0.0113878	0.0360527	0.00978717	BCL2	1	0.185185
BP	GO:0001836	release of cytochrome c from mitochondria	45295	55/18888	0.0115977	0.0360527	0.00978717	BCL2	1	0.181818
BP	GO:0010559	regulation of glycoprotein biosynthetic process	45295	55/18888	0.0115977	0.0360527	0.00978717	BCL2	1	0.181818
BP	GO:0045058	T cell selection	45295	56/18888	0.0118077	0.0360527	0.00978717	BCL2	1	0.178571
BP	GO:0070231	T cell apoptotic process	45295	56/18888	0.0118077	0.0360527	0.00978717	BCL2	1	0.178571
BP	GO:0001541	ovarian follicle development	45295	57/18888	0.0120176	0.0360527	0.00978717	BCL2	1	0.175439
BP	GO:0019748	secondary metabolic process	45295	57/18888	0.0120176	0.0360527	0.00978717	BCL2	1	0.175439
BP	GO:0046902	regulation of mitochondrial membrane permeability	45295	57/18888	0.0120176	0.0360527	0.00978717	BCL2	1	0.175439
BP	GO:0051452	intracellular pH reduction	45295	57/18888	0.0120176	0.0360527	0.00978717	BCL2	1	0.175439
BP	GO:0060986	endocrine hormone secretion	45295	57/18888	0.0120176	0.0360527	0.00978717	NKX3-1	1	0.175439
BP	GO:2000107	negative regulation of leukocyte apoptotic process	45295	57/18888	0.0120176	0.0360527	0.00978717	BCL2	1	0.175439
BP	GO:0048008	platelet-derived growth factor receptor signaling pathway	45295	58/18888	0.0122274	0.0363002	0.00985435	PTPN1	1	0.172414
BP	GO:0070228	regulation of lymphocyte apoptotic process	45295	58/18888	0.0122274	0.0363002	0.00985435	BCL2	1	0.172414
BP	GO:0001658	branching involved in ureteric bud morphogenesis	45295	60/18888	0.0126471	0.0372	0.0100986	BCL2	1	0.166667
BP	GO:0031102	neuron projection regeneration	45295	61/18888	0.0128568	0.0372	0.0100986	BCL2	1	0.163934
BP	GO:0048010	vascular endothelial growth factor receptor signaling pathway	45295	61/18888	0.0128568	0.0372	0.0100986	PTPN1	1	0.163934
BP	GO:0048599	oocyte development	45295	61/18888	0.0128568	0.0372	0.0100986	BCL2	1	0.163934
BP	GO:1903018	regulation of glycoprotein metabolic process	45295	61/18888	0.0128568	0.0372	0.0100986	BCL2	1	0.163934
BP	GO:0033059	cellular pigmentation	45295	63/18888	0.0132763	0.0378954	0.0102874	BCL2	1	0.15873
BP	GO:0008631	intrinsic apoptotic signaling pathway in response to oxidative stress	45295	64/18888	0.0134859	0.0378954	0.0102874	BCL2	1	0.15625
BP	GO:0030888	regulation of B cell proliferation	45295	64/18888	0.0134859	0.0378954	0.0102874	BCL2	1	0.15625
BP	GO:0040014	regulation of multicellular organism growth	45295	64/18888	0.0134859	0.0378954	0.0102874	BCL2	1	0.15625
BP	GO:2001244	positive regulation of intrinsic apoptotic signaling pathway	45295	64/18888	0.0134859	0.0378954	0.0102874	NKX3-1	1	0.15625
BP	GO:0002931	response to ischemia	45295	65/18888	0.0136955	0.0378954	0.0102874	BCL2	1	0.153846
BP	GO:0009994	oocyte differentiation	45295	65/18888	0.0136955	0.0378954	0.0102874	BCL2	1	0.153846
BP	GO:0035904	aorta development	45295	65/18888	0.0136955	0.0378954	0.0102874	NKX3-1	1	0.153846
BP	GO:1904036	negative regulation of epithelial cell apoptotic process	45295	65/18888	0.0136955	0.0378954	0.0102874	BCL2	1	0.153846
BP	GO:0001655	urogenital system development	45295	66/18888	0.0139051	0.0381054	0.0103444	NKX3-1	1	0.151515
BP	GO:0001756	somitogenesis	45295	66/18888	0.0139051	0.0381054	0.0103444	NKX3-1	1	0.151515
BP	GO:0048857	neural nucleus development	45295	67/18888	0.0141147	0.0381298	0.010351	BCL2	1	0.149254
BP	GO:0060675	ureteric bud morphogenesis	45295	67/18888	0.0141147	0.0381298	0.010351	BCL2	1	0.149254
BP	GO:0097192	extrinsic apoptotic signaling pathway in absence of ligand	45295	67/18888	0.0141147	0.0381298	0.010351	BCL2	1	0.149254
BP	GO:0006919	activation of cysteine-type endopeptidase activity involved in apoptotic process	45295	68/18888	0.0143242	0.0381533	0.0103574	NKX3-1	1	0.147059
BP	GO:0051926	negative regulation of calcium ion transport	45295	68/18888	0.0143242	0.0381533	0.0103574	BCL2	1	0.147059
BP	GO:0072171	mesonephric tubule morphogenesis	45295	68/18888	0.0143242	0.0381533	0.0103574	BCL2	1	0.147059
BP	GO:0038034	signal transduction in absence of ligand	45295	69/18888	0.0145337	0.0385313	0.01046	BCL2	1	0.144928
BP	GO:0046626	regulation of insulin receptor signaling pathway	45295	70/18888	0.0147432	0.0389056	0.0105616	PTPN1	1	0.142857
BP	GO:0032835	glomerulus development	45295	71/18888	0.0149526	0.0390963	0.0106134	BCL2	1	0.140845
BP	GO:0090559	regulation of membrane permeability	45295	71/18888	0.0149526	0.0390963	0.0106134	BCL2	1	0.140845
BP	GO:0043112	receptor metabolic process	45295	72/18888	0.015162	0.0392834	0.0106642	PTPN1	1	0.138889
BP	GO:1900076	regulation of cellular response to insulin stimulus	45295	72/18888	0.015162	0.0392834	0.0106642	PTPN1	1	0.138889
BP	GO:0051881	regulation of mitochondrial membrane potential	45295	74/18888	0.0155807	0.0400045	0.0108599	BCL2	1	0.135135
BP	GO:0070373	negative regulation of ERK1 and ERK2 cascade	45295	74/18888	0.0155807	0.0400045	0.0108599	PTPN1	1	0.135135
BP	GO:0002260	lymphocyte homeostasis	45295	76/18888	0.0159993	0.0407124	0.0110521	BCL2	1	0.131579
BP	GO:0030968	endoplasmic reticulum unfolded protein response	45295	76/18888	0.0159993	0.0407124	0.0110521	PTPN1	1	0.131579
BP	GO:0072078	nephron tubule morphogenesis	45295	77/18888	0.0162085	0.0410615	0.0111469	BCL2	1	0.12987
BP	GO:0050853	B cell receptor signaling pathway	45295	78/18888	0.0164177	0.041225	0.0111913	BCL2	1	0.128205
BP	GO:2000242	negative regulation of reproductive process	45295	78/18888	0.0164177	0.041225	0.0111913	NKX3-1	1	0.128205
BP	GO:0070227	lymphocyte apoptotic process	45295	79/18888	0.0166268	0.0413856	0.0112349	BCL2	1	0.126582
BP	GO:0072088	nephron epithelium morphogenesis	45295	79/18888	0.0166268	0.0413856	0.0112349	BCL2	1	0.126582
BP	GO:0042440	pigment metabolic process	45295	80/18888	0.016836	0.0417216	0.0113261	BCL2	1	0.125
BP	GO:0061333	renal tubule morphogenesis	45295	81/18888	0.0170451	0.0417216	0.0113261	BCL2	1	0.123457
BP	GO:0072028	nephron morphogenesis	45295	81/18888	0.0170451	0.0417216	0.0113261	BCL2	1	0.123457
BP	GO:0043406	positive regulation of MAP kinase activity	45295	82/18888	0.0172541	0.0417216	0.0113261	PTPN1	1	0.121951
BP	GO:0050871	positive regulation of B cell activation	45295	83/18888	0.0174632	0.0417216	0.0113261	BCL2	1	0.120482
BP	GO:0060337	type I interferon-mediated signaling pathway	45295	83/18888	0.0174632	0.0417216	0.0113261	PTPN1	1	0.120482
BP	GO:0072332	intrinsic apoptotic signaling pathway by p53 class mediator	45295	83/18888	0.0174632	0.0417216	0.0113261	BCL2	1	0.120482
BP	GO:0008625	extrinsic apoptotic signaling pathway via death domain receptors	45295	84/18888	0.0176721	0.0417216	0.0113261	BCL2	1	0.119048
BP	GO:0071357	cellular response to type I interferon	45295	84/18888	0.0176721	0.0417216	0.0113261	PTPN1	1	0.119048
BP	GO:1905897	regulation of response to endoplasmic reticulum stress	45295	84/18888	0.0176721	0.0417216	0.0113261	PTPN1	1	0.119048
BP	GO:0045069	regulation of viral genome replication	45295	85/18888	0.0178811	0.0417216	0.0113261	BCL2	1	0.117647
BP	GO:0048041	focal adhesion assembly	45295	85/18888	0.0178811	0.0417216	0.0113261	BCL2	1	0.117647
BP	GO:0051149	positive regulation of muscle cell differentiation	45295	85/18888	0.0178811	0.0417216	0.0113261	BCL2	1	0.117647
BP	GO:0061053	somite development	45295	85/18888	0.0178811	0.0417216	0.0113261	NKX3-1	1	0.117647
BP	GO:2000134	negative regulation of G1/S transition of mitotic cell cycle	45295	85/18888	0.0178811	0.0417216	0.0113261	BCL2	1	0.117647
BP	GO:0048678	response to axon injury	45295	86/18888	0.01809	0.0417216	0.0113261	BCL2	1	0.116279
BP	GO:0048864	stem cell development	45295	86/18888	0.01809	0.0417216	0.0113261	BCL2	1	0.116279
BP	GO:0071230	cellular response to amino acid stimulus	45295	86/18888	0.01809	0.0417216	0.0113261	COL4A6	1	0.116279
BP	GO:0009791	post-embryonic development	45295	87/18888	0.0182989	0.0417216	0.0113261	BCL2	1	0.114943
BP	GO:0032370	positive regulation of lipid transport	45295	87/18888	0.0182989	0.0417216	0.0113261	NKX3-1	1	0.114943
BP	GO:0033077	T cell differentiation in thymus	45295	87/18888	0.0182989	0.0417216	0.0113261	BCL2	1	0.114943
BP	GO:2000106	regulation of leukocyte apoptotic process	45295	89/18888	0.0187166	0.0424704	0.0115294	BCL2	1	0.11236
BP	GO:0010507	negative regulation of autophagy	45295	90/18888	0.0189254	0.0424704	0.0115294	BCL2	1	0.111111
BP	GO:0034340	response to type I interferon	45295	90/18888	0.0189254	0.0424704	0.0115294	PTPN1	1	0.111111
BP	GO:0034620	cellular response to unfolded protein	45295	90/18888	0.0189254	0.0424704	0.0115294	PTPN1	1	0.111111
BP	GO:0014910	regulation of smooth muscle cell migration	45295	91/18888	0.0191342	0.0426034	0.0115655	BCL2	1	0.10989
BP	GO:0051453	regulation of intracellular pH	45295	91/18888	0.0191342	0.0426034	0.0115655	BCL2	1	0.10989
BP	GO:1904063	negative regulation of cation transmembrane transport	45295	92/18888	0.0193429	0.0426302	0.0115727	BCL2	1	0.108696
BP	GO:0033138	positive regulation of peptidyl-serine phosphorylation	45295	93/18888	0.0195516	0.0426302	0.0115727	BCL2	1	0.107527
BP	GO:0050886	endocrine process	45295	93/18888	0.0195516	0.0426302	0.0115727	NKX3-1	1	0.107527
BP	GO:0051899	membrane depolarization	45295	93/18888	0.0195516	0.0426302	0.0115727	BCL2	1	0.107527
BP	GO:0001942	hair follicle development	45295	94/18888	0.0197603	0.0426302	0.0115727	BCL2	1	0.106383
BP	GO:0051781	positive regulation of cell division	45295	94/18888	0.0197603	0.0426302	0.0115727	NKX3-1	1	0.106383
BP	GO:1902807	negative regulation of cell cycle G1/S phase transition	45295	94/18888	0.0197603	0.0426302	0.0115727	BCL2	1	0.106383
BP	GO:0030641	regulation of cellular pH	45295	95/18888	0.0199689	0.0426302	0.0115727	BCL2	1	0.105263
BP	GO:0033555	multicellular organismal response to stress	45295	95/18888	0.0199689	0.0426302	0.0115727	BCL2	1	0.105263
BP	GO:0071229	cellular response to acid chemical	45295	95/18888	0.0199689	0.0426302	0.0115727	COL4A6	1	0.105263
BP	GO:0071901	negative regulation of protein serine/threonine kinase activity	45295	95/18888	0.0199689	0.0426302	0.0115727	PTPN1	1	0.105263
BP	GO:0007044	cell-substrate junction assembly	45295	96/18888	0.0201775	0.0427735	0.0116116	BCL2	1	0.104167
BP	GO:0022404	molting cycle process	45295	97/18888	0.020386	0.0427735	0.0116116	BCL2	1	0.103093
BP	GO:0022405	hair cycle process	45295	97/18888	0.020386	0.0427735	0.0116116	BCL2	1	0.103093
BP	GO:0051153	regulation of striated muscle cell differentiation	45295	97/18888	0.020386	0.0427735	0.0116116	BCL2	1	0.103093
BP	GO:0014909	smooth muscle cell migration	45295	98/18888	0.0205946	0.0427735	0.0116116	BCL2	1	0.102041
BP	GO:0048534	hematopoietic or lymphoid organ development	45295	98/18888	0.0205946	0.0427735	0.0116116	BCL2	1	0.102041
BP	GO:0060993	kidney morphogenesis	45295	98/18888	0.0205946	0.0427735	0.0116116	BCL2	1	0.102041
BP	GO:0001657	ureteric bud development	45295	99/18888	0.0208031	0.0427735	0.0116116	BCL2	1	0.10101
BP	GO:0034766	negative regulation of monoatomic ion transmembrane transport	45295	100/18888	0.0210115	0.0427735	0.0116116	BCL2	1	0.1
BP	GO:0072080	nephron tubule development	45295	100/18888	0.0210115	0.0427735	0.0116116	BCL2	1	0.1
BP	GO:0072163	mesonephric epithelium development	45295	100/18888	0.0210115	0.0427735	0.0116116	BCL2	1	0.1
BP	GO:0072164	mesonephric tubule development	45295	100/18888	0.0210115	0.0427735	0.0116116	BCL2	1	0.1
BP	GO:2001237	negative regulation of extrinsic apoptotic signaling pathway	45295	100/18888	0.0210115	0.0427735	0.0116116	BCL2	1	0.1
BP	GO:0042542	response to hydrogen peroxide	45295	101/18888	0.02122	0.0430076	0.0116752	BCL2	1	0.0990099
BP	GO:0008585	female gonad development	45295	102/18888	0.0214284	0.0430076	0.0116752	BCL2	1	0.0980392
BP	GO:0008630	intrinsic apoptotic signaling pathway in response to DNA damage	45295	102/18888	0.0214284	0.0430076	0.0116752	BCL2	1	0.0980392
BP	GO:0035967	cellular response to topologically incorrect protein	45295	102/18888	0.0214284	0.0430076	0.0116752	PTPN1	1	0.0980392
BP	GO:0035282	segmentation	45295	103/18888	0.0216367	0.0430854	0.0116963	NKX3-1	1	0.0970874
BP	GO:0150115	cell-substrate junction organization	45295	103/18888	0.0216367	0.0430854	0.0116963	BCL2	1	0.0970874
BP	GO:0001823	mesonephros development	45295	104/18888	0.021845	0.0430854	0.0116963	BCL2	1	0.0961538
BP	GO:0042100	B cell proliferation	45295	104/18888	0.021845	0.0430854	0.0116963	BCL2	1	0.0961538
BP	GO:0061326	renal tubule development	45295	104/18888	0.021845	0.0430854	0.0116963	BCL2	1	0.0961538
BP	GO:0006885	regulation of pH	45295	105/18888	0.0220533	0.0433462	0.0117671	BCL2	1	0.0952381
BP	GO:0046545	development of primary female sexual characteristics	45295	106/18888	0.0222616	0.0436052	0.0118374	BCL2	1	0.0943396
BP	GO:0008637	apoptotic mitochondrial changes	45295	107/18888	0.0224698	0.0438186	0.0118953	BCL2	1	0.0934579
BP	GO:0001776	leukocyte homeostasis	45295	108/18888	0.022678	0.0438186	0.0118953	BCL2	1	0.0925926
BP	GO:0140888	interferon-mediated signaling pathway	45295	108/18888	0.022678	0.0438186	0.0118953	PTPN1	1	0.0925926
BP	GO:1901796	regulation of signal transduction by p53 class mediator	45295	108/18888	0.022678	0.0438186	0.0118953	BCL2	1	0.0925926
BP	GO:0048477	oogenesis	45295	110/18888	0.0230943	0.0443224	0.0120321	BCL2	1	0.0909091
BP	GO:0071347	cellular response to interleukin-1	45295	110/18888	0.0230943	0.0443224	0.0120321	NKX3-1	1	0.0909091
BP	GO:0014812	muscle cell migration	45295	111/18888	0.0233024	0.0444227	0.0120593	BCL2	1	0.0900901
BP	GO:0043280	positive regulation of cysteine-type endopeptidase activity involved in apoptotic process	45295	111/18888	0.0233024	0.0444227	0.0120593	NKX3-1	1	0.0900901
BP	GO:1905954	positive regulation of lipid localization	45295	112/18888	0.0235105	0.0446699	0.0121265	NKX3-1	1	0.0892857
BP	GO:0018958	phenol-containing compound metabolic process	45295	113/18888	0.0237185	0.0447667	0.0121527	BCL2	1	0.0884956
BP	GO:0060840	artery development	45295	113/18888	0.0237185	0.0447667	0.0121527	NKX3-1	1	0.0884956
BP	GO:0043473	pigmentation	45295	114/18888	0.0239265	0.0450103	0.0122189	BCL2	1	0.0877193
BP	GO:0022037	metencephalon development	45295	115/18888	0.0241345	0.0451038	0.0122442	BCL2	1	0.0869565
BP	GO:1904035	regulation of epithelial cell apoptotic process	45295	115/18888	0.0241345	0.0451038	0.0122442	BCL2	1	0.0869565
BP	GO:0071887	leukocyte apoptotic process	45295	116/18888	0.0243424	0.0453437	0.0123094	BCL2	1	0.0862069
BP	GO:0007006	mitochondrial membrane organization	45295	117/18888	0.0245503	0.045582	0.0123741	BCL2	1	0.0854701
BP	GO:0042303	molting cycle	45295	118/18888	0.0247582	0.0456704	0.0123981	BCL2	1	0.0847458
BP	GO:0042633	hair cycle	45295	118/18888	0.0247582	0.0456704	0.0123981	BCL2	1	0.0847458
BP	GO:0046660	female sex differentiation	45295	121/18888	0.0253815	0.0465192	0.0126285	BCL2	1	0.0826446
BP	GO:0072009	nephron epithelium development	45295	121/18888	0.0253815	0.0465192	0.0126285	BCL2	1	0.0826446
BP	GO:0030278	regulation of ossification	45295	122/18888	0.0255893	0.0467496	0.012691	BCL2	1	0.0819672
BP	GO:0030518	intracellular steroid hormone receptor signaling pathway	45295	123/18888	0.025797	0.0469785	0.0127532	NKX3-1	1	0.0813008
BP	GO:0043200	response to amino acid	45295	124/18888	0.0260046	0.0472059	0.0128149	COL4A6	1	0.0806452
BP	GO:0001952	regulation of cell-matrix adhesion	45295	125/18888	0.0262123	0.0472816	0.0128355	BCL2	1	0.08
BP	GO:0046632	alpha-beta T cell differentiation	45295	125/18888	0.0262123	0.0472816	0.0128355	BCL2	1	0.08
BP	GO:0008286	insulin receptor signaling pathway	45295	126/18888	0.0264199	0.0472824	0.0128357	PTPN1	1	0.0793651
BP	GO:0033135	regulation of peptidyl-serine phosphorylation	45295	126/18888	0.0264199	0.0472824	0.0128357	BCL2	1	0.0793651
BP	GO:0003014	renal system process	45295	127/18888	0.0266274	0.0472824	0.0128357	BCL2	1	0.0787402
BP	GO:0071902	positive regulation of protein serine/threonine kinase activity	45295	127/18888	0.0266274	0.0472824	0.0128357	PTPN1	1	0.0787402
BP	GO:2001056	positive regulation of cysteine-type endopeptidase activity	45295	127/18888	0.0266274	0.0472824	0.0128357	NKX3-1	1	0.0787402
BP	GO:0019079	viral genome replication	45295	129/18888	0.0270425	0.047722	0.012955	BCL2	1	0.0775194
BP	GO:0098773	skin epidermis development	45295	129/18888	0.0270425	0.047722	0.012955	BCL2	1	0.0775194
BP	GO:0045931	positive regulation of mitotic cell cycle	45295	130/18888	0.0272499	0.0477922	0.0129741	NKX3-1	1	0.0769231
BP	GO:0050864	regulation of B cell activation	45295	130/18888	0.0272499	0.0477922	0.0129741	BCL2	1	0.0769231
BP	GO:0002244	hematopoietic progenitor cell differentiation	45295	133/18888	0.0278721	0.0482891	0.0131089	BCL2	1	0.075188
BP	GO:0014902	myotube differentiation	45295	133/18888	0.0278721	0.0482891	0.0131089	BCL2	1	0.075188
BP	GO:0043271	negative regulation of monoatomic ion transport	45295	133/18888	0.0278721	0.0482891	0.0131089	BCL2	1	0.075188
BP	GO:0048565	digestive tract development	45295	133/18888	0.0278721	0.0482891	0.0131089	BCL2	1	0.075188
BP	GO:0043405	regulation of MAP kinase activity	45295	134/18888	0.0280795	0.0483543	0.0131267	PTPN1	1	0.0746269
BP	GO:0051384	response to glucocorticoid	45295	134/18888	0.0280795	0.0483543	0.0131267	BCL2	1	0.0746269
BP	GO:0090288	negative regulation of cellular response to growth factor stimulus	45295	137/18888	0.0287012	0.0491875	0.0133528	PTPN1	1	0.0729927
BP	GO:0006986	response to unfolded protein	45295	138/18888	0.0289084	0.0491875	0.0133528	PTPN1	1	0.0724638
BP	GO:0010212	response to ionizing radiation	45295	138/18888	0.0289084	0.0491875	0.0133528	BCL2	1	0.0724638
BP	GO:0070555	response to interleukin-1	45295	138/18888	0.0289084	0.0491875	0.0133528	NKX3-1	1	0.0724638
BP	GO:0001101	response to acid chemical	45295	139/18888	0.0291156	0.049246	0.0133687	COL4A6	1	0.0719424
BP	GO:0043401	steroid hormone mediated signaling pathway	45295	139/18888	0.0291156	0.049246	0.0133687	NKX3-1	1	0.0719424
BP	GO:0050671	positive regulation of lymphocyte proliferation	45295	143/18888	0.0299439	0.0502001	0.0136277	BCL2	1	0.0699301
BP	GO:1903900	regulation of viral life cycle	45295	143/18888	0.0299439	0.0502001	0.0136277	BCL2	1	0.0699301
BP	GO:2001235	positive regulation of apoptotic signaling pathway	45295	143/18888	0.0299439	0.0502001	0.0136277	NKX3-1	1	0.0699301
BP	GO:0034763	negative regulation of transmembrane transport	45295	144/18888	0.0301509	0.0502516	0.0136417	BCL2	1	0.0694444
BP	GO:0046887	positive regulation of hormone secretion	45295	144/18888	0.0301509	0.0502516	0.0136417	NKX3-1	1	0.0694444
BP	GO:0055123	digestive system development	45295	145/18888	0.0303579	0.050449	0.0136953	BCL2	1	0.0689655
BP	GO:0032946	positive regulation of mononuclear cell proliferation	45295	146/18888	0.0305648	0.0506452	0.0137486	BCL2	1	0.0684932
BP	GO:0035264	multicellular organism growth	45295	147/18888	0.0307717	0.0506933	0.0137616	BCL2	1	0.0680272
BP	GO:1904019	epithelial cell apoptotic process	45295	147/18888	0.0307717	0.0506933	0.0137616	BCL2	1	0.0680272
BP	GO:0033157	regulation of intracellular protein transport	45295	149/18888	0.0311855	0.0510796	0.0138665	PTPN1	1	0.0671141
BP	GO:2000377	regulation of reactive oxygen species metabolic process	45295	149/18888	0.0311855	0.0510796	0.0138665	BCL2	1	0.0671141
BP	GO:0035966	response to topologically incorrect protein	45295	152/18888	0.0318058	0.0517979	0.0140615	PTPN1	1	0.0657895
BP	GO:0072073	kidney epithelium development	45295	152/18888	0.0318058	0.0517979	0.0140615	BCL2	1	0.0657895
BP	GO:0010950	positive regulation of endopeptidase activity	45295	153/18888	0.0320125	0.051986	0.0141126	NKX3-1	1	0.0653595
BP	GO:0009411	response to UV	45295	154/18888	0.0322191	0.052173	0.0141633	BCL2	1	0.0649351
BP	GO:0030183	B cell differentiation	45295	155/18888	0.0324258	0.0523589	0.0142138	BCL2	1	0.0645161
BP	GO:0031960	response to corticosteroid	45295	156/18888	0.0326324	0.0523956	0.0142237	BCL2	1	0.0641026
BP	GO:0032368	regulation of lipid transport	45295	156/18888	0.0326324	0.0523956	0.0142237	NKX3-1	1	0.0641026
BP	GO:2001236	regulation of extrinsic apoptotic signaling pathway	45295	157/18888	0.0328389	0.0525792	0.0142736	BCL2	1	0.0636943
BP	GO:0030902	hindbrain development	45295	158/18888	0.0330455	0.0526143	0.0142831	BCL2	1	0.0632911
BP	GO:0072006	nephron development	45295	158/18888	0.0330455	0.0526143	0.0142831	BCL2	1	0.0632911
BP	GO:0043281	regulation of cysteine-type endopeptidase activity involved in apoptotic process	45295	160/18888	0.0334585	0.0531234	0.0144213	NKX3-1	1	0.0625
BP	GO:0043524	negative regulation of neuron apoptotic process	45295	162/18888	0.0338713	0.053481	0.0145184	BCL2	1	0.0617284
BP	GO:0048592	eye morphogenesis	45295	162/18888	0.0338713	0.053481	0.0145184	BCL2	1	0.0617284
BP	GO:0007292	female gamete generation	45295	163/18888	0.0340777	0.0535104	0.0145264	BCL2	1	0.0613497
BP	GO:0030307	positive regulation of cell growth	45295	163/18888	0.0340777	0.0535104	0.0145264	BCL2	1	0.0613497
BP	GO:0050731	positive regulation of peptidyl-tyrosine phosphorylation	45295	164/18888	0.034284	0.0535394	0.0145342	PTPN1	1	0.0609756
BP	GO:0070665	positive regulation of leukocyte proliferation	45295	164/18888	0.034284	0.0535394	0.0145342	BCL2	1	0.0609756
BP	GO:0051147	regulation of muscle cell differentiation	45295	165/18888	0.0344903	0.0537144	0.0145818	BCL2	1	0.0606061
BP	GO:0010952	positive regulation of peptidase activity	45295	167/18888	0.0349028	0.0542087	0.0147159	NKX3-1	1	0.0598802
BP	GO:0050792	regulation of viral process	45295	168/18888	0.035109	0.0542335	0.0147227	BCL2	1	0.0595238
BP	GO:1903169	regulation of calcium ion transmembrane transport	45295	168/18888	0.035109	0.0542335	0.0147227	BCL2	1	0.0595238
BP	GO:0007204	positive regulation of cytosolic calcium ion concentration	45295	169/18888	0.0353152	0.0542579	0.0147293	BCL2	1	0.0591716
BP	GO:0048639	positive regulation of developmental growth	45295	169/18888	0.0353152	0.0542579	0.0147293	BCL2	1	0.0591716
BP	GO:0007519	skeletal muscle tissue development	45295	170/18888	0.0355213	0.0542819	0.0147358	BCL2	1	0.0588235
BP	GO:0043409	negative regulation of MAPK cascade	45295	170/18888	0.0355213	0.0542819	0.0147358	PTPN1	1	0.0588235
BP	GO:0006469	negative regulation of protein kinase activity	45295	171/18888	0.0357274	0.0543057	0.0147423	PTPN1	1	0.0584795
BP	GO:0051897	positive regulation of phosphatidylinositol 3-kinase/protein kinase B signal transduction	45295	171/18888	0.0357274	0.0543057	0.0147423	NKX3-1	1	0.0584795
BP	GO:0009267	cellular response to starvation	45295	172/18888	0.0359335	0.0544737	0.0147879	BCL2	1	0.0581395
BP	GO:0050680	negative regulation of epithelial cell proliferation	45295	173/18888	0.0361396	0.0546407	0.0148332	NKX3-1	1	0.0578035
BP	GO:0001959	regulation of cytokine-mediated signaling pathway	45295	177/18888	0.0369634	0.0555914	0.0150913	PTPN1	1	0.0564972
BP	GO:0072331	signal transduction by p53 class mediator	45295	177/18888	0.0369634	0.0555914	0.0150913	BCL2	1	0.0564972
BP	GO:0035265	organ growth	45295	180/18888	0.0375809	0.0563714	0.015303	BCL2	1	0.0555556
BP	GO:0046631	alpha-beta T cell activation	45295	181/18888	0.0377867	0.056395	0.0153095	BCL2	1	0.0552486
BP	GO:0006839	mitochondrial transport	45295	182/18888	0.0379924	0.056395	0.0153095	BCL2	1	0.0549451
BP	GO:0033673	negative regulation of kinase activity	45295	182/18888	0.0379924	0.056395	0.0153095	PTPN1	1	0.0549451
BP	GO:0060538	skeletal muscle organ development	45295	182/18888	0.0379924	0.056395	0.0153095	BCL2	1	0.0549451
BP	GO:0007565	female pregnancy	45295	183/18888	0.0381982	0.0565531	0.0153524	BCL2	1	0.0546448
BP	GO:2000045	regulation of G1/S transition of mitotic cell cycle	45295	185/18888	0.0386095	0.057014	0.0154775	BCL2	1	0.0540541
BP	GO:0051302	regulation of cell division	45295	186/18888	0.0388151	0.0570222	0.0154797	NKX3-1	1	0.0537634
BP	GO:1905952	regulation of lipid localization	45295	186/18888	0.0388151	0.0570222	0.0154797	NKX3-1	1	0.0537634
BP	GO:0097553	calcium ion transmembrane import into cytosol	45295	187/18888	0.0390207	0.0571768	0.0155217	BCL2	1	0.0534759
BP	GO:0060759	regulation of response to cytokine stimulus	45295	189/18888	0.0394317	0.057631	0.015645	PTPN1	1	0.0529101
BP	GO:0030308	negative regulation of cell growth	45295	190/18888	0.0396372	0.0576357	0.0156463	BCL2	1	0.0526316
BP	GO:2000116	regulation of cysteine-type endopeptidase activity	45295	190/18888	0.0396372	0.0576357	0.0156463	NKX3-1	1	0.0526316
BP	GO:0071466	cellular response to xenobiotic stimulus	45295	194/18888	0.0404588	0.0586807	0.0159299	NKX3-1	1	0.0515464
BP	GO:1901991	negative regulation of mitotic cell cycle phase transition	45295	195/18888	0.0406641	0.0588272	0.0159697	BCL2	1	0.0512821
BP	GO:0009755	hormone-mediated signaling pathway	45295	196/18888	0.0408694	0.0588272	0.0159697	NKX3-1	1	0.0510204
BP	GO:0045664	regulation of neuron differentiation	45295	196/18888	0.0408694	0.0588272	0.0159697	BCL2	1	0.0510204
BP	GO:0002520	immune system development	45295	197/18888	0.0410747	0.0589737	0.0160095	BCL2	1	0.0507614
BP	GO:0031099	regeneration	45295	200/18888	0.0416902	0.0597071	0.0162086	BCL2	1	0.05
BP	GO:0000302	response to reactive oxygen species	45295	203/18888	0.0423055	0.0604264	0.0164038	BCL2	1	0.0492611
BP	GO:0044703	multi-organism reproductive process	45295	204/18888	0.0425105	0.0604264	0.0164038	BCL2	1	0.0490196
BP	GO:0055001	muscle cell development	45295	204/18888	0.0425105	0.0604264	0.0164038	BCL2	1	0.0490196
BP	GO:0048469	cell maturation	45295	205/18888	0.0427155	0.0605667	0.0164419	BCL2	1	0.0487805
BP	GO:0032869	cellular response to insulin stimulus	45295	206/18888	0.0429204	0.0607063	0.0164798	PTPN1	1	0.0485437
BP	GO:0050851	antigen receptor-mediated signaling pathway	45295	208/18888	0.0433302	0.0611342	0.016596	BCL2	1	0.0480769
BP	GO:0006470	protein dephosphorylation	45295	210/18888	0.0437399	0.0615599	0.0167115	PTPN1	1	0.047619
BP	GO:1902806	regulation of cell cycle G1/S phase transition	45295	211/18888	0.0439447	0.0616631	0.0167396	BCL2	1	0.0473934
BP	GO:0042594	response to starvation	45295	212/18888	0.0441494	0.0616631	0.0167396	BCL2	1	0.0471698
BP	GO:0044706	multi-multicellular organism process	45295	212/18888	0.0441494	0.0616631	0.0167396	BCL2	1	0.0471698
BP	GO:0051348	negative regulation of transferase activity	45295	213/18888	0.0443542	0.0616631	0.0167396	PTPN1	1	0.0469484
BP	GO:0071383	cellular response to steroid hormone stimulus	45295	213/18888	0.0443542	0.0616631	0.0167396	NKX3-1	1	0.0469484
BP	GO:2000241	regulation of reproductive process	45295	214/18888	0.0445589	0.061797	0.0167759	NKX3-1	1	0.046729
BP	GO:1901654	response to ketone	45295	217/18888	0.0451727	0.0624962	0.0169657	NKX3-1	1	0.0460829
BP	GO:0009952	anterior/posterior pattern specification	45295	219/18888	0.0455818	0.0629095	0.0170779	NKX3-1	1	0.0456621
BP	GO:0010810	regulation of cell-substrate adhesion	45295	221/18888	0.0459908	0.0633206	0.0171895	BCL2	1	0.0452489
BP	GO:0043583	ear development	45295	223/18888	0.0463996	0.0637295	0.0173005	BCL2	1	0.044843
BP	GO:0031330	negative regulation of cellular catabolic process	45295	224/18888	0.0466039	0.0638564	0.017335	BCL2	1	0.0446429
BP	GO:0050730	regulation of peptidyl-tyrosine phosphorylation	45295	225/18888	0.0468083	0.0639825	0.0173692	PTPN1	1	0.0444444
BP	GO:0022898	regulation of transmembrane transporter activity	45295	229/18888	0.0476253	0.0649435	0.0176301	BCL2	1	0.0436681
BP	GO:0097191	extrinsic apoptotic signaling pathway	45295	230/18888	0.0478294	0.0650663	0.0176634	BCL2	1	0.0434783
BP	GO:0000082	G1/S transition of mitotic cell cycle	45295	234/18888	0.0486458	0.0660192	0.0179221	BCL2	1	0.042735
BP	GO:0050670	regulation of lymphocyte proliferation	45295	237/18888	0.0492577	0.0666909	0.0181045	BCL2	1	0.0421941
BP	GO:0072593	reactive oxygen species metabolic process	45295	238/18888	0.0494616	0.0668083	0.0181363	BCL2	1	0.0420168
BP	GO:0031669	cellular response to nutrient levels	45295	239/18888	0.0496654	0.066925	0.018168	BCL2	1	0.041841
CC	GO:0097136	Bcl-2 family protein complex	45295	10/19894	0.00200929	0.0260893	0.00961185	BCL2	1	1
CC	GO:0098554	cytoplasmic side of endoplasmic reticulum membrane	45295	16/19894	0.00321341	0.0260893	0.00961185	PTPN1	1	0.625
CC	GO:0098644	complex of collagen trimers	45295	21/19894	0.00421602	0.0260893	0.00961185	COL4A6	1	0.47619
CC	GO:0046930	pore complex	45295	26/19894	0.00521786	0.0260893	0.00961185	BCL2	1	0.384615
CC	GO:0031904	endosome lumen	45295	38/19894	0.0076192	0.0304768	0.0112283	PTPN1	1	0.263158
CC	GO:0043209	myelin sheath	45295	46/19894	0.00921768	0.0307256	0.01132	BCL2	1	0.217391
CC	GO:0005581	collagen trimer	45295	86/19894	0.0171811	0.0459287	0.0169211	COL4A6	1	0.116279
CC	GO:0005604	basement membrane	45295	92/19894	0.0183715	0.0459287	0.0169211	COL4A6	1	0.108696
CC	GO:0090734	site of DNA damage	45295	123/19894	0.0245045	0.0544544	0.0200622	NKX3-1	1	0.0813008
CC	GO:0098562	cytoplasmic side of membrane	45295	199/19894	0.0394186	0.075893	0.0279606	PTPN1	1	0.0502513
CC	GO:0005741	mitochondrial outer membrane	45295	219/19894	0.0433148	0.075893	0.0279606	BCL2	1	0.0456621
CC	GO:0031968	organelle outer membrane	45295	248/19894	0.0489432	0.075893	0.0279606	BCL2	1	0.0403226
CC	GO:0019867	outer membrane	45295	250/19894	0.0493305	0.075893	0.0279606	BCL2	1	0.04
MF	GO:0051721	protein phosphatase 2A binding	45326	29/18522	1.41746e-05	0.00052446	0.000104444	PTPN1/BCL2	2	0.689655
MF	GO:0019903	protein phosphatase binding	45326	142/18522	0.000346672	0.00641344	0.00127721	PTPN1/BCL2	2	0.140845
MF	GO:0019902	phosphatase binding	45326	189/18522	0.000613132	0.00756197	0.00150594	PTPN1/BCL2	2	0.10582
MF	GO:0070513	death domain binding	45295	11/18522	0.00237363	0.0219561	0.00437248	BCL2	1	0.909091
MF	GO:0140297	DNA-binding transcription factor binding	45326	478/18522	0.00385256	0.0231199	0.00460426	BCL2/NKX3-1	2	0.041841
MF	GO:0008656	cysteine-type endopeptidase activator activity involved in apoptotic process	45295	21/18522	0.00452781	0.0231199	0.00460426	NKX3-1	1	0.47619
MF	GO:0005158	insulin receptor binding	45295	22/18522	0.00474303	0.0231199	0.00460426	PTPN1	1	0.454545
MF	GO:0016505	peptidase activator activity involved in apoptotic process	45295	24/18522	0.00517338	0.0231199	0.00460426	NKX3-1	1	0.416667
MF	GO:0046875	ephrin receptor binding	45295	27/18522	0.00581864	0.0231199	0.00460426	PTPN1	1	0.37037
MF	GO:0140416	transcription regulator inhibitor activity	45295	29/18522	0.00624863	0.0231199	0.00460426	NKX3-1	1	0.344828
MF	GO:0016248	channel inhibitor activity	45295	38/18522	0.0081819	0.0238862	0.00475685	BCL2	1	0.263158
MF	GO:0141110	transporter inhibitor activity	45295	38/18522	0.0081819	0.0238862	0.00475685	BCL2	1	0.263158
MF	GO:0030331	nuclear estrogen receptor binding	45295	39/18522	0.00839653	0.0238862	0.00475685	NKX3-1	1	0.25641
MF	GO:0043028	cysteine-type endopeptidase regulator activity involved in apoptotic process	45295	42/18522	0.00904022	0.0238862	0.00475685	NKX3-1	1	0.238095
MF	GO:0030020	extracellular matrix structural constituent conferring tensile strength	45295	45/18522	0.0096836	0.0238862	0.00475685	COL4A6	1	0.222222
MF	GO:0004879	nuclear receptor activity	45295	52/18522	0.0111836	0.0243088	0.00484102	NKX3-1	1	0.192308
MF	GO:0098531	ligand-activated transcription factor activity	45295	53/18522	0.0113977	0.0243088	0.00484102	NKX3-1	1	0.188679
MF	GO:0016504	peptidase activator activity	45295	55/18522	0.0118259	0.0243088	0.00484102	NKX3-1	1	0.181818
MF	GO:0043621	protein self-association	45295	72/18522	0.0154599	0.0301061	0.00599553	NKX3-1	1	0.138889
MF	GO:0030971	receptor tyrosine kinase binding	45295	81/18522	0.0173797	0.0321524	0.00640305	PTPN1	1	0.123457
MF	GO:0004725	protein tyrosine phosphatase activity	45295	98/18522	0.0209983	0.0369971	0.00736784	PTPN1	1	0.102041
MF	GO:1990782	protein tyrosine kinase binding	45295	124/18522	0.0265134	0.0427031	0.00850417	PTPN1	1	0.0806452
MF	GO:0042826	histone deacetylase binding	45295	128/18522	0.0273598	0.0427031	0.00850417	NKX3-1	1	0.078125
MF	GO:0016922	nuclear receptor binding	45295	136/18522	0.0290509	0.0427031	0.00850417	NKX3-1	1	0.0735294
MF	GO:0002020	protease binding	45295	140/18522	0.0298956	0.0427031	0.00850417	BCL2	1	0.0714286
MF	GO:0016247	channel regulator activity	45295	145/18522	0.0309508	0.0427031	0.00850417	BCL2	1	0.0689655
MF	GO:0141108	transporter regulator activity	45295	146/18522	0.0311617	0.0427031	0.00850417	BCL2	1	0.0684932
MF	GO:0005201	extracellular matrix structural constituent	45295	166/18522	0.035373	0.0467429	0.00930869	COL4A6	1	0.060241
MF	GO:0004721	phosphoprotein phosphatase activity	45295	180/18522	0.0383128	0.0488818	0.00973464	PTPN1	1	0.0555556
MF	GO:0061134	peptidase regulator activity	45295	232/18522	0.049173	0.0606467	0.0120776	NKX3-1	1	0.0431034
