# Supplementary material for: Transcriptomics and network pharmacology reveal the potential mechanism related to integrated stress response in the treatment of osteoporosis by Jiawei Shentong Zhuyu Decoction and verified by RT-qPCR
Source: Front Endocrinol (Lausanne). 2025 Oct 21;16:1618296. doi: 10.3389/fendo.2025.1618296 (PMC12583211; doi:10.3389/fendo.2025.1618296)
Supplement: Supplementary file 7 [file Table7.xlsx]

## Sheet: 00.KEGG
Supplementary table7. KEGG enrichment analysis of candidate genes
	category	subcategory	ID	Description	GeneRatio	BgRatio	pvalue	p.adjust	qvalue	geneID	Count	order	richFactor
1	Human Diseases	Cancer: specific types	hsa05222	Small cell lung cancer	45326	93/8848	0.000646853	0.0129652	0.00829557	COL4A6/BCL2	2	Small cell lung cancer	0.215054
2	Human Diseases	Cancer: specific types	hsa05215	Prostate cancer	45326	98/8848	0.000718131	0.0129652	0.00829557	BCL2/NKX3-1	2	Prostate cancer	0.204082
3	Human Diseases	Endocrine and metabolic disease	hsa04933	AGE-RAGE signaling pathway in diabetic complications	45326	101/8848	0.000762657	0.0129652	0.00829557	COL4A6/BCL2	2	AGE-RAGE signaling pathway in diabetic complications	0.19802
4	Cellular Processes	Cellular community - eukaryotes	hsa04510	Focal adhesion	45326	203/8848	0.00304868	0.0388707	0.0248708	COL4A6/BCL2	2	Focal adhesion	0.0985222
5	Environmental Information Processing	Signal transduction	hsa04151	PI3K-Akt signaling pathway	45326	362/8848	0.00948147	0.096711	0.0618791	COL4A6/BCL2	2	PI3K-Akt signaling pathway	0.0552486
6	Cellular Processes	Cell growth and death	hsa04215	Apoptosis - multiple species	45295	32/8848	0.0143907	0.102936	0.0658621	BCL2	1	Apoptosis - multiple species	0.3125
7	Environmental Information Processing	Signal transduction	hsa04340	Hedgehog signaling pathway	45295	56/8848	0.0250813	0.102936	0.0658621	BCL2	1	Hedgehog signaling pathway	0.178571
8	Human Diseases	Drug resistance: antineoplastic	hsa01524	Platinum drug resistance	45295	75/8848	0.0334829	0.102936	0.0658621	BCL2	1	Platinum drug resistance	0.133333
9	Cellular Processes	Cell growth and death	hsa04115	p53 signaling pathway	45295	75/8848	0.0334829	0.102936	0.0658621	BCL2	1	p53 signaling pathway	0.133333
10	Human Diseases	Drug resistance: antineoplastic	hsa01521	EGFR tyrosine kinase inhibitor resistance	45295	80/8848	0.0356848	0.102936	0.0658621	BCL2	1	EGFR tyrosine kinase inhibitor resistance	0.125
11	Human Diseases	Cancer: specific types	hsa05210	Colorectal cancer	45295	87/8848	0.0387611	0.102936	0.0658621	BCL2	1	Colorectal cancer	0.114943
12	Environmental Information Processing	Signaling molecules and interaction	hsa04512	ECM-receptor interaction	45295	89/8848	0.0396387	0.102936	0.0658621	COL4A6	1	ECM-receptor interaction	0.11236
13	Cellular Processes	Cellular community - eukaryotes	hsa04520	Adherens junction	45295	93/8848	0.0413921	0.102936	0.0658621	PTPN1	1	Adherens junction	0.107527
14	Human Diseases	Drug resistance: antineoplastic	hsa01522	Endocrine resistance	45295	99/8848	0.0440176	0.102936	0.0658621	BCL2	1	Endocrine resistance	0.10101
15	Human Diseases	Infectious disease: parasitic	hsa05146	Amoebiasis	45295	103/8848	0.045765	0.102936	0.0658621	COL4A6	1	Amoebiasis	0.0970874
