# Supplementary material for: Transcriptomics and network pharmacology reveal the potential mechanism related to integrated stress response in the treatment of osteoporosis by Jiawei Shentong Zhuyu Decoction and verified by RT-qPCR
Source: Front Endocrinol (Lausanne). 2025 Oct 21;16:1618296. doi: 10.3389/fendo.2025.1618296 (PMC12583211; doi:10.3389/fendo.2025.1618296)
Supplement: Supplementary file 8 [file Table8.xlsx]

## Sheet: 01.COL4A6
Supplementary table8. GSEA of COL4A6 gene
ID	Description	setSize	enrichmentScore	NES	pvalue	p.adjust	qvalue	rank	leading_edge	core_enrichment
KEGG_SPLICEOSOME	KEGG_SPLICEOSOME	100	-0.638712	-2.66301	1e-10	1.83e-08	1.47368e-08	2167	tags=54%	list=19%	signal=44%	DHX16/TXNL4A/RBM17/SF3B2/BCAS2/PCBP1/SART1/SNRPD3/HNRNPU/SF3A3/SNRNP40/PPIH/U2SURP/PRPF6/TCERG1/HNRNPM/CRNKL1/LSM6/LSM4/HNRNPA1/HNRNPC/SRSF3/CHERP/SNRNP27/PRPF31/LSM5/DDX46/LSM7/PRPF18/SRSF5/PRPF3/RBM22/PQBP1/SNRNP70/TRA2B/PUF60/LSM2/SRSF6/HNRNPA3/CTNNBL1/WBP11/LSM3/SNW1/USP39/SYF2/SNRPD1/SNRPG/HSPA6/TRA2A/SRSF10/SRSF1/SMNDC1/NCBP2/BUD31
KEGG_NEUROACTIVE_LIGAND_RECEPTOR_INTERACTION	KEGG_NEUROACTIVE_LIGAND_RECEPTOR_INTERACTION	239	0.397718	2.07471	8.03484e-10	7.35188e-08	5.92041e-08	3690	tags=52%	list=32%	signal=36%	LPAR1/VIPR2/CRHR2/CGA/CTSG/HTR4/CALCRL/DRD2/GALR3/CCKAR/PTH1R/GRM2/NMUR1/FPR3/EDNRA/SSTR4/P2RX6/CHRM4/ADRA1B/HTR5A/OPRL1/GCGR/AVPR1B/CHRNA2/MAS1/CHRNA6/SCTR/TRHR/DRD5/PTGER3/GABRD/P2RX1/ADRA1D/VIPR1/GRM4/HTR1A/HTR1B/GRID2/P2RX2/CYSLTR2/GRIN2B/GPR35/OPRK1/THRB/ADORA3/S1PR5/TACR3/MC5R/CHRNB1/MC2R/TAAR2/PLG/AVPR2/CHRND/GABRA5/S1PR2/CHRNA5/TBXA2R/TSPO/AVPR1A/GRPR/NPY5R/THRA/ADRB1/NPBWR2/TACR1/BDKRB1/…
KEGG_ECM_RECEPTOR_INTERACTION	KEGG_ECM_RECEPTOR_INTERACTION	79	0.50906	2.21976	1.01638e-07	6.19989e-06	4.99272e-06	1743	tags=32%	list=15%	signal=27%	THBS1/ITGB3/COL4A6/GP1BA/ITGA2B/LAMC3/SV2A/COL5A1/SV2B/ITGB5/ITGA8/ITGA2/HMMR/COL6A1/COL1A1/CHAD/COL11A2/CD36/ITGA9/SDC2/COL6A3/COL4A4/ITGA6/GP9/COL1A2
KEGG_PROTEASOME	KEGG_PROTEASOME	39	-0.664969	-2.33035	3.93412e-07	1.79986e-05	1.44941e-05	2750	tags=72%	list=24%	signal=55%	PSMD4/PSMB2/PSMD6/POMP/PSMB9/PSMD8/PSMB3/PSMD2/PSMB1/PSMA3/PSMC2/PSMC5/PSMC1/PSMD7/PSMB10/PSMB6/PSME4/PSMB7/PSMD12/PSMD1/PSMA4/PSMF1/PSMD11/PSMD13/PSMB5/PSMC3/PSMD14/PSMC6
KEGG_PARKINSONS_DISEASE	KEGG_PARKINSONS_DISEASE	84	-0.490719	-1.97869	1.49987e-05	0.000548952	0.000442066	3471	tags=61%	list=30%	signal=43%	COX7A2/SDHD/TH/NDUFA4/SDHC/NDUFA9/NDUFS6/NDUFS7/SLC25A4/NDUFS2/UQCR11/NDUFB8/COX6A1/NDUFA1/NDUFA3/UQCRC2/HTRA2/NDUFA6/NDUFB4/UBE2L3/NDUFB5/UQCRC1/NDUFA2/COX5A/COX7B/CYCS/UBE2L6/NDUFA10/UQCRFS1/UBA1/COX6C/UBE2G1/APAF1/UBE2G2/VDAC2/PARK7/COX5B/NDUFA8/CASP3/PPID/NDUFB6/UQCRB/NDUFS1/NDUFV1/SDHB/NDUFB7/NDUFS4/NDUFV2/VDAC1/UBE2J1/NDUFA5
KEGG_CELL_ADHESION_MOLECULES_CAMS	KEGG_CELL_ADHESION_MOLECULES_CAMS	114	0.394558	1.83018	2.91977e-05	0.000890529	0.000717135	2905	tags=42%	list=25%	signal=32%	JAM3/CD34/CADM3/CD80/HLA-DOA/CLDN15/SELP/ICOSLG/MPZL1/ICAM1/L1CAM/CDH15/CTLA4/ITGA8/MAG/CDH3/CLDN16/NCAM1/CD8A/CLDN7/CNTN2/HLA-DQB1/NEO1/ITGA9/CLDN11/CDH2/SDC2/PDCD1LG2/CD28/ITGA6/SIGLEC1/MADCAM1/CLDN17/CD4/PVR/CNTNAP2/CADM1/JAM2/CLDN9/NRXN3/CDH4/CLDN18/CLDN3/PTPRM/SDC3/OCLN/NRCAM/ICOS
KEGG_RNA_DEGRADATION	KEGG_RNA_DEGRADATION	41	-0.589758	-2.09174	5.69109e-05	0.00148781	0.00119812	1522	tags=41%	list=13%	signal=36%	LSM6/LSM4/HSPD1/LSM1/CNOT6/LSM5/C1D/LSM7/LSM2/EXOSC7/LSM3/PAPOLG/EXOSC8/CNOT7/HSPA9/CNOT3/DCP2
KEGG_DRUG_METABOLISM_CYTOCHROME_P450	KEGG_DRUG_METABOLISM_CYTOCHROME_P450	51	0.490543	1.94894	8.84354e-05	0.00202296	0.00162907	3349	tags=51%	list=29%	signal=36%	GSTM1/GSTM2/CYP2D6/GSTM5/GSTA4/CYP2E1/CYP2A7/CYP2A6/GSTA1/CYP3A43/CYP2B6/MAOB/FMO4/CYP2C18/ADH1B/GSTM4/AOX1/MAOA/CYP1A2/FMO2/GSTM3/CYP2C9/GSTA3/ALDH3B2/ALDH3A1/GSTP1
KEGG_HYPERTROPHIC_CARDIOMYOPATHY_HCM	KEGG_HYPERTROPHIC_CARDIOMYOPATHY_HCM	75	0.41813	1.80083	0.000171626	0.00348972	0.00281025	3486	tags=49%	list=31%	signal=34%	ITGB3/PRKAB1/ITGA2B/CACNB4/TPM1/IGF1/ITGB5/SLC8A1/ITGA8/PRKAB2/CACNA1D/ITGA2/CACNG4/RYR2/TNNI3/CACNB1/ITGA9/MYBPC3/ACE/CACNA1F/ITGA6/TGFB2/SGCD/ACTC1/IL6/CACNA1C/CACNA2D1/CACNA1S/MYL2/MYL3/CACNG2/TPM3/PRKAA1/DES/ITGB8/SGCA/TTN
KEGG_OLFACTORY_TRANSDUCTION	KEGG_OLFACTORY_TRANSDUCTION	64	0.443105	1.86466	0.000311448	0.00569949	0.00458975	3595	tags=55%	list=31%	signal=38%	OR7C2/CAMK2A/OR5I1/OR1D5/OR2H1/OR10H3/PRKG1/OR1A1/OR1G1/OR10C1/OR52A1/OR2F1/OR6A2/OR2S2/PRKG2/OR7C1/OR7A5/OR2C1/OR2B6/CAMK2B/OR10J1/GNAL/PDC/PDE1C/GUCY2D/OR2H2/OR1A2/CLCA1/OR10H2/OR11A1/CALML3/CNGA3/OR2F2/OR2J3/OR1D2
KEGG_NOTCH_SIGNALING_PATHWAY	KEGG_NOTCH_SIGNALING_PATHWAY	38	-0.542172	-1.88377	0.000404712	0.00617186	0.00497015	2211	tags=42%	list=19%	signal=34%	NOTCH2/PSENEN/RFNG/JAG1/HDAC1/DVL3/APH1A/NCOR2/HDAC2/CIR1/CTBP2/SNW1/PSEN1/EP300/CTBP1/ADAM17
KEGG_APOPTOSIS	KEGG_APOPTOSIS	84	-0.442546	-1.78445	0.000395607	0.00617186	0.00497015	2237	tags=33%	list=20%	signal=27%	PIK3CD/DFFB/IKBKB/CYCS/FADD/PRKAR1A/MAP3K14/TNFRSF10B/CASP6/APAF1/CSF2RB/CASP3/PRKX/RELA/TNFRSF1A/TNFSF10/CHUK/BIRC3/IL3RA/PPP3CA/PPP3CB/CHP1/PRKACB/PIK3CA/IRAK3/PIK3CB/CASP7/FAS
KEGG_B_CELL_RECEPTOR_SIGNALING_PATHWAY	KEGG_B_CELL_RECEPTOR_SIGNALING_PATHWAY	71	-0.454301	-1.75325	0.000484121	0.00681494	0.00548802	2415	tags=42%	list=21%	signal=34%	NRAS/MALT1/INPP5D/VAV1/PIK3CD/IKBKB/GRB2/CD81/NFATC3/RAF1/SYK/FCGR2B/DAPP1/RELA/BTK/BLNK/KRAS/CHUK/PRKCB/BCL10/PPP3CA/PPP3CB/SOS2/PTPN6/CHP1/MAP2K2/FOS/LYN/PIK3CA/PIK3CB
KEGG_HUNTINGTONS_DISEASE	KEGG_HUNTINGTONS_DISEASE	136	-0.388582	-1.69064	0.000595668	0.00778623	0.00627019	3118	tags=47%	list=27%	signal=35%	NDUFS6/NDUFS7/SLC25A4/NDUFS2/UQCR11/GRIN1/CLTA/NDUFB8/POLR2A/COX6A1/TP53/NDUFA1/NDUFA3/UQCRC2/NDUFA6/NRF1/NDUFB4/NDUFB5/CASP8/UQCRC1/NDUFA2/AP2M1/PPARGC1A/COX5A/POLR2B/COX7B/CYCS/HDAC1/NDUFA10/GPX1/UQCRFS1/SOD1/GNAQ/COX6C/APAF1/VDAC2/COX5B/NDUFA8/POLR2I/AP2A2/POLR2E/HDAC2/CASP3/DCTN2/DLG4/PPID/NDUFB6/UQCRB/NDUFS1/TBPL1/POLR2K/NDUFV1/IFT57/CREB1/SDHB/NDUFB7/NDUFS4/CREB3L2/RCOR1/EP300/NDUFV2/VDAC1/…
KEGG_ALZHEIMERS_DISEASE	KEGG_ALZHEIMERS_DISEASE	129	-0.379794	-1.63971	0.00076292	0.00930762	0.00749535	3118	tags=43%	list=27%	signal=32%	NDUFS6/NDUFS7/NDUFS2/UQCR11/GRIN1/LRP1/NDUFB8/COX6A1/GSK3B/NDUFA1/NDUFA3/UQCRC2/NDUFA6/NDUFB4/BID/NDUFB5/CASP8/UQCRC1/NDUFA2/COX5A/EIF2AK3/COX7B/PSENEN/CYCS/FADD/ITPR2/NDUFA10/UQCRFS1/GNAQ/HSD17B10/COX6C/APAF1/COX5B/NDUFA8/APH1A/NAE1/CASP3/TNFRSF1A/NDUFB6/UQCRB/ADAM10/NDUFS1/NDUFV1/PPP3CA/SDHB/NDUFB7/PPP3CB/NDUFS4/PSEN1/CHP1/NDUFV2/APP/CASP7/NDUFA5/ADAM17/FAS
KEGG_CALCIUM_SIGNALING_PATHWAY	KEGG_CALCIUM_SIGNALING_PATHWAY	162	0.315776	1.56488	0.000870695	0.00995858	0.00801956	2923	tags=39%	list=26%	signal=29%	EGFR/ATP2B3/HTR4/PLCB1/CAMK2A/CACNA1H/ADCY2/CCKAR/EDNRA/P2RX6/ADRA1B/ADCY9/PHKA1/TNNC2/HTR5A/AVPR1B/CD38/SLC8A1/ERBB2/PDE1B/SPHK1/TRHR/DRD5/CACNA1D/PTGER3/P2RX1/ADRA1D/RYR2/ADCY1/ATP2B2/P2RX2/CYSLTR2/CACNA1G/TACR3/CACNA1F/ERBB3/NOS1/TBXA2R/AVPR1A/GRPR/ADRB1/TACR1/BDKRB1/PHKA2/CAMK2B/PHKG1/ATP2A1/HRH1/PLCD1/SLC8A2/GNAL/NOS2/PDE1C/CAMK4/GNA14/HTR2A/CACNA1C/CACNA1S/GRIN2C/BDKRB2/NTSR1/PLCG1/P2RX3
KEGG_NUCLEOTIDE_EXCISION_REPAIR	KEGG_NUCLEOTIDE_EXCISION_REPAIR	42	-0.514001	-1.8406	0.00111105	0.0119602	0.00963143	2335	tags=50%	list=20%	signal=40%	POLD3/RFC2/RFC1/RPA2/PCNA/RAD23B/CDK7/POLE3/GTF2H3/XPC/XPA/CETN2/CUL4B/RBX1/CUL4A/ERCC5/GTF2H5/RFC3/RPA1/RFC5/GTF2H1
KEGG_HEMATOPOIETIC_CELL_LINEAGE	KEGG_HEMATOPOIETIC_CELL_LINEAGE	81	0.372076	1.6205	0.00136979	0.0139262	0.0112147	2542	tags=42%	list=22%	signal=33%	ITGB3/CD9/MS4A1/CD34/GP1BA/CR1/IL9R/ITGA2B/IL1A/EPOR/CD5/CD38/ITGA2/CD8A/CD1A/CSF3/CD36/THPO/ITGA6/GP9/ANPEP/GYPA/FLT3LG/CD59/CD14/CD4/IL3/CSF2/CD3E/IL5RA/CR2/IL6/TFRC/CD19
KEGG_PROTEIN_EXPORT	KEGG_PROTEIN_EXPORT	18	-0.651212	-1.87178	0.00170318	0.0164043	0.0132102	2725	tags=67%	list=24%	signal=51%	SRP9/SRP14/SRPRB/SPCS1/SEC61G/SPCS3/SRP54/HSPA5/SEC62/SRP19/SRP72/SEC63
KEGG_DILATED_CARDIOMYOPATHY	KEGG_DILATED_CARDIOMYOPATHY	81	0.359698	1.56659	0.00269887	0.0246946	0.0198864	1787	tags=30%	list=16%	signal=25%	ITGB3/ITGA2B/ADCY2/CACNB4/TPM1/ADCY9/IGF1/ITGB5/SLC8A1/ITGA8/CACNA1D/ITGA2/CACNG4/RYR2/ADCY1/TNNI3/CACNB1/ADCY6/ITGA9/MYBPC3/CACNA1F/ITGA6/TGFB2/ADRB1
KEGG_LINOLEIC_ACID_METABOLISM	KEGG_LINOLEIC_ACID_METABOLISM	22	0.531861	1.72183	0.00513908	0.0435898	0.0351025	4277	tags=77%	list=37%	signal=48%	CYP2E1/PLA2G2E/PLA2G2A/CYP3A43/CYP2C18/PLA2G5/CYP1A2/AKR1B10/PLA2G2D/CYP2C9/PLA2G2F/CYP2J2/ALOX15/CYP3A5/PLA2G1B/CYP2C19/PLA2G6
KEGG_UBIQUITIN_MEDIATED_PROTEOLYSIS	KEGG_UBIQUITIN_MEDIATED_PROTEOLYSIS	110	-0.370183	-1.55706	0.0052403	0.0435898	0.0351025	2131	tags=34%	list=19%	signal=28%	FBXW7/UBE2E3/SKP2/UBE2D3/UBE2L6/KLHL9/SMURF2/UBE2A/UBE2K/UBA1/CBLB/UBE2G1/UBE2G2/UBE2D1/UBA6/SKP1/UBA2/RCHY1/CUL4B/RBX1/ANAPC10/WWP2/CUL4A/SAE1/UBE2B/CDC34/FBXW11/TRIP12/UBE3A/CUL3/BIRC3/UBE3C/CUL5/CDC23/UBE4A/UBE2J1/WWP1
