# Supplementary material for: Transcriptomics and network pharmacology reveal the potential mechanism related to integrated stress response in the treatment of osteoporosis by Jiawei Shentong Zhuyu Decoction and verified by RT-qPCR
Source: Front Endocrinol (Lausanne). 2025 Oct 21;16:1618296. doi: 10.3389/fendo.2025.1618296 (PMC12583211; doi:10.3389/fendo.2025.1618296)
Supplement: Supplementary file 9 [file Table9.xlsx]

## Sheet: 02.NKX3-1
Supplementary table9. GSEA of NKX3-1 gene
ID	Description	setSize	enrichmentScore	NES	pvalue	p.adjust	qvalue	rank	leading_edge	core_enrichment
KEGG_SPLICEOSOME	KEGG_SPLICEOSOME	100	-0.609102	-2.39371	1e-10	9.15e-09	7.36842e-09	2866	tags=65%	list=25%	signal=49%	PRPF8/PRPF6/CDC40/SNRPF/SNRPC/SNRPA/SNRNP27/LSM2/U2AF1/DHX15/DDX42/LSM6/RBM25/SYF2/SF3A1/DDX23/EIF4A3/CDC5L/SNRPB2/HNRNPM/RBM17/DDX46/DHX8/PRPF4/SF3B4/DHX16/SF3B1/SNRPA1/SNRNP70/PQBP1/SF3B5/SNRPD1/MAGOHB/PPIE/TRA2B/SRSF10/SRSF1/AQR/U2AF2/CRNKL1/SNRPE/PRPF19/SNW1/TXNL4A/CHERP/PRPF31/BCAS2/SMNDC1/SF3A3/SNRPB/WBP11/LSM8/LSM3/LSM4/SRSF6/BUD31/SNRPD3/U2SURP/LSM7/NCBP2/TCERG1/PRPF3/SNRPG/PRPF18/LSM5
KEGG_NEUROACTIVE_LIGAND_RECEPTOR_INTERACTION	KEGG_NEUROACTIVE_LIGAND_RECEPTOR_INTERACTION	239	0.444413	2.27708	1e-10	9.15e-09	7.36842e-09	2059	tags=36%	list=18%	signal=30%	FPR3/MC2R/CHRM5/GABRB2/TACR2/GABRQ/CRHR1/CHRM2/GHRHR/TBXA2R/FPR2/TACR1/ADORA3/CHRNA3/GRIN2A/HTR1A/ADORA2B/GLP1R/AVPR1B/GALR3/PTGER3/CHRNB3/P2RX4/LPAR1/NPFFR1/MC4R/GRIK3/CHRNA5/P2RX6/PRL/P2RY4/OPRL1/LPAR6/NTSR1/THRB/GRM2/MC1R/DRD5/SSTR2/ADRB2/HTR4/DRD1/MAS1/CRHR2/GRIK5/CHRM4/CNR1/LPAR3/GH1/HTR2B/PRLR/GABRA5/PLG/BDKRB1/HTR6/GRM3/CHRNE/OPRM1/GRM6/GLRB/GRIN1/CALCR/P2RX2/EDNRA/GRPR/GIPR/HCRTR2/MTNR1B/…
KEGG_OLFACTORY_TRANSDUCTION	KEGG_OLFACTORY_TRANSDUCTION	64	0.563495	2.34493	5.6636e-08	3.4548e-06	2.78212e-06	3070	tags=58%	list=27%	signal=43%	OR10H3/PRKG1/OR1A1/PDE1C/PRKG2/OR5I1/CALM1/OR7C1/OR2H2/CAMK2A/OR1F1/OR2S2/OR7A17/OR2C1/OR10J1/OR10C1/OR7E24/CAMK2B/CLCA1/OR52A1/OR7C2/CNGA3/OR2F1/OR1A2/CALML3/CLCA4/OR3A3/OR7A10/OR6A2/OR12D3/OR1D5/PRKACG/OR2H1/OR3A1/OR11A1/CAMK2G/CNGB1
KEGG_NUCLEOTIDE_EXCISION_REPAIR	KEGG_NUCLEOTIDE_EXCISION_REPAIR	42	-0.619011	-2.10829	7.94972e-06	0.00029096	0.000234307	1904	tags=48%	list=17%	signal=40%	RFC3/RFC1/CUL4B/GTF2H4/RBX1/RPA3/CCNH/PCNA/RFC4/POLD2/RFC5/POLD3/CDK7/CUL4A/ERCC3/RPA1/ERCC5/GTF2H5/RAD23B/CETN2
KEGG_CELL_CYCLE	KEGG_CELL_CYCLE	114	-0.471777	-1.87326	6.67775e-06	0.00029096	0.000234307	1731	tags=30%	list=15%	signal=26%	HDAC1/BUB3/CCND3/CDC20/RBL2/CDKN1B/MCM7/CUL1/RBX1/CCNH/GADD45A/ORC4/MCM6/SKP1/MCM5/PCNA/CDKN2D/CCND2/ANAPC10/TGFB1/CREBBP/ABL1/CDC23/CDK7/SKP2/ANAPC5/SMC1A/SMC3/GSK3B/EP300/ATR/STAG2/MAD1L1/CDKN1C
KEGG_UBIQUITIN_MEDIATED_PROTEOLYSIS	KEGG_UBIQUITIN_MEDIATED_PROTEOLYSIS	110	-0.463274	-1.8395	2.53303e-05	0.000662205	0.000533269	2427	tags=40%	list=21%	signal=32%	SOCS3/BIRC3/UBE2G1/FANCL/CDC34/XIAP/FBXO2/RNF7/CUL4B/UBE4A/STUB1/UBE2D2/CDC20/CUL1/RBX1/UBE2D1/BIRC2/CUL3/UBE2W/PRPF19/UBE2I/UBR5/UBA3/TRIP12/UBE2E1/SAE1/UBE2L6/MAP3K1/SKP1/UBA2/SMURF2/ANAPC10/UBE3A/FBXW11/UBE2S/CBLB/CDC23/HERC1/SKP2/CUL4A/ANAPC5/RCHY1/UBE2E3/CUL5
KEGG_CALCIUM_SIGNALING_PATHWAY	KEGG_CALCIUM_SIGNALING_PATHWAY	162	0.359028	1.75668	2.21206e-05	0.000662205	0.000533269	1949	tags=30%	list=17%	signal=25%	CHRM5/TACR2/EGFR/CHRM2/PLCD1/TBXA2R/TACR1/SLC8A1/PDE1C/GRIN2A/ADORA2B/AVPR1B/PHKG1/PTGER3/P2RX4/ERBB2/GNAQ/CALM1/ERBB3/CAMK2A/ADCY1/P2RX6/PHKA1/NTSR1/PPP3R1/DRD5/ADRB2/HTR4/DRD1/CACNA1F/HTR2B/CAMK2B/BDKRB1/HTR6/GRIN1/ADCY2/P2RX2/EDNRA/GRPR/ITPR2/GRM1/TACR3/TRHR/HTR2A/ADRA1B/CALML3/ADRB3/CACNA1H/CACNA1D
KEGG_DRUG_METABOLISM_CYTOCHROME_P450	KEGG_DRUG_METABOLISM_CYTOCHROME_P450	51	0.501986	2.0044	8.27372e-05	0.00189261	0.00152411	3983	tags=71%	list=35%	signal=46%	CYP2A7/CYP2D6/FMO4/CYP2C18/CYP2C19/MAOB/AOX1/GSTM2/CYP2C9/CYP3A43/CYP3A4/CYP2E1/CYP1A2/GSTA3/MAOA/GSTA1/ADH6/GSTM4/GSTM5/GSTA4/CYP3A5/MGST3/FMO5/ALDH1A3/CYP2A13/UGT2B17/FMO2/UGT2B15/FMO1/ADH1A/GSTZ1/ADH7/CYP2A6/ADH1B/ALDH3B2/GSTM3
KEGG_RNA_DEGRADATION	KEGG_RNA_DEGRADATION	41	-0.587498	-1.98027	0.000111597	0.00204222	0.00164459	1746	tags=37%	list=15%	signal=31%	DCP2/CNOT6/DCPS/HSPD1/CNOT3/EXOSC10/LSM8/LSM3/EXOSC7/LSM4/LSM7/PAPOLG/EXOSC8/C1D/LSM5
KEGG_CELL_ADHESION_MOLECULES_CAMS	KEGG_CELL_ADHESION_MOLECULES_CAMS	114	0.370707	1.7119	0.000102697	0.00204222	0.00164459	2887	tags=41%	list=25%	signal=31%	HLA-DQB1/MPZ/CD2/PDCD1LG2/CD8A/ITGA9/NRXN3/CNTNAP2/CLDN17/CDH3/CLDN10/CADM3/CLDN11/HLA-DRA/NRXN1/NEO1/HLA-DOB/PVR/HLA-DMB/CNTNAP1/CNTN2/SDC4/CLDN7/ICAM1/SDC1/SDC2/ITGB8/CLDN16/CD40/CD80/CDH4/HLA-G/ICOSLG/MAG/NCAM2/CADM1/CD6/L1CAM/CDH15/HLA-DOA/CD22/CDH1/NCAM1/PTPRF/ITGAM/CLDN9/CTLA4
KEGG_B_CELL_RECEPTOR_SIGNALING_PATHWAY	KEGG_B_CELL_RECEPTOR_SIGNALING_PATHWAY	71	-0.484005	-1.77902	0.00027552	0.00458364	0.00369117	2747	tags=48%	list=24%	signal=37%	RAC3/KRAS/PIK3CA/PLCG2/NFKBIE/NFAT5/NRAS/NFKBIB/PIK3CD/INPP5D/MALT1/PPP3CA/IKBKB/SYK/MAP2K1/NFATC1/PRKCB/BCL10/NFKBIA/PPP3CC/RAF1/PPP3CB/CD79A/CHP1/PIK3CG/LYN/SOS2/BLNK/VAV3/PIK3R1/PTPN6/PIK3CB/GSK3B/IFITM1
KEGG_HUNTINGTONS_DISEASE	KEGG_HUNTINGTONS_DISEASE	136	-0.413294	-1.68479	0.000309208	0.00471542	0.00379729	3364	tags=51%	list=29%	signal=36%	HIP1/COX8A/VDAC1/DCTN4/UQCRB/PLCB3/NDUFB3/POLR2L/PLCB2/NDUFV2/AP2S1/VDAC3/COX6B1/PPID/NDUFB7/UQCRFS1/POLR2A/SLC25A4/UQCR10/TP53/NRF1/POLR2D/CLTA/POLR2J/UQCRC2/CLTC/CYC1/NDUFA4/NDUFB4/NDUFB2/POLR2G/TBP/CYCS/POLR2F/AP2M1/UQCR11/NDUFAB1/COX7B/VDAC2/HDAC1/CLTB/TBPL1/CASP8/COX5A/CASP3/NDUFA2/DCTN2/UQCRQ/NDUFB6/CREB3L2/AP2B1/SOD1/APAF1/NDUFV1/TAF4/CREB1/NDUFC1/NDUFA3/NDUFA5/POLR2K/NDUFS1/NDUFA6/CREBBP/…
KEGG_PROTEIN_EXPORT	KEGG_PROTEIN_EXPORT	18	-0.701046	-1.9497	0.000512896	0.00721999	0.0058142	2855	tags=67%	list=25%	signal=50%	SRPRB/SRP9/SPCS2/SEC61G/SEC62/SPCS3/SEC61A1/SRP72/SEC61B/SPCS1/SRP19/SEC63
KEGG_MISMATCH_REPAIR	KEGG_MISMATCH_REPAIR	22	-0.644115	-1.86387	0.000601154	0.00748705	0.00602926	2473	tags=68%	list=22%	signal=54%	MSH2/RFC2/RFC3/RFC1/MLH3/MSH6/RPA3/SSBP1/MLH1/PCNA/RFC4/POLD2/RFC5/POLD3/RPA1
KEGG_PARKINSONS_DISEASE	KEGG_PARKINSONS_DISEASE	84	-0.457028	-1.74035	0.000613693	0.00748705	0.00602926	3364	tags=49%	list=29%	signal=35%	COX8A/VDAC1/UQCRB/NDUFB3/NDUFV2/UBE2G2/VDAC3/COX6B1/PPID/NDUFB7/UQCRFS1/SLC25A4/UQCR10/UQCRC2/UBE2G1/CYC1/NDUFA4/NDUFB4/NDUFB2/CYCS/UQCR11/NDUFAB1/COX7B/UBB/SLC18A2/VDAC2/COX5A/CASP3/NDUFA2/UQCRQ/NDUFB6/APAF1/NDUFV1/SNCA/NDUFC1/UBE2L6/NDUFA3/NDUFA5/NDUFS1/NDUFA6/NDUFS4
KEGG_SNARE_INTERACTIONS_IN_VESICULAR_TRANSPORT	KEGG_SNARE_INTERACTIONS_IN_VESICULAR_TRANSPORT	33	-0.582266	-1.86939	0.000742786	0.00849562	0.00684145	2737	tags=48%	list=24%	signal=37%	STX10/STX3/GOSR1/STX18/SNAP23/VTI1B/STX6/VAMP7/STX7/BET1/VAMP4/VAMP1/SNAP29/STX4/VAMP5/STX11
KEGG_PROTEASOME	KEGG_PROTEASOME	39	-0.557098	-1.85307	0.000984257	0.0105952	0.00853226	3000	tags=54%	list=26%	signal=40%	PSMD6/PSMB2/PSME4/PSMB10/PSMD13/PSMA2/PSMB8/PSMC2/PSMA7/POMP/PSMB4/PSMB7/PSMB9/PSMB1/PSMA3/PSMD12/PSMD3/PSMC5/PSMD14/PSMA4/PSMC6
KEGG_GLYCINE_SERINE_AND_THREONINE_METABOLISM	KEGG_GLYCINE_SERINE_AND_THREONINE_METABOLISM	27	0.555457	1.88551	0.0010744	0.0109231	0.00879625	2427	tags=48%	list=21%	signal=38%	BHMT/PSPH/GNMT/SARDH/DAO/MAOB/GCAT/AOC2/MAOA/AOC3/SRR/PIPOX/PSAT1
KEGG_LINOLEIC_ACID_METABOLISM	KEGG_LINOLEIC_ACID_METABOLISM	22	0.584707	1.88913	0.00128012	0.0123296	0.00992892	2659	tags=68%	list=23%	signal=52%	PLA2G6/CYP2C18/PLA2G2D/CYP2C19/CYP2C9/CYP3A43/CYP3A4/AKR1B10/PLA2G3/CYP2E1/CYP1A2/PLA2G5/CYP2J2/PLA2G2A/CYP3A5
KEGG_DNA_REPLICATION	KEGG_DNA_REPLICATION	34	-0.550253	-1.77444	0.00153791	0.0140719	0.011332	1904	tags=41%	list=17%	signal=34%	RFC3/RFC1/RNASEH1/MCM7/RPA3/SSBP1/MCM6/MCM5/PCNA/RFC4/POLD2/RFC5/POLD3/RPA1
KEGG_CYTOKINE_CYTOKINE_RECEPTOR_INTERACTION	KEGG_CYTOKINE_CYTOKINE_RECEPTOR_INTERACTION	230	0.278428	1.41849	0.00179967	0.0156828	0.0126292	3281	tags=41%	list=29%	signal=30%	EPOR/CXCL9/IFNA17/EGFR/IL9R/EDA/INHBC/IFNA4/BMPR1B/IFNA14/CCL13/CCR2/IFNA16/CCL22/IL19/IL1B/IL17RB/EPO/CCL25/CXCR1/CXCL8/CCL2/IFNA21/CCR3/CCL11/TNFRSF10D/PRL/IL2RG/TNFSF11/IL2RA/TGFB3/CCL1/IFNA7/ACVR2A/TNFSF14/IFNAR1/IFNA10/IL21/GH1/PRLR/IL6/TNFRSF8/TNFRSF21/GDF5/CSF3/TNFSF18/FLT3/CSF2RB/IFNA5/IL5RA/EDA2R/CD40/BMP7/CCL21/IFNG/IL13RA1/IL25/IL24/CXCR6/CXCL12/ACVRL1/VEGFC/IL15RA/IL12RB1/CCR10/IL4/FA…
KEGG_ANTIGEN_PROCESSING_AND_PRESENTATION	KEGG_ANTIGEN_PROCESSING_AND_PRESENTATION	66	0.398652	1.67231	0.00191143	0.0158996	0.0128038	1852	tags=30%	list=16%	signal=26%	HLA-DQB1/IFNA17/IFNA4/IFNA14/KIR3DL1/IFNA16/CD8A/IFNA21/CD74/IFNA7/HLA-DRA/HLA-DOB/IFNA10/HLA-DMB/CIITA/KIR3DL3/IFNA5/KIR2DL4/KIR2DL3/HLA-G
KEGG_APOPTOSIS	KEGG_APOPTOSIS	84	-0.422654	-1.60945	0.00428854	0.0341219	0.0274781	2942	tags=45%	list=26%	signal=34%	CHUK/CFLAR/TNFRSF10C/TP53/PIK3CA/CAPN1/MYD88/PRKAR2B/BIRC3/CYCS/DFFB/CAPN2/XIAP/PIK3CD/PPP3CA/IKBKB/RIPK1/CASP7/CASP8/CASP3/TNFSF10/FADD/IRAK1/BIRC2/NFKBIA/APAF1/IRAK4/PPP3CC/PPP3CB/CHP1/PIK3CG/PRKACB/BID/PIK3R1/TNFRSF10B/BAX/PIK3CB/FAS
