# Supplementary material for: Transcriptomics and network pharmacology reveal the potential mechanism related to integrated stress response in the treatment of osteoporosis by Jiawei Shentong Zhuyu Decoction and verified by RT-qPCR
Source: Front Endocrinol (Lausanne). 2025 Oct 21;16:1618296. doi: 10.3389/fendo.2025.1618296 (PMC12583211; doi:10.3389/fendo.2025.1618296)
Supplement: Supplementary file 10 [file Table10.xlsx]

## Sheet: 07.correlation_pvalue
Supplementary table10. Correlation analysis of OP biomarkers and differential immune cells
	cell	gene	Correlation	Pvalue	Pvalue2	Correlation2
1	CD8+ T-cells	COL4A6	0.0474706	0.675842	ns	No correlation
2	CD8+ naive T-cells	COL4A6	-0.0056962	0.960005	ns	No correlation
3	DC	COL4A6	0.0695256	0.540002	ns	No correlation
4	Endothelial cells	COL4A6	0.0631862	0.577653	ns	No correlation
5	Mast cells	COL4A6	-0.0531911	0.639356	ns	No correlation
6	Plasma cells	COL4A6	-0.0814783	0.472455	ns	No correlation
7	Sebocytes	COL4A6	0.288901	0.00934915	P<0.05	No correlation
8	Tgd cells	COL4A6	-0.214933	0.055543	ns	No correlation
9	Th1 cells	COL4A6	0.0665495	0.557527	ns	No correlation
10	cDC	COL4A6	-0.0203497	0.857806	ns	No correlation
11	CD8+ T-cells	NKX3-1	0.11032	0.329966	ns	No correlation
12	CD8+ naive T-cells	NKX3-1	0.0982185	0.386071	ns	No correlation
13	DC	NKX3-1	0.283238	0.0109011	P<0.05	No correlation
14	Endothelial cells	NKX3-1	0.019637	0.862737	ns	No correlation
15	Mast cells	NKX3-1	0.0432515	0.703246	ns	No correlation
16	Plasma cells	NKX3-1	0.0375774	0.740698	ns	No correlation
17	Sebocytes	NKX3-1	0.292606	0.00844179	P<0.05	No correlation
18	Tgd cells	NKX3-1	-0.161537	0.152284	ns	No correlation
19	Th1 cells	NKX3-1	0.13992	0.215757	ns	No correlation
20	cDC	NKX3-1	0.198733	0.077192	ns	No correlation
